# Supplementary material for: Decoupled MOF Breathing: Pressure‐Induced Reversal of Correlation Between Orthogonal Motions in a Diamondoid Framework
Source: Angew Chem Int Ed Engl. 2025 May 15;64(27):e202504297. doi: 10.1002/anie.202504297 (PMC12207364; doi:10.1002/anie.202504297)
Supplement: Supplementary file 1 — Supporting Information [file ANIE-64-e202504297-s002.zip › SHF-62-DMF_SCC-in-FC70_800bar.cif]

data_dia0922_166_res0-85_badref_msk1_smbkg3
_audit_creation_date               2022-10-07
_audit_creation_method
;
Olex2 1.5
(compiled 2022.04.07 svn.rca3783a0 for OlexSys, GUI svn.r6498)
;
_shelx_SHELXL_version_number       '2018/3'
_audit_contact_author_address      ?
_audit_contact_author_email        ?
_audit_contact_author_name         ''
_audit_contact_author_phone        ?
_publ_contact_author_id_orcid      ?
_publ_section_references
;
Dolomanov, O.V., Bourhis, L.J., Gildea, R.J, Howard, J.A.K. & Puschmann, H.
 (2009), J. Appl. Cryst. 42, 339-341.

Sheldrick, G.M. (2008). Acta Cryst. A64, 112-122.
;
_chemical_name_common              ?
_chemical_name_systematic          ?
_chemical_formula_moiety           'C20 H12 In N2 O10, 2(C H3 N0.5)'
_chemical_formula_sum              'C22 H20 In N10 O3'
_chemical_formula_weight           587.30
_chemical_melting_point            ?
loop_
  _atom_type_symbol
  _atom_type_description
  _atom_type_scat_dispersion_real
  _atom_type_scat_dispersion_imag
  _atom_type_scat_source
 'C' 'C' -0.0004 0.0007 'International Tables Vol C Tables 4.2.6.8 and 6.1.1.4'
 'H' 'H' 0.0000 0.0000 'International Tables Vol C Tables 4.2.6.8 and 6.1.1.4'
 'N' 'N' -0.0004 0.0014 'International Tables Vol C Tables 4.2.6.8 and 6.1.1.4'
 'O' 'O' 0.0006 0.0026 'International Tables Vol C Tables 4.2.6.8 and 6.1.1.4'
 'In' 'In' -2.2014 0.6610
 'International Tables Vol C Tables 4.2.6.8 and 6.1.1.4'

_shelx_space_group_comment
;
The symmetry employed for this shelxl refinement is uniquely defined
by the following loop, which should always be used as a source of
symmetry information in preference to the above space-group names.
They are only intended as comments.
;
_space_group_crystal_system        'orthorhombic'
_space_group_IT_number             70
_space_group_name_H-M_alt          'F d d d'
_space_group_name_Hall             '-F 2uv 2vw'
loop_
  _space_group_symop_operation_xyz
 'x, y, z'
 '-x+1/4, -y+1/4, z'
 'x, -y+1/4, -z+1/4'
 '-x+1/4, y, -z+1/4'
 'x, y+1/2, z+1/2'
 '-x+1/4, -y+3/4, z+1/2'
 'x, -y+3/4, -z+3/4'
 '-x+1/4, y+1/2, -z+3/4'
 'x+1/2, y, z+1/2'
 '-x+3/4, -y+1/4, z+1/2'
 'x+1/2, -y+1/4, -z+3/4'
 '-x+3/4, y, -z+3/4'
 'x+1/2, y+1/2, z'
 '-x+3/4, -y+3/4, z'
 'x+1/2, -y+3/4, -z+1/4'
 '-x+3/4, y+1/2, -z+1/4'
 '-x, -y, -z'
 'x-1/4, y-1/4, -z'
 '-x, y-1/4, z-1/4'
 'x-1/4, -y, z-1/4'
 '-x, -y+1/2, -z+1/2'
 'x-1/4, y+1/4, -z+1/2'
 '-x, y+1/4, z+1/4'
 'x-1/4, -y+1/2, z+1/4'
 '-x+1/2, -y, -z+1/2'
 'x+1/4, y-1/4, -z+1/2'
 '-x+1/2, y-1/4, z+1/4'
 'x+1/4, -y, z+1/4'
 '-x+1/2, -y+1/2, -z'
 'x+1/4, y+1/4, -z'
 '-x+1/2, y+1/4, z-1/4'
 'x+1/4, -y+1/2, z-1/4'

_cell_length_a                     14.7781(4)
_cell_length_b                     25.6930(7)
_cell_length_c                     32.4522(6)
_cell_angle_alpha                  90
_cell_angle_beta                   90
_cell_angle_gamma                  90
_cell_volume                       12321.9(5)
_cell_formula_units_Z              16
_cell_measurement_reflns_used      8398
_cell_measurement_temperature      298
_cell_measurement_theta_max        16.5950
_cell_measurement_theta_min        1.6740
_shelx_estimated_absorpt_T_max     0.986
_shelx_estimated_absorpt_T_min     0.967
_exptl_absorpt_coefficient_mu      0.221
_exptl_absorpt_correction_T_max    1.00000
_exptl_absorpt_correction_T_min    0.72755
_exptl_absorpt_correction_type     multi-scan
_exptl_absorpt_process_details
;
CrysAlisPro 1.171.42.49 (Rigaku Oxford Diffraction, 2022)
Empirical absorption correction using spherical harmonics,
implemented in SCALE3 ABSPACK scaling algorithm.
;
_exptl_absorpt_special_details     ?
_exptl_crystal_colour              'clear yellow'
_exptl_crystal_colour_lustre       clear
_exptl_crystal_colour_modifier     .
_exptl_crystal_colour_primary      yellow
_exptl_crystal_density_diffrn      1.266
_exptl_crystal_density_meas        ?
_exptl_crystal_density_method      ?
_exptl_crystal_description         octahedral
_exptl_crystal_F_000               4720
_exptl_crystal_size_max            0.155
_exptl_crystal_size_mid            0.155
_exptl_crystal_size_min            0.065
_exptl_transmission_factor_max     ?
_exptl_transmission_factor_min     ?
_diffrn_reflns_av_R_equivalents    0.0646
_diffrn_reflns_av_unetI/netI       0.0247
_diffrn_reflns_Laue_measured_fraction_full  0.998
_diffrn_reflns_Laue_measured_fraction_max  0.998
_diffrn_reflns_limit_h_max         17
_diffrn_reflns_limit_h_min         -17
_diffrn_reflns_limit_k_max         30
_diffrn_reflns_limit_k_min         -30
_diffrn_reflns_limit_l_max         38
_diffrn_reflns_limit_l_min         -38
_diffrn_reflns_number              32968
_diffrn_reflns_point_group_measured_fraction_full  0.998
_diffrn_reflns_point_group_measured_fraction_max  0.998
_diffrn_reflns_theta_full          16.604
_diffrn_reflns_theta_max           16.604
_diffrn_reflns_theta_min           1.684
_diffrn_ambient_temperature        298
_diffrn_detector                   'Hybrid Pixel Array Detector'
_diffrn_detector_area_resol_mean   13.3333
_diffrn_measured_fraction_theta_full  0.998
_diffrn_measured_fraction_theta_max  0.998
_diffrn_measurement_details
;
List of Runs (angles in degrees, time in seconds):

  # Type    Start    End  Width  t~exp~   \w     \q     \k     \f   Frames
--------------------------------------------------------------------------
  1  \f   -175.00 175.00   0.20    0.20 -79.00   0.00 -45.00    --  1750
;
_diffrn_measurement_device         'Newport 4-circle diffractometer'
_diffrn_measurement_device_type   
 'dectris-CrysAlisPro-abstract goniometer imported dectris images'
_diffrn_measurement_method         '\f scans'
_diffrn_orient_matrix_type        
 'CrysAlisPro convention (1999,Acta A55,543-557)'
_diffrn_orient_matrix_UB_11        0.0290440000
_diffrn_orient_matrix_UB_12        0.0074466000
_diffrn_orient_matrix_UB_13        -0.0038169000
_diffrn_orient_matrix_UB_21        0.0145843000
_diffrn_orient_matrix_UB_22        -0.0098447000
_diffrn_orient_matrix_UB_23        0.0109305000
_diffrn_orient_matrix_UB_31        0.0050375000
_diffrn_orient_matrix_UB_32        -0.0143304000
_diffrn_orient_matrix_UB_33        -0.0094856000
_diffrn_radiation_monochromator    synchrotron
_diffrn_radiation_probe            x-ray
_diffrn_radiation_type             synchrotron
_diffrn_radiation_wavelength       0.4859
_diffrn_source                     synchrotron
_diffrn_special_details           
 'Single Crystal glued onto a carbon fibre and loaded into the medium pressure cell at beamline I19, Diamond Light Source. P = 800 bar'
_reflns_Friedel_coverage           0.000
_reflns_Friedel_fraction_full      .
_reflns_Friedel_fraction_max       .
_reflns_number_gt                  2081
_reflns_number_total               2632
_reflns_special_details
;
 Reflections were merged by SHELXL according to the crystal
 class for the calculation of statistics and refinement.
 
 _reflns_Friedel_fraction is defined as the number of unique
 Friedel pairs measured divided by the number that would be
 possible theoretically, ignoring centric projections and
 systematic absences.
;
_reflns_threshold_expression       'I > 2\s(I)'
_computing_cell_refinement         'CrysAlisPro 1.171.42.49 (Rigaku OD, 2022)'
_computing_data_collection         'CrysAlisPro 1.171.42.49 (Rigaku OD, 2022)'
_computing_data_reduction          'CrysAlisPro 1.171.42.49 (Rigaku OD, 2022)'
_computing_molecular_graphics      'Olex2 1.5 (Dolomanov et al., 2009)'
_computing_publication_material    'Olex2 1.5 (Dolomanov et al., 2009)'
_computing_structure_refinement    'XL  (Sheldrick, 2008)'
_computing_structure_solution      'XS  (Sheldrick, 2008)'
_refine_diff_density_max           1.193
_refine_diff_density_min           -0.562
_refine_diff_density_rms           0.173
_refine_ls_extinction_coef         .
_refine_ls_extinction_method       none
_refine_ls_goodness_of_fit_ref     1.121
_refine_ls_hydrogen_treatment      constr
_refine_ls_matrix_type             full
_refine_ls_number_parameters       157
_refine_ls_number_reflns           2632
_refine_ls_number_restraints       7
_refine_ls_R_factor_all            0.0829
_refine_ls_R_factor_gt             0.0707
_refine_ls_restrained_S_all        1.123
_refine_ls_shift/su_max            0.000
_refine_ls_shift/su_mean           0.000
_refine_ls_structure_factor_coef   Fsqd
_refine_ls_weighting_details      
 'w=1/[\s^2^(Fo^2^)+(0.1601P)^2^+46.7517P] where P=(Fo^2^+2Fc^2^)/3'
_refine_ls_weighting_scheme        calc
_refine_ls_wR_factor_gt            0.2192
_refine_ls_wR_factor_ref           0.2332
_refine_special_details            ?
_olex2_refinement_description
;
1. Fixed Uiso
 At 1.2 times of:
  All C(H) groups
 At 1.5 times of:
  All C(H,H,H) groups
2. Restrained distances
 C9A-C10A
 1.5 with sigma of 0.02
 C9B-C10B
 1.5 with sigma of 0.02
 C9A-O6A
 1.2 with sigma of 0.02
 C9A-N1A
 1.4 with sigma of 0.02
 C9B-O6B
 1.2 with sigma of 0.02
 C10A-N1A
 2.5 with sigma of 0.04
 O6B-C10B
 2.5 with sigma of 0.04
3. Uiso/Uaniso restraints and constraints
Uiso(C10A) = Uiso(N1A)
4. Others
 Sof(O6B)=Sof(N1B)=Sof(C9B)=Sof(C10B)=Sof(H10D)=Sof(H10E)=Sof(H10F)=1-FVAR(1)
 Sof(O6A)=Sof(N1A)=Sof(C9A)=Sof(C10A)=Sof(H10A)=Sof(H10B)=Sof(H10C)=FVAR(1)
 Fixed Sof: N2(0.5)
5.a Aromatic/amide H refined with riding coordinates:
 C4(H4), C6(H6), C7(H7)
5.b Idealised Me refined as rotating group:
 C10A(H10A,H10B,H10C), C10B(H10D,H10E,H10F), C11(H11A,H11B,H11C)
;
_atom_sites_solution_hydrogens     geom
_atom_sites_solution_primary       direct
_atom_sites_solution_secondary     ?
loop_
  _atom_site_label
  _atom_site_type_symbol
  _atom_site_fract_x
  _atom_site_fract_y
  _atom_site_fract_z
  _atom_site_U_iso_or_equiv
  _atom_site_adp_type
  _atom_site_occupancy
  _atom_site_site_symmetry_order
  _atom_site_calc_flag
  _atom_site_refinement_flags_posn
  _atom_site_refinement_flags_adp
  _atom_site_refinement_flags_occupancy
  _atom_site_disorder_assembly
  _atom_site_disorder_group
 In1 In 0.875000 0.375000 0.07270(2) 0.0473(3) Uani 1 2 d S T P . .
 O2 O 0.7624(4) 0.4123(2) 0.03749(15) 0.0722(14) Uani 1 1 d . . . . .
 O3 O 0.8972(4) 0.4385(2) 0.02290(17) 0.0772(15) Uani 1 1 d . . . . .
 O4 O 0.7431(3) 0.5887(2) -0.14153(15) 0.0657(12) Uani 1 1 d . . . . .
 O5 O 0.6054(4) 0.5627(2) -0.12934(17) 0.0728(14) Uani 1 1 d . . . . .
 C1 C 0.8146(6) 0.4389(3) 0.0156(2) 0.0641(17) Uani 1 1 d . . . . .
 C2 C 0.7785(5) 0.4707(3) -0.0195(2) 0.0645(17) Uani 1 1 d . . . . .
 C3 C 0.6887(5) 0.4698(3) -0.0312(2) 0.074(2) Uani 1 1 d . . . . .
 C4 C 0.6612(6) 0.4996(4) -0.0640(3) 0.082(2) Uani 1 1 d . . . . .
 H4 H 0.600673 0.499105 -0.071783 0.098 Uiso 1 1 calc R U . . .
 C5 C 0.7218(5) 0.5304(3) -0.0859(2) 0.0640(17) Uani 1 1 d . . . . .
 C6 C 0.8112(6) 0.5316(3) -0.0741(2) 0.077(2) Uani 1 1 d . . . . .
 H6 H 0.852521 0.552285 -0.088235 0.092 Uiso 1 1 calc R U . . .
 C7 C 0.8391(5) 0.5013(3) -0.0407(2) 0.0695(19) Uani 1 1 d . . . . .
 H7 H 0.899537 0.501756 -0.032700 0.083 Uiso 1 1 calc R U . . .
 C8 C 0.6902(6) 0.5622(3) -0.1214(2) 0.0635(18) Uani 1 1 d . . . . .
 O6A O 0.4864(10) 0.4700(6) -0.0319(5) 0.114(6) Uiso 0.518(18) 1 d D . P A 1
 N1A N 0.6234(10) 0.4477(7) -0.0029(6) 0.089(4) Uiso 0.518(18) 1 d D . P A 1
 C9A C 0.5317(10) 0.4414(7) -0.0093(5) 0.082(5) Uiso 0.518(18) 1 d D . P A 1
 C10A C 0.4849(12) 0.4062(7) 0.0200(6) 0.089(4) Uiso 0.518(18) 1 d D . P A 1
 H10A H 0.465546 0.425608 0.043626 0.134 Uiso 0.518(18) 1 calc R U P A 1
 H10B H 0.525701 0.379133 0.028485 0.134 Uiso 0.518(18) 1 calc R U P A 1
 H10C H 0.433261 0.390923 0.006703 0.134 Uiso 0.518(18) 1 calc R U P A 1
 O6B O 0.5004(11) 0.4400(7) -0.0498(6) 0.123(6) Uiso 0.482(18) 1 d D . P A 2
 N1B N 0.6299(9) 0.4306(6) -0.0144(5) 0.066(4) Uiso 0.482(18) 1 d . . P A 2
 C9B C 0.5455(13) 0.4170(8) -0.0246(6) 0.090(6) Uiso 0.482(18) 1 d D . P A 2
 C10B C 0.501(2) 0.3786(10) 0.0049(8) 0.123(9) Uiso 0.482(18) 1 d D . P A 2
 H10D H 0.488561 0.395628 0.030600 0.185 Uiso 0.482(18) 1 calc R U P A 2
 H10E H 0.541053 0.349743 0.009566 0.185 Uiso 0.482(18) 1 calc R U P A 2
 H10F H 0.445508 0.366188 -0.006895 0.185 Uiso 0.482(18) 1 calc R U P A 2
 N2 N 0.399(3) 0.4901(12) -0.1141(14) 0.220(14) Uiso 0.5 1 d . . P B -1
 C11 C 0.3122(15) 0.4617(7) -0.0958(6) 0.217(8) Uiso 1 1 d . . . B -1
 H11A H 0.308328 0.427126 -0.106754 0.326 Uiso 1 1 calc R U . B -1
 H11B H 0.258932 0.480937 -0.103214 0.326 Uiso 1 1 calc R U . B -1
 H11C H 0.316942 0.460087 -0.066292 0.326 Uiso 1 1 calc R U . B -1

loop_
  _atom_site_aniso_label
  _atom_site_aniso_U_11
  _atom_site_aniso_U_22
  _atom_site_aniso_U_33
  _atom_site_aniso_U_23
  _atom_site_aniso_U_13
  _atom_site_aniso_U_12
 In1 0.0476(5) 0.0614(5) 0.0331(5) 0.000 0.000 0.0000(3)
 O2 0.075(3) 0.086(3) 0.056(3) 0.022(3) -0.005(2) 0.005(3)
 O3 0.066(3) 0.107(4) 0.059(3) 0.023(3) -0.005(3) 0.009(3)
 O4 0.065(3) 0.080(3) 0.052(3) 0.019(2) 0.002(2) 0.002(3)
 O5 0.065(3) 0.090(4) 0.064(3) 0.021(3) -0.010(2) 0.002(3)
 C1 0.072(5) 0.072(4) 0.049(4) 0.001(3) -0.001(4) 0.011(4)
 C2 0.065(4) 0.080(4) 0.048(3) 0.008(3) -0.001(3) 0.007(3)
 C3 0.063(4) 0.093(5) 0.066(5) 0.030(4) -0.002(4) -0.007(4)
 C4 0.059(4) 0.110(6) 0.077(5) 0.029(5) -0.010(4) -0.001(5)
 C5 0.067(4) 0.073(4) 0.052(4) 0.010(3) -0.004(3) 0.009(3)
 C6 0.068(5) 0.109(6) 0.053(4) 0.019(4) -0.004(3) -0.010(4)
 C7 0.058(4) 0.093(5) 0.057(4) 0.019(4) -0.003(3) 0.004(4)
 C8 0.073(5) 0.070(4) 0.048(4) 0.002(3) -0.004(3) 0.013(4)

_geom_special_details
;
 All esds (except the esd in the dihedral angle between two l.s. planes)
 are estimated using the full covariance matrix.  The cell esds are taken
 into account individually in the estimation of esds in distances, angles
 and torsion angles; correlations between esds in cell parameters are only
 used when they are defined by crystal symmetry.  An approximate (isotropic)
 treatment of cell esds is used for estimating esds involving l.s. planes.
;
loop_
  _geom_bond_atom_site_label_1
  _geom_bond_atom_site_label_2
  _geom_bond_distance
  _geom_bond_site_symmetry_2
  _geom_bond_publ_flag
 In1 O2 2.235(5) . ?
 In1 O2 2.235(5) 14_655 ?
 In1 O3 2.320(5) . ?
 In1 O3 2.319(5) 14_655 ?
 In1 O4 2.293(5) 27_655 ?
 In1 O4 2.293(5) 28_565 ?
 In1 O5 2.252(5) 27_655 ?
 In1 O5 2.252(5) 28_565 ?
 In1 C1 2.632(7) 14_655 ?
 In1 C1 2.632(7) . ?
 In1 C8 2.612(7) 28_565 ?
 In1 C8 2.612(7) 27_655 ?
 O2 C1 1.253(9) . ?
 O3 C1 1.243(9) . ?
 O4 C8 1.226(9) . ?
 O5 C8 1.279(10) . ?
 C1 C2 1.500(9) . ?
 C2 C3 1.379(10) . ?
 C2 C7 1.376(10) . ?
 C3 C4 1.373(10) . ?
 C3 N1A 1.447(17) . ?
 C3 N1B 1.438(15) . ?
 C4 H4 0.9300 . ?
 C4 C5 1.391(11) . ?
 C5 C6 1.375(11) . ?
 C5 C8 1.487(9) . ?
 C6 H6 0.9300 . ?
 C6 C7 1.398(10) . ?
 C7 H7 0.9300 . ?
 O6A C9A 1.236(14) . ?
 N1A C9A 1.380(14) . ?
 C9A C10A 1.482(15) . ?
 C10A H10A 0.9600 . ?
 C10A H10B 0.9600 . ?
 C10A H10C 0.9600 . ?
 O6B C9B 1.212(15) . ?
 N1B C9B 1.34(2) . ?
 C9B C10B 1.523(17) . ?
 C10B H10D 0.9600 . ?
 C10B H10E 0.9600 . ?
 C10B H10F 0.9600 . ?
 N2 C11 1.59(5) . ?
 C11 H11A 0.9600 . ?
 C11 H11B 0.9600 . ?
 C11 H11C 0.9600 . ?

loop_
  _geom_angle_atom_site_label_1
  _geom_angle_atom_site_label_2
  _geom_angle_atom_site_label_3
  _geom_angle
  _geom_angle_site_symmetry_1
  _geom_angle_site_symmetry_3
  _geom_angle_publ_flag
 O2 In1 O2 118.5(3) . 14_655 ?
 O2 In1 O3 80.8(2) . 14_655 ?
 O2 In1 O3 56.47(19) 14_655 14_655 ?
 O2 In1 O3 80.8(2) 14_655 . ?
 O2 In1 O3 56.47(19) . . ?
 O2 In1 O4 130.6(2) . 28_565 ?
 O2 In1 O4 82.3(2) 14_655 28_565 ?
 O2 In1 O4 130.6(2) 14_655 27_655 ?
 O2 In1 O4 82.3(2) . 27_655 ?
 O2 In1 O5 87.3(2) . 28_565 ?
 O2 In1 O5 87.3(2) 14_655 27_655 ?
 O2 In1 O5 138.9(2) . 27_655 ?
 O2 In1 O5 138.9(2) 14_655 28_565 ?
 O2 In1 C1 99.2(2) 14_655 . ?
 O2 In1 C1 28.4(2) . . ?
 O2 In1 C1 28.4(2) 14_655 14_655 ?
 O2 In1 C1 99.2(2) . 14_655 ?
 O2 In1 C8 110.2(2) 14_655 28_565 ?
 O2 In1 C8 111.4(2) . 28_565 ?
 O2 In1 C8 110.2(2) . 27_655 ?
 O2 In1 C8 111.4(2) 14_655 27_655 ?
 O3 In1 O3 91.7(3) 14_655 . ?
 O3 In1 C1 28.2(2) . . ?
 O3 In1 C1 84.2(2) 14_655 . ?
 O3 In1 C1 84.2(2) . 14_655 ?
 O3 In1 C1 28.2(2) 14_655 14_655 ?
 O3 In1 C8 89.8(2) . 28_565 ?
 O3 In1 C8 166.1(2) 14_655 28_565 ?
 O3 In1 C8 89.8(2) 14_655 27_655 ?
 O3 In1 C8 166.1(2) . 27_655 ?
 O4 In1 O3 87.7(2) 28_565 . ?
 O4 In1 O3 87.7(2) 27_655 14_655 ?
 O4 In1 O3 138.23(18) 28_565 14_655 ?
 O4 In1 O3 138.24(18) 27_655 . ?
 O4 In1 O4 119.2(3) 28_565 27_655 ?
 O4 In1 C1 110.6(2) 27_655 . ?
 O4 In1 C1 110.6(2) 28_565 14_655 ?
 O4 In1 C1 111.2(2) 28_565 . ?
 O4 In1 C1 111.2(2) 27_655 14_655 ?
 O4 In1 C8 28.0(2) 27_655 27_655 ?
 O4 In1 C8 100.4(2) 28_565 27_655 ?
 O4 In1 C8 28.0(2) 28_565 28_565 ?
 O4 In1 C8 100.4(2) 27_655 28_565 ?
 O5 In1 O3 90.0(3) 28_565 . ?
 O5 In1 O3 90.0(3) 27_655 14_655 ?
 O5 In1 O3 164.5(2) 27_655 . ?
 O5 In1 O3 164.5(2) 28_565 14_655 ?
 O5 In1 O4 80.9(2) 27_655 28_565 ?
 O5 In1 O4 80.9(2) 28_565 27_655 ?
 O5 In1 O4 57.25(19) 28_565 28_565 ?
 O5 In1 O4 57.25(19) 27_655 27_655 ?
 O5 In1 O5 92.6(3) 28_565 27_655 ?
 O5 In1 C1 90.0(2) 27_655 14_655 ?
 O5 In1 C1 166.9(2) 27_655 . ?
 O5 In1 C1 90.0(2) 28_565 . ?
 O5 In1 C1 166.9(2) 28_565 14_655 ?
 O5 In1 C8 29.3(2) 28_565 28_565 ?
 O5 In1 C8 85.0(2) 28_565 27_655 ?
 O5 In1 C8 29.3(2) 27_655 27_655 ?
 O5 In1 C8 85.0(2) 27_655 28_565 ?
 C1 In1 C1 90.4(3) 14_655 . ?
 C8 In1 C1 103.2(3) 28_565 . ?
 C8 In1 C1 138.5(3) 28_565 14_655 ?
 C8 In1 C1 103.2(3) 27_655 14_655 ?
 C8 In1 C1 138.5(3) 27_655 . ?
 C8 In1 C8 92.0(3) 28_565 27_655 ?
 C1 O2 In1 93.7(4) . . ?
 C1 O3 In1 90.0(5) . . ?
 C8 O4 In1 90.6(4) . 31_655 ?
 C8 O5 In1 91.2(5) . 31_655 ?
 O2 C1 In1 57.9(4) . . ?
 O2 C1 C2 120.6(7) . . ?
 O3 C1 In1 61.8(4) . . ?
 O3 C1 O2 119.5(7) . . ?
 O3 C1 C2 120.0(7) . . ?
 C2 C1 In1 174.4(5) . . ?
 C3 C2 C1 122.8(7) . . ?
 C7 C2 C1 117.3(7) . . ?
 C7 C2 C3 119.9(7) . . ?
 C2 C3 N1A 118.3(8) . . ?
 C2 C3 N1B 119.3(8) . . ?
 C4 C3 C2 119.2(7) . . ?
 C4 C3 N1A 120.9(9) . . ?
 C4 C3 N1B 120.4(9) . . ?
 C3 C4 H4 119.2 . . ?
 C3 C4 C5 121.5(8) . . ?
 C5 C4 H4 119.2 . . ?
 C4 C5 C8 120.4(7) . . ?
 C6 C5 C4 119.3(7) . . ?
 C6 C5 C8 120.3(7) . . ?
 C5 C6 H6 120.4 . . ?
 C5 C6 C7 119.1(7) . . ?
 C7 C6 H6 120.4 . . ?
 C2 C7 C6 120.9(8) . . ?
 C2 C7 H7 119.5 . . ?
 C6 C7 H7 119.5 . . ?
 O4 C8 In1 61.4(4) . 31_655 ?
 O4 C8 O5 120.8(6) . . ?
 O4 C8 C5 121.2(7) . . ?
 O5 C8 In1 59.5(4) . 31_655 ?
 O5 C8 C5 118.0(7) . . ?
 C5 C8 In1 173.2(5) . 31_655 ?
 C9A N1A C3 127.3(14) . . ?
 O6A C9A N1A 123.5(15) . . ?
 O6A C9A C10A 119.3(15) . . ?
 N1A C9A C10A 115.7(14) . . ?
 C9A C10A H10A 109.5 . . ?
 C9A C10A H10B 109.5 . . ?
 C9A C10A H10C 109.5 . . ?
 H10A C10A H10B 109.5 . . ?
 H10A C10A H10C 109.5 . . ?
 H10B C10A H10C 109.5 . . ?
 C9B N1B C3 130.8(14) . . ?
 O6B C9B N1B 123.6(17) . . ?
 O6B C9B C10B 120.3(19) . . ?
 N1B C9B C10B 114.6(18) . . ?
 C9B C10B H10D 109.5 . . ?
 C9B C10B H10E 109.5 . . ?
 C9B C10B H10F 109.5 . . ?
 H10D C10B H10E 109.5 . . ?
 H10D C10B H10F 109.5 . . ?
 H10E C10B H10F 109.5 . . ?
 N2 C11 H11A 109.5 . . ?
 N2 C11 H11B 109.5 . . ?
 N2 C11 H11C 109.5 . . ?
 H11A C11 H11B 109.5 . . ?
 H11A C11 H11C 109.5 . . ?
 H11B C11 H11C 109.5 . . ?

loop_
  _geom_torsion_atom_site_label_1
  _geom_torsion_atom_site_label_2
  _geom_torsion_atom_site_label_3
  _geom_torsion_atom_site_label_4
  _geom_torsion
  _geom_torsion_site_symmetry_1
  _geom_torsion_site_symmetry_2
  _geom_torsion_site_symmetry_3
  _geom_torsion_site_symmetry_4
  _geom_torsion_publ_flag
 In1 O2 C1 O3 -5.8(7) . . . . ?
 In1 O2 C1 C2 173.7(6) . . . . ?
 In1 O3 C1 O2 5.6(7) . . . . ?
 In1 O3 C1 C2 -173.9(6) . . . . ?
 In1 O4 C8 O5 4.4(7) 31_655 . . . ?
 In1 O4 C8 C5 -172.7(6) 31_655 . . . ?
 In1 O5 C8 O4 -4.5(7) 31_655 . . . ?
 In1 O5 C8 C5 172.7(6) 31_655 . . . ?
 O2 C1 C2 C3 -4.3(12) . . . . ?
 O2 C1 C2 C7 176.3(7) . . . . ?
 O3 C1 C2 C3 175.1(8) . . . . ?
 O3 C1 C2 C7 -4.3(11) . . . . ?
 C1 C2 C3 C4 -179.2(7) . . . . ?
 C1 C2 C3 N1A 15.2(15) . . . . ?
 C1 C2 C3 N1B -11.5(14) . . . . ?
 C1 C2 C7 C6 179.2(7) . . . . ?
 C2 C3 C4 C5 0.2(14) . . . . ?
 C2 C3 N1A C9A -177.4(16) . . . . ?
 C2 C3 N1B C9B -169.6(17) . . . . ?
 C3 C2 C7 C6 -0.2(13) . . . . ?
 C3 C4 C5 C6 -0.7(14) . . . . ?
 C3 C4 C5 C8 179.9(7) . . . . ?
 C3 N1A C9A O6A -29(3) . . . . ?
 C3 N1A C9A C10A 165.3(16) . . . . ?
 C3 N1B C9B O6B -6(4) . . . . ?
 C3 N1B C9B C10B -171.4(16) . . . . ?
 C4 C3 N1A C9A 17(3) . . . . ?
 C4 C3 N1B C9B -2(2) . . . . ?
 C4 C5 C6 C7 0.7(13) . . . . ?
 C4 C5 C8 O4 -178.5(7) . . . . ?
 C4 C5 C8 O5 4.3(11) . . . . ?
 C5 C6 C7 C2 -0.3(13) . . . . ?
 C6 C5 C8 O4 2.0(11) . . . . ?
 C6 C5 C8 O5 -175.1(7) . . . . ?
 C7 C2 C3 C4 0.2(13) . . . . ?
 C7 C2 C3 N1A -165.5(12) . . . . ?
 C7 C2 C3 N1B 167.9(10) . . . . ?
 C8 C5 C6 C7 -179.8(7) . . . . ?
 N1A C3 C4 C5 165.5(12) . . . . ?
 N1B C3 C4 C5 -167.4(10) . . . . ?

_shelx_res_file
;
TITL DIA0922_166_Res0-85_BadRef_Msk1_SmBkg3 in Fddd #70
    dia0922_166_res0-85_badref_msk1_smbkg3.res
    created by SHELXL-2018/3 at 15:22:34 on 07-Oct-2022
REM reset to Fddd #70
CELL 0.4859 14.778128 25.692986 32.452154 90 90 90
ZERR 16 0.000356 0.000675 0.000595 0 0 0
LATT 4
SYMM 0.25-X,0.25-Y,+Z
SYMM +X,0.25-Y,0.25-Z
SYMM 0.25-X,+Y,0.25-Z
SFAC C H N O In
DISP C -0.0004 0.0007 6.0677
DISP H 0 0 0.6065
DISP In -2.2014 0.661 1423.3194
DISP N -0.0004 0.0014 8.9832
DISP O 0.0006 0.0026 13.3363
UNIT 352 320 160 48 16
EADP C10A N1A
DFIX 1.5 C9A C10A
DFIX 1.5 C9B C10B
DFIX 1.2 C9A O6A
DFIX 1.4 C9A N1A
DANG 2.5 C10A N1A
DFIX 1.2 C9B O6B
DANG 2.5 O6B C10B

L.S. 20
PLAN  9
SIZE 0.065 0.155 0.155
TEMP 24.85
CONF
BOND
MORE -1
fmap 2 53
BOND $H
ACTA
REM <olex2.extras>
REM <HklSrc "%.\\DIA0922_166_Res0-85_BadRef_Msk1_SmBkg3.hkl">
REM </olex2.extras>

WGHT    0.160100   46.751701
FVAR       0.40216   0.51762
IN1   5    0.875000    0.375000    0.072701    10.50000    0.04758    0.06139 =
         0.03306    0.00000    0.00000   -0.00001
O2    4    0.762360    0.412293    0.037490    11.00000    0.07515    0.08576 =
         0.05581    0.02175   -0.00547    0.00455
O3    4    0.897197    0.438488    0.022900    11.00000    0.06553    0.10706 =
         0.05895    0.02304   -0.00492    0.00862
O4    4    0.743071    0.588740   -0.141528    11.00000    0.06465    0.08008 =
         0.05245    0.01915    0.00226    0.00232
O5    4    0.605428    0.562664   -0.129335    11.00000    0.06523    0.08955 =
         0.06359    0.02116   -0.01014    0.00245
C1    1    0.814616    0.438882    0.015561    11.00000    0.07190    0.07163 =
         0.04883    0.00102   -0.00064    0.01087
C2    1    0.778473    0.470671   -0.019532    11.00000    0.06519    0.08038 =
         0.04778    0.00809   -0.00112    0.00661
C3    1    0.688716    0.469823   -0.031164    11.00000    0.06343    0.09252 =
         0.06633    0.03040   -0.00179   -0.00676
C4    1    0.661231    0.499581   -0.063996    11.00000    0.05946    0.10970 =
         0.07674    0.02862   -0.01015   -0.00097
AFIX  43
H4    2    0.600673    0.499105   -0.071783    11.00000   -1.20000
AFIX   0
C5    1    0.721828    0.530422   -0.085887    11.00000    0.06711    0.07328 =
         0.05153    0.01008   -0.00401    0.00929
C6    1    0.811205    0.531589   -0.074136    11.00000    0.06819    0.10860 =
         0.05276    0.01888   -0.00355   -0.01006
AFIX  43
H6    2    0.852521    0.552285   -0.088235    11.00000   -1.20000
AFIX   0
C7    1    0.839130    0.501261   -0.040724    11.00000    0.05840    0.09326 =
         0.05676    0.01931   -0.00263    0.00379
AFIX  43
H7    2    0.899537    0.501756   -0.032700    11.00000   -1.20000
AFIX   0
C8    1    0.690177    0.562172   -0.121396    11.00000    0.07277    0.06987 =
         0.04779    0.00232   -0.00443    0.01262
PART 1
O6A   4    0.486388    0.469970   -0.031892    21.00000    0.11415
N1A   3    0.623412    0.447672   -0.002922    21.00000    0.08900
C9A   1    0.531732    0.441389   -0.009268    21.00000    0.08222
C10A  1    0.484938    0.406160    0.019961    21.00000    0.08900
AFIX 137
H10A  2    0.465546    0.425608    0.043626    21.00000   -1.50000
H10B  2    0.525701    0.379133    0.028485    21.00000   -1.50000
H10C  2    0.433261    0.390923    0.006703    21.00000   -1.50000
AFIX   0
PART 2
O6B   4    0.500351    0.440043   -0.049840   -21.00000    0.12265
N1B   3    0.629867    0.430593   -0.014375   -21.00000    0.06607
C9B   1    0.545507    0.416967   -0.024579   -21.00000    0.08995
C10B  1    0.501049    0.378585    0.004897   -21.00000    0.12346
AFIX 137
H10D  2    0.488561    0.395628    0.030600   -21.00000   -1.50000
H10E  2    0.541053    0.349743    0.009566   -21.00000   -1.50000
H10F  2    0.445508    0.366188   -0.006895   -21.00000   -1.50000
AFIX   0

PART -1
N2    3    0.399275    0.490108   -0.114092    10.50000    0.22013
C11   1    0.312215    0.461745   -0.095766    11.00000    0.21747
AFIX 137
H11A  2    0.308328    0.427126   -0.106754    11.00000   -1.50000
H11B  2    0.258932    0.480937   -0.103214    11.00000   -1.50000
H11C  2    0.316942    0.460087   -0.066292    11.00000   -1.50000
AFIX   0
HKLF 4


REM  DIA0922_166_Res0-85_BadRef_Msk1_SmBkg3 in Fddd #70
REM wR2 = 0.233192, GooF = S = 1.12062, Restrained GooF = 1.12323 for all data
REM R1 = 0.070703 for 2081 Fo > 4sig(Fo) and 0.082869 for all 2632 data
REM 157 parameters refined using 7 restraints

END

WGHT      0.1601     46.6757

REM Highest difference peak  1.193,  deepest hole -0.562,  1-sigma level  0.173
Q1    1   0.3750  0.5709 -0.1250  10.50000  0.05    1.19
Q2    1   0.3750  0.5552 -0.1250  10.50000  0.05    1.16
Q3    1   0.6837  0.3579 -0.1027  11.00000  0.05    1.09
Q4    1   0.6764  0.3519 -0.0951  11.00000  0.05    1.08
Q5    1   0.8708  0.3487  0.0897  11.00000  0.05    1.08
Q6    1   0.6943  0.3720 -0.1154  11.00000  0.05    1.04
Q7    1   1.0586  0.4404 -0.0513  11.00000  0.05    1.02
Q8    1   0.8765  0.3475  0.0504  11.00000  0.05    0.95
Q9    1   0.1003  0.3750 -0.1250  10.50000  0.05    0.93
;
_shelx_res_checksum                58967
_shelx_hkl_file
;
   0   0  -6 41.5051 33.8854   1
   0   0  -6 24.3995 34.2013   1
   0   0   6 50.9562 33.9190   1
   0   0   6 42.6776 35.6316   1
   0   0  -8 1258.28 69.6598   1
   0   0   8 1236.38 69.2216   1
   0   0  -8 1104.96 68.7290   1
   0   0 -10-15.7271 29.6548   1
   0   0 -10 4.35580 27.6978   1
   0   0  10 1.07971 27.4420   1
   0   0 -12 332.399 51.4994   1
   0   0 -12 353.338 50.2348   1
   0   0  12 333.884 50.3316   1
   0   0 -14 31.8771 60.8720   1
   0   0 -14 49.1639 66.0844   1
   0   0  14-25.9568 63.3538   1
   0   0  14-21.4988 67.5766   1
   0   0 -16 1874.07 125.855   1
   0   0  16 1739.10 122.811   1
   0   0  16 1844.50 127.918   1
   0   0 -16 1803.46 122.597   1
   0   0 -18 168.258 70.5620   1
   0   0 -18 14.1399 73.5675   1
   0   0  18-9.75977 70.5653   1
   0   0  18 6.68645 77.5516   1
   0   0  20 68775.0 3351.06   1
   0   0 -20 72380.1 3352.91   1
   0   0  20 72039.1 3356.19   1
   0   0 -22 16.9854 79.2569   1
   0   0 -22 2.40823 82.3622   1
   0   0  22 21.5292 81.4342   1
   0   0  22 22.3701 92.3341   1
   0   0 -24 2.65427 88.1046   1
   0   0 -24 39.5072 92.8492   1
   0   0  24 138.811 93.3065   1
   0   0  24 3.11500 103.846   1
   0   0 -26-40.4540 99.6870   1
   0   0  26-51.4323 118.824   1
   0   0 -26-45.7709 106.083   1
   0   0  26 172.795 104.370   1
   0   0 -28 6316.91 394.095   1
   0   0 -28 7950.82 404.682   1
   0   0  28 7033.01 411.670   1
   0   0  28 8476.26 403.756   1
   0   0  30-12.2600 144.254   1
   0   0 -30 30.4810 116.988   1
   0   0  30-90.5678 123.194   1
   0   0 -32 1875.07 185.108   1
   0   0 -32 1501.36 173.461   1
   0   0  32 1771.00 205.363   1
   0   0 -34-44.0694 135.871   1
   0   0  34-82.7301 171.107   1
   0   0 -34-199.872 150.365   1
   0   0  34 158.620 144.427   1
   0   0 -36 2853.75 243.633   1
   0   0  36 2588.89 272.202   1
   0   0 -36 2871.29 240.189   1
   0   0  38-28.4417 196.728   1
   0   0 -38-24.3783 164.025   1
   0   0  38-33.2540 171.151   1
   0   0 -38-60.6231 161.083   1
   0  -2   4-0.71650 21.5941   1
   0   2  -4-23.3069 20.7930   1
   0  -2   4 18.5839 20.9664   1
   0   2  -4-9.01566 20.9127   1
   0   2  -6 2620.39 135.976   1
   0  -2   6 2454.87 136.217   1
   0  -2   6 2541.74 135.150   1
   0   2  -6 2669.99 136.163   1
   0  -2   8 22.3381 28.2524   1
   0   2  -8-24.9930 28.1653   1
   0   2   8-2.66021 19.1716   1
   0   2   8 24.3935 19.9339   1
   0  -2   8 19.9794 25.8700   1
   0   2  -8-9.16612 26.5353   1
   0  -2  -8-5.27972 20.6165   1
   0  -2 -10 6342.58 298.411   1
   0  -2  10 5747.53 302.263   1
   0   2 -10 6083.91 304.177   1
   0   2  10 6063.57 297.946   1
   0   2 -10 6249.91 304.482   1
   0  -2  10 6327.97 305.908   1
   0  -2 -12 26.7342 41.5287   1
   0   2 -12 64.0688 52.8421   1
   0  -2  12-28.9204 48.2591   1
   0   2  12-12.0534 41.6212   1
   0   2 -12-55.6769 49.1535   1
   0  -2 -12-28.6056 38.2486   1
   0   2  14 18.1257 61.2710   1
   0  -2 -14 4.03332 58.1451   1
   0   2 -14 16.4087 72.4188   1
   0   2  14 30.2466 58.2568   1
   0  -2  14-25.9299 67.7853   1
   0  -2 -14-79.3049 56.2055   1
   0   2 -14-8.83154 67.8137   1
   0  -2  16 28.6145 82.8767   1
   0  -2 -16-15.7445 65.4748   1
   0   2 -16 26.5385 76.7331   1
   0  -2  16 23.3946 74.7886   1
   0   2  16 41.5459 65.0145   1
   0   2 -16 20.0867 75.5026   1
   0  -2 -16 87.3711 59.3480   1
   0   2 -18 38284.4 1810.36   1
   0   2 -18 38018.4 1810.59   1
   0  -2  18 36912.5 1808.81   1
   0   2  18 37998.7 1804.67   1
   0  -2 -18 38791.6 1805.83   1
   0  -2  18 38336.6 1813.49   1
   0  -2  20 16.5313 87.1751   1
   0   2  20-101.766 94.8078   1
   0  -2 -20-182.225 94.9426   1
   0   2 -20-29.2393 81.0808   1
   0   2  20-79.1893 90.7425   1
   0  -2  20 11.9125 79.2141   1
   0  -2 -20-146.710 78.6382   1
   0   2  22 13805.3 680.807   1
   0  -2  22 14001.7 688.153   1
   0  -2 -22 13338.6 673.117   1
   0  -2  22 13722.1 680.269   1
   0  -2 -22 13682.0 675.829   1
   0   2 -22 14105.8 682.474   1
   0   2  22 14623.9 676.978   1
   0   2 -22 13194.6 680.755   1
   0  -2 -24 44.5661 79.4894   1
   0   2 -24 88.8568 94.1446   1
   0  -2  24-124.233 110.080   1
   0   2  24-71.3187 100.706   1
   0  -2 -24-40.9517 88.8635   1
   0   2 -24-126.600 100.771   1
   0   2  24-38.3079 87.6207   1
   0  -2  24-39.2704 96.0615   1
   0  -2 -26 4564.63 264.750   1
   0   2 -26 4630.71 277.596   1
   0  -2 -26 4697.34 270.524   1
   0   2 -26 4903.29 279.309   1
   0  -2  26 5377.88 280.983   1
   0  -2  26 4347.73 288.449   1
   0   2  26 4579.85 279.438   1
   0   2 -28-44.4962 115.033   1
   0  -2 -28 11.5028 100.426   1
   0  -2  28 47.9154 139.776   1
   0   2  28-143.904 127.110   1
   0   2 -28 9.98321 122.963   1
   0  -2 -28-48.7579 113.181   1
   0  -2  28 263.219 122.421   1
   0   2  28 37.1056 111.818   1
   0  -2 -30 6326.65 360.016   1
   0   2 -30 5911.52 368.109   1
   0   2 -30 6562.55 374.804   1
   0  -2  30 7239.89 374.862   1
   0   2  30 7022.07 365.645   1
   0  -2  30 6462.75 387.076   1
   0   2  30 6561.71 378.261   1
   0  -2 -32 85.3560 120.623   1
   0   2 -32-31.5016 136.135   1
   0  -2 -32-91.9414 130.358   1
   0   2 -32 101.767 144.957   1
   0   2  32 147.600 133.291   1
   0  -2  32-36.3005 139.516   1
   0   2  32-29.2449 151.535   1
   0  -2  32 220.288 167.130   1
   0   2 -34 216.019 141.327   1
   0  -2 -34 74.2710 129.554   1
   0  -2 -34 155.519 143.119   1
   0   2 -34 366.080 157.225   1
   0   2  34 99.2761 143.941   1
   0  -2  34-23.0452 150.332   1
   0  -2  34 475.644 183.439   1
   0   2  34 115.163 169.842   1
   0   2 -36 13.7476 152.197   1
   0  -2 -36-176.064 140.467   1
   0   2  36 75.4902 186.095   1
   0  -2  36 77.6249 189.306   1
   0   2 -36 20.5863 159.120   1
   0  -2 -36-7.30682 151.892   1
   0  -2  36-131.467 160.483   1
   0   2  36 26.3745 155.846   1
   0   2 -38 2434.91 243.748   1
   0  -2 -38 2752.95 236.118   1
   0  -2  38 2362.34 278.725   1
   0  -2  38 3412.70 249.245   1
   0   2  38 3348.22 245.779   1
   0  -2 -38 2541.04 234.332   1
   0   2 -38 2311.60 243.330   1
   0  -4   2 45.2718 29.9742   1
   0   4  -2 32.7004 30.2316   1
   0  -4   2 8.66454 28.4964   1
   0   4  -4 22344.7 1129.13   1
   0  -4   4 24521.4 1129.73   1
   0  -4   4 24213.7 1130.28   1
   0   4  -4 24508.1 1130.06   1
   0  -4   6 178.342 33.4590   1
   0   4  -6 148.469 34.1867   1
   0  -4   6 88.8604 32.5793   1
   0   4  -6 138.874 32.5329   1
   0   4  -8 2961.41 148.586   1
   0  -4   8 2824.16 146.065   1
   0  -4   8 2452.90 145.104   1
   0   4  -8 2654.76 145.085   1
   0  -4  10 60.2738 47.6787   1
   0   4 -10 16.1126 43.4978   1
   0   4 -10-6.48389 43.4944   1
   0  -4 -10 53.3023 25.9411   1
   0   4  10 15.3172 26.9808   1
   0  -4  10 1.55966 41.3067   1
   0  -4  12 15230.4 687.768   1
   0   4 -12 14697.0 685.809   1
   0  -4 -12 14641.1 673.474   1
   0  -4  12 14444.9 683.940   1
   0   4 -12 15384.5 686.606   1
   0   4  12 13220.4 672.605   1
   0  -4 -12 13367.3 670.576   1
   0   4  14 13.9669 56.7491   1
   0   4 -14 16.5075 78.7877   1
   0  -4 -14 29.9224 56.8766   1
   0  -4  14 115.690 75.1482   1
   0   4  14 94.8476 56.6746   1
   0  -4 -14-9.58549 45.6750   1
   0   4 -14 22.3984 77.2514   1
   0  -4  16 11997.4 578.560   1
   0   4 -16 12049.6 574.451   1
   0   4  16 10830.2 561.397   1
   0  -4 -16 11899.3 562.047   1
   0   4 -16 12109.5 575.542   1
   0  -4  16 11486.9 572.340   1
   0   4  16 11821.4 561.643   1
   0  -4 -16 11268.0 557.901   1
   0  -4  18-16.3322 86.3647   1
   0   4  18 68.9500 65.5884   1
   0   4 -18 337.593 86.9790   1
   0  -4 -18 135.046 66.1604   1
   0   4  18 165.770 67.2397   1
   0  -4  18 182.881 80.8028   1
   0   4 -18 173.010 81.0571   1
   0  -4  20 11946.2 611.048   1
   0  -4  20 13039.4 607.945   1
   0  -4 -20 11943.7 594.797   1
   0   4  20 11692.7 594.558   1
   0   4  20 11274.1 596.287   1
   0   4 -22 29.2151 91.3024   1
   0  -4 -22 270.939 64.7318   1
   0   4 -22-2.90088 93.0346   1
   0  -4 -22-33.1438 75.5442   1
   0   4  22 104.410 78.0516   1
   0  -4  22-5.62249 92.4079   1
   0  -4  22 65.9501 101.377   1
   0   4  22-82.6707 83.3017   1
   0  -4 -24 207.695 77.6931   1
   0   4 -24 212.216 106.906   1
   0   4 -24 159.444 109.658   1
   0  -4 -24 174.463 88.2880   1
   0  -4  24 243.501 104.720   1
   0   4  24 275.530 90.9519   1
   0  -4  24 165.748 120.175   1
   0  -4 -26 48.5682 86.0550   1
   0   4 -26-62.6406 116.561   1
   0  -4  26 31.2908 132.652   1
   0  -4 -26 57.8799 100.675   1
   0   4 -26 83.7115 118.945   1
   0  -4  26 45.0498 113.595   1
   0  -4  28 9643.33 538.874   1
   0  -4 -28 9497.74 509.684   1
   0   4 -28 9807.87 529.206   1
   0   4 -28 10284.1 531.316   1
   0  -4 -28 9865.54 516.586   1
   0  -4  28 10778.4 529.673   1
   0   4  28 10882.8 517.901   1
   0  -4 -30 92.4529 103.615   1
   0   4 -30-31.7218 139.758   1
   0  -4 -30 48.5220 120.183   1
   0   4 -30 187.917 147.884   1
   0  -4  30 51.3367 139.198   1
   0   4  30 11.7073 123.409   1
   0   4  30-53.6575 132.241   1
   0  -4  30 27.3300 157.540   1
   0   4 -32 1182.40 175.193   1
   0  -4 -32 1391.56 160.719   1
   0   4 -32 1356.61 185.823   1
   0   4  32 1692.88 166.408   1
   0  -4  32 1591.39 179.480   1
   0  -4  32 1231.99 201.821   1
   0   4  32 1169.64 175.538   1
   0  -4 -34-100.723 118.974   1
   0   4 -34-94.8726 146.471   1
   0   4  34 60.6874 160.000   1
   0  -4  34-91.1452 181.894   1
   0   4 -34 20.8887 155.581   1
   0  -4 -34 284.038 136.301   1
   0  -4  34-32.4792 148.229   1
   0   4  34-72.1213 142.578   1
   0   4 -36 1333.43 191.162   1
   0  -4 -36 1447.21 169.355   1
   0  -4 -36 1459.97 178.313   1
   0   4 -36 1311.31 199.286   1
   0   4  36 1534.73 186.976   1
   0  -4  36 1694.96 194.778   1
   0   4  36 1422.51 210.716   1
   0  -4  36 1406.80 233.753   1
   0   6   0 33.3357 23.5433   1
   0  -6   0 21.2562 22.7003   1
   0   6   0-18.7631 24.0827   1
   0  -6   0-25.2301 22.4133   1
   0  -6  -2 2961.41 152.761   1
   0  -6   2 2979.02 158.431   1
   0   6   2 3144.06 153.398   1
   0  -6   2 2986.80 158.627   1
   0   6   2 3303.98 153.561   1
   0  -6  -2 3145.81 151.795   1
   0   6  -2 3422.82 159.829   1
   0   6  -4 32.8229 27.8886   1
   0  -6   4-13.9071 28.0445   1
   0   6  -4 28.8140 27.8876   1
   0  -6   4 7.18545 27.8934   1
   0  -6   6 99060.0 4714.77   1
   0   6  -6 101428. 4715.26   1
   0  -6   6 99505.7 4715.41   1
   0   6  -6 100992. 4714.85   1
   0   6  -8 26.0421 42.8081   1
   0  -6   8 11.0938 41.7458   1
   0  -6   8 82.7392 45.3985   1
   0   6  -8 113.610 43.9236   1
   0   6 -10 31313.2 1490.58   1
   0   6 -10 30881.7 1490.39   1
   0  -6  10 31255.6 1490.14   1
   0  -6  10 31980.5 1492.07   1
   0   6  12 47.8321 39.9606   1
   0  -6  12-17.4520 81.5285   1
   0   6 -12 112.233 78.2983   1
   0  -6 -12-30.0237 29.1049   1
   0  -6 -12 9.13838 41.5145   1
   0   6 -12 58.0119 78.1331   1
   0  -6  12 76.2173 75.0119   1
   0   6  14 1379.51 88.5811   1
   0   6 -14 1422.91 118.387   1
   0  -6  14 1442.41 116.628   1
   0   6 -14 1601.27 121.331   1
   0  -6 -14 1616.42 89.5543   1
   0   6  14 1356.73 92.7056   1
   0  -6 -14 1168.86 79.0257   1
   0  -6  16-134.905 91.2649   1
   0   6  16-77.7764 53.5295   1
   0  -6 -16-18.6601 52.3302   1
   0   6 -16 52.4587 81.9290   1
   0  -6  16 14.3966 78.8381   1
   0   6  16 54.4345 58.1884   1
   0   6 -16 39.9915 81.3395   1
   0  -6  18 8560.33 450.710   1
   0   6 -18 8804.04 447.253   1
   0   6  18 8633.59 428.675   1
   0  -6  18 8340.51 443.508   1
   0   6 -18 9003.03 448.096   1
   0  -6 -18 8624.95 427.621   1
   0   6  18 9097.48 429.993   1
   0   6  20 108.148 68.2101   1
   0  -6  20 152.714 100.558   1
   0  -6 -20 64.5115 63.2122   1
   0   6 -20 2.92445 91.7074   1
   0  -6  20 50.5937 87.4844   1
   0   6  20 14.8823 67.6157   1
   0   6 -20-14.6886 87.9001   1
   0  -6  22 1402.73 149.337   1
   0  -6 -22 1514.87 102.511   1
   0  -6  22 1612.86 140.077   1
   0  -6 -22 1364.17 111.106   1
   0   6 -22 1399.89 140.430   1
   0   6  22 1712.12 119.181   1
   0   6  22 1294.75 116.767   1
   0  -6 -24-10.5338 68.9310   1
   0   6 -24 3.41537 111.092   1
   0  -6  24 11.4723 122.357   1
   0   6  24-2.32503 89.6191   1
   0  -6 -24-5.86845 84.7104   1
   0   6 -24 57.5121 113.696   1
   0  -6  24-22.7073 107.306   1
   0   6  24-78.2385 89.1483   1
   0  -6 -26 8068.97 409.131   1
   0   6 -26 8123.04 437.732   1
   0  -6 -26 8042.75 416.458   1
   0   6 -26 7995.25 438.610   1
   0  -6  26 8717.94 435.829   1
   0   6  26 7571.92 421.558   1
   0  -6  26 8331.97 447.389   1
   0   6 -28 127.337 136.168   1
   0  -6 -28 343.415 91.4004   1
   0  -6  28 102.149 152.478   1
   0   6  28-95.2116 118.757   1
   0   6 -28 46.3533 140.639   1
   0  -6 -28-108.131 111.428   1
   0  -6  28-153.289 130.159   1
   0   6 -30 7240.16 429.799   1
   0   6 -30 7936.90 434.770   1
   0  -6 -30 7830.21 407.807   1
   0  -6  30 8469.54 429.653   1
   0  -6  30 7374.97 443.036   1
   0   6  30 7094.77 416.413   1
   0   6  32-40.0105 138.737   1
   0  -6  32-233.688 176.274   1
   0  -6 -32-117.092 126.266   1
   0   6 -32 4.26742 157.815   1
   0  -6  32-36.7734 151.376   1
   0   6 -32 85.6505 149.138   1
   0  -6  34-173.355 192.050   1
   0   6  34 222.587 158.343   1
   0   6 -34 172.561 158.735   1
   0  -6 -34 47.5179 132.146   1
   0   6 -34 181.555 168.233   1
   0  -6  34 231.180 158.690   1
   0  -6  36 95.7565 199.130   1
   0   6 -36 61.1691 164.278   1
   0  -6 -36-210.170 87.5057   1
   0  -6 -36 40.7923 140.435   1
   0   6 -36-73.6767 171.257   1
   0  -6  36-66.6154 164.112   1
   0  -8   0 442.649 39.4093   1
   0   8   0 499.636 41.7876   1
   0  -8   0 402.230 39.0116   1
   0   8   0 457.148 41.4408   1
   0   8  -2 6.08706 30.9557   1
   0   8   2 27.8860 25.3179   1
   0  -8   2-11.8850 31.1893   1
   0   8   2 15.8416 23.7480   1
   0   8  -2 46.2903 33.7733   1
   0  -8  -2 35.6444 23.0592   1
   0  -8   2-11.9326 30.6164   1
   0  -8  -2 30.9500 21.0941   1
   0  -8   4 10325.4 490.314   1
   0   8   4 10778.5 479.228   1
   0   8   4 9307.18 478.617   1
   0  -8   4 9821.38 489.073   1
   0   8  -4 10423.9 490.388   1
   0  -8  -4 9985.02 476.998   1
   0   8  -4 10565.8 490.381   1
   0  -8   6-30.1948 49.3990   1
   0   8  -6 40.9822 49.7763   1
   0   8  -6 9.97535 48.1234   1
   0  -8   6 11.5042 49.3169   1
   0   8  -8 133520. 6262.81   1
   0  -8   8 131064. 6262.23   1
   0   8  -8 135104. 6263.46   1
   0  -8   8 133000. 6263.10   1
   0   8 -10 188.634 81.1276   1
   0  -8  10 125.730 82.1099   1
   0   8 -10 193.929 78.6984   1
   0  -8  10 147.209 78.8992   1
   0   8 -12 38559.7 1802.75   1
   0   8  12 37239.8 1779.89   1
   0  -8  12 38004.8 1801.40   1
   0   8 -12 39085.3 1803.19   1
   0  -8  12 39275.4 1804.66   1
   0   8 -14 7.56780 82.6216   1
   0  -8  14-36.5642 81.6032   1
   0   8 -14 50.7013 83.7839   1
   0  -8 -14 39.1046 40.5478   1
   0  -8 -14 32.4387 30.4785   1
   0   8  14-38.5151 39.1856   1
   0  -8 -16 2687.37 140.136   1
   0  -8  16 2703.11 172.200   1
   0   8 -16 2574.20 176.284   1
   0   8  16 2465.71 140.938   1
   0   8 -16 2933.07 176.383   1
   0  -8  18 86.4548 99.3229   1
   0   8  18-96.9095 54.3211   1
   0   8 -18-32.4125 88.4711   1
   0  -8  18 182.319 91.6738   1
   0  -8 -18 2.08219 51.0196   1
   0   8 -18 92.5782 92.3044   1
   0  -8 -18 47.6258 38.7956   1
   0  -8  20 7262.80 389.567   1
   0   8 -20 7330.49 385.528   1
   0   8  20 7238.46 359.064   1
   0  -8 -20 6715.57 351.222   1
   0   8 -20 7965.98 392.005   1
   0  -8  20 7683.83 386.064   1
   0  -8 -20 7328.03 357.057   1
   0  -8  22 176.275 119.374   1
   0   8  22 35.6750 77.1299   1
   0  -8  22-13.0565 104.843   1
   0  -8 -22-26.9750 71.4339   1
   0   8 -22-13.7421 111.182   1
   0  -8 -22 35.2966 52.8684   1
   0   8  24-72.2547 91.0264   1
   0  -8  24-4.02687 131.834   1
   0  -8  24 59.0306 117.762   1
   0   8 -24-102.922 119.625   1
   0   8 -24 201.660 125.923   1
   0  -8 -24 10.4040 85.5091   1
   0  -8 -24 81.0568 63.8830   1
   0  -8  26 208.563 149.282   1
   0   8  26-49.8253 105.318   1
   0   8 -26-7.80310 128.194   1
   0  -8  26-99.1589 130.144   1
   0   8  26-127.480 105.746   1
   0  -8 -26-69.4031 96.3915   1
   0   8 -26 11.6976 134.020   1
   0  -8 -26 36.0046 73.0265   1
   0   8 -28 13848.2 748.169   1
   0  -8 -28 14787.2 722.936   1
   0  -8  28 14887.6 747.086   1
   0   8  28 12794.1 726.778   1
   0  -8  28 14048.9 756.642   1
   0  -8 -28 13631.7 714.412   1
   0   8 -30 197.594 151.837   1
   0  -8 -30-109.513 111.129   1
   0   8 -30-60.9835 162.163   1
   0  -8  30-53.0564 146.640   1
   0   8  30 149.582 125.915   1
   0  -8 -30 151.288 87.0142   1
   0  -8  30 20.2108 170.836   1
   0   8  30-203.622 127.489   1
   0  -8  32 533.263 168.177   1
   0   8  32 943.805 148.979   1
   0   8 -32 1146.84 183.831   1
   0  -8 -32 898.380 131.516   1
   0  -8  32 884.297 200.038   1
   0   8  32 691.065 149.934   1
   0   8 -32 724.439 172.912   1
   0  -8  34-72.2345 162.172   1
   0   8  34-51.1687 141.412   1
   0   8 -34-116.896 173.783   1
   0  -8 -34-45.7398 123.798   1
   0   8  34-56.1396 147.574   1
   0  -8  34-167.868 195.650   1
   0   8 -34 55.4522 164.903   1
   0  -8  36 1147.93 198.540   1
   0   8 -36 865.175 199.498   1
   0   8 -36 837.492 202.290   1
   0  -8  36 1332.16 238.227   1
   0 -10   0-19.1459 43.7334   1
   0 -10   0-67.2100 47.3581   1
   0  10   0 29.8383 47.8352   1
   0 -10   2 887.527 80.7648   1
   0 -10  -2 960.511 72.4140   1
   0  10   2 1156.63 75.2880   1
   0 -10   2 1049.48 81.6137   1
   0  10  -2 967.219 83.3008   1
   0 -10  -2 1161.74 68.3156   1
   0 -10  -4-6.55392 30.8092   1
   0 -10   4 69.6599 62.2775   1
   0  10  -4-38.8505 62.4045   1
   0  10   4-131.011 44.1372   1
   0 -10   4 35.1201 62.3148   1
   0 -10   6 9428.79 499.055   1
   0 -10  -6 9218.35 481.100   1
   0 -10   6 9932.09 500.515   1
   0  10   6 10808.3 482.215   1
   0 -10  -6 10023.2 481.587   1
   0  10  -6 10309.8 500.369   1
   0  10   6 10668.6 481.188   1
   0 -10   8 79.1201 79.2977   1
   0  10  -8 82.6271 77.6585   1
   0 -10   8 104.160 82.5245   1
   0 -10  10 148047. 7021.47   1
   0 -10  10 144347. 7020.30   1
   0  10 -10 155348. 7021.17   1
   0 -10  12 42.5555 83.9696   1
   0 -10  12-68.5930 90.5852   1
   0  10 -12-102.907 85.6813   1
   0 -10  14 1009.43 113.893   1
   0  10 -14 907.879 107.231   1
   0  10  14 842.263 55.2124   1
   0 -10  14 797.582 105.099   1
   0  10  14 859.461 126.011   1
   0  10 -16-29.7365 87.9122   1
   0  10  16-5.67826 40.1623   1
   0 -10  16 89.5053 88.5488   1
   0 -10 -16-28.4033 37.5291   1
   0  10  16 13.7875 107.949   1
   0 -10  18 12828.1 638.970   1
   0  10 -18 13261.4 637.032   1
   0  10  18 12741.1 605.221   1
   0 -10 -18 12640.1 603.451   1
   0 -10 -18 12130.5 601.582   1
   0 -10  18 13954.9 636.891   1
   0  10  18 12700.3 621.803   1
   0 -10  20-51.5560 115.324   1
   0  10  20-117.152 60.4927   1
   0  10 -20 61.1112 103.525   1
   0 -10  20 16.4254 100.802   1
   0 -10 -20 11.4859 44.7785   1
   0 -10 -20 20.9536 55.6420   1
   0 -10  22 3327.95 215.882   1
   0 -10 -22 3074.17 171.903   1
   0 -10 -22 3013.34 164.544   1
   0 -10  22 3344.97 226.704   1
   0  10  22 3107.82 177.797   1
   0  10  24 57.1282 86.2544   1
   0 -10  24 29.9794 143.245   1
   0  10 -24-46.6413 126.718   1
   0 -10 -24-8.47251 59.3557   1
   0 -10 -24-1.42325 77.0839   1
   0  10 -24 194.481 137.430   1
   0 -10  24-81.8990 128.004   1
   0  10 -26 2107.15 196.357   1
   0 -10  26 2166.04 191.693   1
   0 -10 -26 2106.00 143.684   1
   0  10 -26 2243.86 203.658   1
   0 -10 -26 2015.67 130.569   1
   0  10  26 1851.91 152.950   1
   0 -10  26 2372.21 215.859   1
   0 -10  28-93.8328 169.529   1
   0  10  28 26.0566 108.434   1
   0  10 -28 148.633 148.183   1
   0 -10  28-57.4718 145.015   1
   0  10 -28 48.7523 161.578   1
   0 -10 -28-11.4307 74.2253   1
   0  10 -30 5139.02 336.192   1
   0 -10 -30 5304.51 281.788   1
   0 -10  30 5541.51 334.422   1
   0  10 -30 5681.52 345.370   1
   0 -10  30 5298.62 351.387   1
   0  10  30 4966.18 301.116   1
   0  10  32-9.13365 128.200   1
   0 -10  32-28.1019 194.862   1
   0 -10  32-176.652 170.357   1
   0  10 -32 462.722 186.771   1
   0  10 -32-9.99449 171.560   1
   0 -10 -32 77.0227 90.8988   1
   0 -10  34-11.8852 240.780   1
   0  10  34 310.239 144.424   1
   0 -10  34 23.7436 191.211   1
   0  10 -34-4.94693 204.177   1
   0  10 -34-26.3759 202.960   1
   0 -10 -34 67.1183 101.483   1
   0 -10  36-132.048 225.927   1
   0  10 -36 99.9917 187.419   1
   0 -10 -36 50.9277 114.243   1
   0 -10 -36-112.570 126.479   1
   0  10 -36 138.862 196.468   1
   0 -10  36 128.495 183.071   1
   0  12   0 14053.0 705.160   1
   0 -12   0 14604.2 702.743   1
   0 -12   0 13604.1 704.070   1
   0  12   2 59.6579 60.4472   1
   0  12  -2-8.91187 74.0939   1
   0 -12   2-10.2572 71.4388   1
   0  12  -2 95.2340 72.3502   1
   0  12   2-38.1199 60.3802   1
   0 -12   2 40.4482 67.8915   1
   0 -12  -2 77.5254 48.1604   1
   0 -12   4 769.556 91.7621   1
   0  12  -4 818.311 96.0320   1
   0 -12   4 824.636 94.9525   1
   0  12  -4 754.160 98.3789   1
   0  12   4 1055.89 73.3232   1
   0 -12  -4 870.264 62.6829   1
   0  12   4 848.304 74.2819   1
   0  12   6-18.2791 40.1543   1
   0  12  -6 9.13479 85.4051   1
   0 -12  -6-31.7650 44.2034   1
   0 -12   6-68.1968 78.4352   1
   0 -12  -6 31.6112 38.2499   1
   0  12   6 36.2629 47.4746   1
   0  12  -6-20.8486 76.6761   1
   0 -12   6-2.12370 77.4803   1
   0  12  -8 14318.5 672.104   1
   0 -12  -8 13840.1 656.842   1
   0 -12   8 13846.8 672.270   1
   0 -12  -8 12026.8 647.276   1
   0  12  -8 15948.1 678.870   1
   0 -12   8 13498.0 671.742   1
   0  12   8 14774.0 647.698   1
   0  12 -10 140.725 92.8577   1
   0 -12  10 12.7620 86.5620   1
   0 -12  10 140.812 88.3161   1
   0  12 -10 37.2109 80.2524   1
   0 -12  12 30267.3 1428.38   1
   0  12 -12 29483.6 1425.66   1
   0  12 -12 30692.6 1431.18   1
   0 -12  12 28569.8 1426.03   1
   0 -12  14 84.9561 98.9003   1
   0 -12  14-20.6262 93.3959   1
   0  12 -14 75.7973 96.6772   1
   0 -12  16 5439.65 312.631   1
   0  12 -16 5889.95 316.251   1
   0  12 -16 5649.92 318.438   1
   0 -12  18 63.6436 105.732   1
   0  12 -18 90.0432 112.057   1
   0  12  18 61.2379 148.417   1
   0 -12  18-66.0435 112.232   1
   0  12  18-36.7061 44.5413   1
   0  12 -18 27.2798 105.608   1
   0  12 -20 16637.2 726.138   1
   0  12  20 13107.2 718.846   1
   0  12 -20 16292.6 729.406   1
   0 -12  20 15454.0 722.313   1
   0 -12 -20 12610.9 679.696   1
   0  12  20 15231.2 684.632   1
   0 -12  20 16983.1 732.692   1
   0 -12  22 56.3999 129.767   1
   0  12  22 16.9277 68.2786   1
   0 -12  22-152.148 144.718   1
   0  12  22-69.3907 170.113   1
   0 -12 -22-19.8212 55.8859   1
   0  12 -22 44.8300 137.143   1
   0 -12 -24 159.164 63.0763   1
   0 -12  24 226.400 156.802   1
   0  12  24 170.294 82.6452   1
   0  12  24 207.867 166.745   1
   0 -12 -26-47.5876 74.8912   1
   0 -12  26-130.566 159.178   1
   0  12  26 90.8645 89.4354   1
   0  12 -26 78.3204 144.707   1
   0 -12 -26 77.0092 66.4475   1
   0 -12  26 8.35794 144.528   1
   0  12  26 59.7755 159.097   1
   0 -12  28 3645.53 278.987   1
   0  12  28 3197.74 211.253   1
   0  12 -28 3645.60 261.345   1
   0 -12 -28 3439.05 199.620   1
   0 -12 -28 3593.91 195.697   1
   0  12  28 3852.03 252.879   1
   0 -12  28 3533.71 259.117   1
   0  12 -30-58.9049 161.292   1
   0 -12 -30-70.4230 81.6557   1
   0 -12 -30-18.1873 90.7221   1
   0 -12  30 31.9815 161.023   1
   0  12  30 2.35753 110.769   1
   0 -12  30-152.400 183.719   1
   0  12 -32 228.828 187.358   1
   0 -12 -32 517.125 96.7247   1
   0 -12  32 448.726 189.812   1
   0  12  32 693.408 130.657   1
   0 -12  32 675.709 214.293   1
   0  12 -34-208.761 186.408   1
   0 -12 -34-46.8978 108.435   1
   0 -12 -34 38.2409 97.5317   1
   0 -12  34-144.921 185.471   1
   0 -12  34-268.078 213.640   1
   0  12  34-67.9720 131.020   1
   0  14   0 160.282 69.6464   1
   0 -14   0 95.9032 60.4609   1
   0  14   2 10990.9 505.274   1
   0  14  -2 10985.8 512.884   1
   0 -14  -2 10454.2 498.830   1
   0  14   2 9930.52 503.846   1
   0 -14   2 10120.9 507.056   1
   0  14  -2 10228.3 510.306   1
   0 -14   2 9471.55 508.141   1
   0  14   4-87.5984 56.0173   1
   0 -14   4 145.474 76.6465   1
   0 -14  -4-79.2814 44.3202   1
   0  14  -4 27.7513 79.1614   1
   0  14  -4-38.1347 72.2180   1
   0  14   4-2.60110 57.1014   1
   0 -14   4 67.9554 72.6935   1
   0  14  -6 1064.69 110.979   1
   0  14   6 1352.35 83.5651   1
   0  14  -6 1510.61 120.748   1
   0 -14   6 1225.25 112.290   1
   0  14   6 1099.86 86.5525   1
   0 -14  -6 1332.18 79.0083   1
   0 -14   6 1172.98 112.150   1
   0  14   8-19.0850 35.6430   1
   0 -14   8-13.0315 83.3115   1
   0  14  -8-14.0395 90.3553   1
   0 -14  -8 59.4857 55.6391   1
   0 -14   8-7.74831 82.0438   1
   0  14  -8-52.7819 81.6026   1
   0  14  10 7808.15 370.102   1
   0 -14  10 7394.51 400.423   1
   0  14 -10 7780.18 399.643   1
   0 -14  10 7061.74 398.660   1
   0  14  10 7625.60 367.659   1
   0  14 -10 8480.30 407.450   1
   0  14 -12 11.7915 90.0579   1
   0 -14  12-37.0689 97.4364   1
   0 -14  12-132.971 94.6653   1
   0  14 -12-32.9426 102.152   1
   0  14 -14 835.824 119.208   1
   0 -14  14 909.960 126.836   1
   0 -14  14 593.822 115.029   1
   0  14 -14 905.343 130.416   1
   0  14 -16 139.605 107.242   1
   0  14 -16 7.50079 117.179   1
   0 -14  16 3.41797 105.016   1
   0  14 -18 27012.9 1299.98   1
   0  14 -18 28513.8 1307.00   1
   0 -14  18 25067.4 1297.42   1
   0  14 -20 67.1958 139.400   1
   0  14  20 141.871 51.7545   1
   0 -14  20-8.30973 138.341   1
   0  14 -20 15.2687 126.890   1
   0  14  20 60.0573 143.238   1
   0 -14  20 255.663 133.097   1
   0  14 -22 3761.68 242.388   1
   0  14  22 2979.25 176.774   1
   0 -14  22 3943.67 253.924   1
   0  14 -22 3773.70 253.010   1
   0  14  22 2962.91 266.575   1
   0 -14  22 3675.16 239.853   1
   0 -14  24 72.3124 142.226   1
   0  14  24-108.355 71.7910   1
   0 -14  24 4.69913 158.759   1
   0  14 -24-78.2425 157.548   1
   0  14  24 185.323 220.675   1
   0  14  26 1903.39 259.053   1
   0  14 -26 2455.04 213.443   1
   0 -14 -26 1479.57 102.687   1
   0  14 -26 2090.26 196.961   1
   0 -14  26 2196.84 213.577   1
   0  14  26 1671.33 124.823   1
   0 -14 -26 1589.47 111.351   1
   0 -14  26 1798.60 194.108   1
   0  14 -28 154.305 172.015   1
   0  14  28 59.2462 90.4449   1
   0 -14  28-95.3694 180.527   1
   0 -14  28-32.5267 160.976   1
   0 -14 -28 102.531 68.2033   1
   0 -14 -28 30.6257 75.3889   1
   0  14  28-256.380 233.839   1
   0  14 -30 397.269 186.982   1
   0 -14  30 797.290 199.431   1
   0  14  30 643.174 109.933   1
   0  14 -30 647.643 175.127   1
   0 -14  30 851.518 181.857   1
   0 -14 -30 499.784 84.7092   1
   0 -14 -30 447.619 89.6467   1
   0  14  30 470.009 243.376   1
   0  14 -32 96.5087 195.413   1
   0  14  32 87.6383 109.679   1
   0 -14  32 106.610 204.090   1
   0  14 -32 10.7709 178.402   1
   0 -14 -32 4.26616 87.5471   1
   0 -14 -32 100.973 89.7307   1
   0  14  32 23.4095 247.935   1
   0 -14  32 30.2489 180.951   1
   0 -16   0 19017.0 920.100   1
   0  16   2-78.3071 70.2862   1
   0 -16   2 66.3573 81.0540   1
   0 -16   2 48.5303 73.0276   1
   0 -16  -2 6.50134 55.3135   1
   0  16   2 113.822 70.5401   1
   0  16  -2-104.676 83.1237   1
   0  16  -2-51.5540 84.1640   1
   0  16   4 348.668 68.6423   1
   0  16  -4 382.126 92.8200   1
   0 -16   4 261.273 81.1072   1
   0 -16  -4 250.426 52.9852   1
   0  16  -4 329.589 82.4555   1
   0  16   4 356.940 70.1192   1
   0  16   6-17.7245 55.0811   1
   0 -16  -6-37.4027 58.2195   1
   0  16  -6-2.86670 91.7229   1
   0 -16  -6 7.26547 46.8326   1
   0  16  -6 169.067 84.0287   1
   0 -16   6-77.6446 80.4068   1
   0 -16   8 2715.41 180.055   1
   0  16   8 2642.00 150.749   1
   0  16  -8 2850.91 179.326   1
   0 -16  -8 2682.94 149.323   1
   0 -16  -8 2212.31 145.027   1
   0  16   8 3037.27 145.778   1
   0  16  -8 3184.30 189.785   1
   0  16 -10 38.0938 96.9024   1
   0  16  10-15.1461 50.6777   1
   0 -16  10 151.273 104.644   1
   0 -16 -10-40.7687 103.329   1
   0 -16 -10-134.703 44.1264   1
   0  16 -10-83.5552 107.867   1
   0  16  10 0.71984 38.3884   1
   0  16  12 2773.38 140.059   1
   0 -16  12 2841.54 193.427   1
   0  16  12 2438.26 140.985   1
   0  16 -12 3154.54 203.815   1
   0  16 -12 3125.19 191.845   1
   0  16 -14 11.4593 119.446   1
   0 -16  14-35.3009 113.762   1
   0  16 -14 95.4054 109.910   1
   0 -16  16 13487.3 731.361   1
   0  16 -16 15466.4 741.131   1
   0  16 -16 14766.7 731.498   1
   0  16 -18 29.8951 146.125   1
   0  16 -18 38.1900 130.397   1
   0 -16  20 8106.57 449.919   1
   0  16 -20 8224.36 453.338   1
   0  16 -20 7839.99 441.839   1
   0  16 -22 61.1971 156.690   1
   0 -16  22-50.2269 155.828   1
   0 -16  24-135.807 166.649   1
   0  16  24 20.2955 131.627   1
   0  16  24 62.9879 48.3049   1
   0  16 -24 73.4976 165.679   1
   0  16 -26-132.568 155.480   1
   0 -16  26-30.8631 173.374   1
   0  16  26-192.262 221.209   1
   0  16 -26-173.179 173.882   1
   0  16  26-73.8886 64.7133   1
   0  16  28 820.491 92.5026   1
   0  16 -28 910.592 199.676   1
   0  16 -28 871.202 185.034   1
   0 -16  28 1136.57 202.892   1
   0 -16  30-28.7255 192.323   1
   0  16 -30 145.849 175.209   1
   0  16 -30-170.493 192.982   1
   0  16  30 360.645 301.471   1
   0  16  30-2.75620 85.7845   1
   0  16  32 261.512 100.779   1
   0  16 -32 421.020 203.605   1
   0  16 -32 289.190 186.547   1
   0 -16 -32 203.082 53.7606   1
   0 -16 -32 96.8198 73.0721   1
   0 -18   0 135.611 82.3236   1
   0 -18   0 80.5264 69.7667   1
   0  18   0 57.9611 81.9195   1
   0  18  -2 6326.31 330.845   1
   0  18   2 6937.75 323.978   1
   0 -18   2 5604.39 325.371   1
   0 -18   2 5834.59 319.880   1
   0 -18  -2 6443.96 311.449   1
   0  18  -2 5608.43 323.656   1
   0  18   2 6013.15 319.469   1
   0  18   4 51.8031 70.7229   1
   0 -18   4-92.7777 92.6549   1
   0  18  -4-142.795 98.6148   1
   0 -18   4 128.196 83.3014   1
   0 -18  -4-55.5786 57.7478   1
   0  18  -4 2.52998 86.0876   1
   0  18   4 47.6288 73.3388   1
   0  18  -6 734.545 109.717   1
   0  18   6 929.757 81.4224   1
   0 -18   6 427.170 108.319   1
   0 -18  -6 595.920 78.2195   1
   0  18  -6 828.359 120.687   1
   0 -18   6 763.494 106.771   1
   0 -18  -6 735.455 71.8435   1
   0  18   8 52.4530 66.7420   1
   0  18  -8-61.3295 99.6263   1
   0  18   8-64.0017 56.3691   1
   0 -18  -8-67.1436 59.5230   1
   0 -18   8 227.278 103.857   1
   0  18  -8-3.43123 109.839   1
   0 -18   8 38.4386 100.739   1
   0 -18  -8-20.7835 62.3272   1
   0  18  10 3817.79 216.713   1
   0 -18  10 4264.76 255.649   1
   0  18 -10 4707.90 257.196   1
   0  18 -10 5238.34 270.811   1
   0  18  10 4983.81 213.269   1
   0 -18 -10 3168.90 210.750   1
   0 -18  10 4538.93 259.030   1
   0 -18 -10 4255.29 235.083   1
   0 -18  12 13.7676 117.275   1
   0  18  12-68.9253 57.2930   1
   0  18 -12 37.2674 114.754   1
   0  18 -12-19.5829 127.108   1
   0  18  12-29.6869 44.7910   1
   0 -18  12-39.4198 117.914   1
   0  18  14 43.5840 48.9021   1
   0 -18  14 196.057 129.447   1
   0  18  14 12.9808 44.1302   1
   0 -18  14-22.8017 128.112   1
   0  18 -14-33.1407 138.927   1
   0  18 -16 128.890 131.397   1
   0 -18  16-3.96913 138.020   1
   0  18 -16-100.496 147.566   1
   0 -18  16 188.942 142.369   1
   0  18 -18 6318.95 365.234   1
   0 -18  18 6022.04 366.873   1
   0  18 -18 6499.76 379.353   1
   0  18 -20 29.2693 142.238   1
   0 -18  20-17.9487 154.945   1
   0  18 -20 120.333 159.094   1
   0 -18  20 84.0055 152.860   1
   0 -18  22 2443.98 226.868   1
   0  18 -22 2251.90 211.134   1
   0  18 -22 2359.06 234.316   1
   0 -18  22 2478.04 223.152   1
   0 -18  24 316.211 173.157   1
   0  18 -24-157.432 175.368   1
   0 -18  24-87.3653 160.196   1
   0  18 -26 466.718 172.815   1
   0 -18  26 530.998 193.814   1
   0  18 -26 796.654 194.203   1
   0 -18  26 182.070 170.783   1
   0  18 -28-159.636 173.979   1
   0 -18  28-41.8643 177.933   1
   0  18 -28-67.8481 190.691   1
   0 -18  28 61.6695 189.327   1
   0 -18  30 930.420 220.265   1
   0  18 -30 1240.93 201.705   1
   0  18  30 618.204 64.4628   1
   0  18 -30 985.733 221.771   1
   0 -18  30 744.196 202.627   1
   0  18  30 300.741 186.853   1
   0 -20   0 6229.81 338.476   1
   0  20   0 5914.14 335.082   1
   0 -20   0 6658.24 328.549   1
   0 -20   2-201.708 101.252   1
   0 -20   2 57.6012 88.4602   1
   0 -20  -2 22.6405 74.1142   1
   0  20  -2-44.3280 104.352   1
   0  20  -2 10.1510 93.6696   1
   0  20   2 90.1753 89.0588   1
   0  20   2-2.44688 93.3149   1
   0  20  -4 272.567 115.804   1
   0 -20   4 377.428 100.378   1
   0 -20  -4 338.738 74.2164   1
   0  20   4 306.243 90.4867   1
   0 -20   4 156.103 108.163   1
   0 -20  -6-77.8730 79.2273   1
   0 -20   6-122.850 111.445   1
   0  20  -6 31.5407 117.581   1
   0  20  -6 117.338 104.725   1
   0  20   6-50.4447 78.2513   1
   0 -20   6 156.204 102.595   1
   0 -20  -6 109.146 69.2068   1
   0 -20  -8 3838.63 193.621   1
   0 -20   8 3707.51 228.513   1
   0  20   8 2992.57 194.659   1
   0  20  -8 3246.11 226.528   1
   0 -20   8 3418.72 231.847   1
   0 -20  -8 2862.32 191.483   1
   0  20  -8 3761.48 242.654   1
   0  20   8 4061.87 195.549   1
   0  20 -10 50.6575 121.618   1
   0  20  10-85.5876 73.0854   1
   0 -20  10 55.2652 124.305   1
   0 -20 -10 62.6237 65.5999   1
   0 -20  10-67.7709 118.002   1
   0  20 -10-149.518 139.009   1
   0  20  10 100.524 60.6646   1
   0 -20  12 4075.50 246.971   1
   0  20  12 3159.95 183.216   1
   0  20 -12 4020.66 240.793   1
   0 -20  12 3490.76 240.009   1
   0  20 -12 4172.98 258.931   1
   0  20  12 4352.66 180.280   1
   0 -20  14-153.196 139.116   1
   0  20  14 2.35809 57.4987   1
   0  20 -14-113.381 132.461   1
   0  20 -14 9.01723 149.677   1
   0  20  14 66.2568 60.7412   1
   0  20 -16 722.673 176.993   1
   0  20 -16 532.841 152.018   1
   0 -20  16 491.965 157.096   1
   0 -20  16 528.001 160.282   1
   0 -20  18-63.6254 155.285   1
   0  20 -18-84.6585 169.001   1
   0  20 -18-117.119 149.946   1
   0  20 -20 5732.19 356.965   1
   0 -20  20 5406.66 341.576   1
   0  20 -20 4953.30 332.376   1
   0 -20  22 84.9391 165.434   1
   0  20 -22 228.958 158.178   1
   0 -20  22-127.042 169.338   1
   0  20 -22-70.4513 183.866   1
   0 -20  24 57.1461 172.938   1
   0 -20  24-5.15668 179.442   1
   0  20 -24 112.239 187.387   1
   0 -20  26-156.283 184.207   1
   0 -20  26-43.1638 185.504   1
   0 -20  28 1083.21 215.900   1
   0  20 -28 877.488 201.435   1
   0 -20  28 938.714 221.876   1
   0  20 -28 1083.92 226.044   1
   0 -22   0 110.337 109.649   1
   0  22   0-202.701 105.962   1
   0 -22   0-38.0378 90.1647   1
   0  22  -2 1916.77 167.879   1
   0  22   2 1756.27 158.331   1
   0  22  -2 2334.52 183.443   1
   0  22   2 2524.11 174.718   1
   0 -22  -2 2226.99 147.469   1
   0 -22   2 2239.41 158.099   1
   0 -22   2 1920.27 172.831   1
   0  22   4-14.2907 98.0519   1
   0 -22   4 6.64579 119.631   1
   0  22  -4-157.287 130.767   1
   0  22  -4-120.969 115.154   1
   0 -22   4-126.390 107.453   1
   0 -22  -4 54.7716 81.7663   1
   0  22  -6 385.443 125.194   1
   0  22   6 362.938 97.0747   1
   0 -22   6 523.938 133.580   1
   0 -22  -6 337.326 98.1994   1
   0 -22  -6 436.510 86.5384   1
   0  22  -6 595.981 144.081   1
   0 -22   6 358.979 118.589   1
   0  22   8 17.6946 80.9876   1
   0 -22   8-49.4699 129.872   1
   0 -22  -8 11.9995 84.7674   1
   0 -22   8 128.158 121.945   1
   0  22  -8 45.0850 142.903   1
   0  22  -8-37.1384 124.399   1
   0  22   8 39.3808 86.0797   1
   0  22  10 8095.56 450.086   1
   0  22 -10 9476.92 488.695   1
   0  22 -10 11332.1 511.273   1
   0  22  10 11332.4 452.722   1
   0 -22  10 9627.71 486.966   1
   0 -22  10 9123.70 494.456   1
   0 -22 -10 7101.18 446.760   1
   0 -22  12-63.7327 137.804   1
   0  22 -12 226.605 159.693   1
   0 -22 -12 147.133 66.8353   1
   0 -22  12 173.881 144.940   1
   0  22 -12 98.0331 135.241   1
   0  22  12 34.1395 74.7979   1
   0  22  12-9.14401 62.5868   1
   0 -22 -12-193.262 170.862   1
   0  22  14 71.9435 66.9292   1
   0  22 -14 166.516 145.308   1
   0 -22  14 64.3386 148.767   1
   0 -22  14-75.7163 149.772   1
   0  22 -14-77.8285 168.794   1
   0  22  14 64.9434 62.7690   1
   0  22 -16 153.947 147.553   1
   0  22  16-34.5114 47.3459   1
   0  22  16 28.6342 44.3195   1
   0 -22  16-117.273 158.330   1
   0 -22  16 86.0032 156.828   1
   0  22 -16-61.4591 172.569   1
   0 -22  18 1305.83 195.143   1
   0  22 -18 1394.52 183.551   1
   0 -22  18 1404.01 194.480   1
   0  22 -18 1219.08 210.081   1
   0  22 -20-206.012 192.707   1
   0 -22  20 195.786 172.482   1
   0  22 -20-289.448 165.692   1
   0  22 -22 588.307 177.472   1
   0 -22  22 627.620 190.724   1
   0  22 -22 445.407 204.123   1
   0 -22  24 84.5346 187.760   1
   0 -22  24 94.5870 185.463   1
   0  22 -24 233.862 205.765   1
   0 -22  26 566.851 206.759   1
   0 -22  26 373.067 200.862   1
   0  22 -26 376.257 218.283   1
   0 -24   0 1367.00 158.202   1
   0  24   0 1472.87 152.717   1
   0 -24   0 1565.14 138.845   1
   0  24  -2-66.3983 134.987   1
   0  24   2-49.7554 121.678   1
   0 -24   2 129.203 124.378   1
   0  24  -2 32.7243 118.763   1
   0 -24  -2 77.0944 91.6224   1
   0  24   4 21.8625 112.770   1
   0 -24   4 91.3128 131.897   1
   0  24  -4 208.792 146.125   1
   0  24  -4 273.909 126.969   1
   0 -24  -4 221.681 94.2862   1
   0 -24   4 111.363 114.287   1
   0  24  -6-54.0904 128.841   1
   0  24   6-32.4050 103.477   1
   0  24   6-64.6124 100.390   1
   0 -24   6 97.4943 137.492   1
   0 -24  -6 89.9359 103.272   1
   0 -24  -6-41.1697 89.5010   1
   0 -24   6-90.5560 120.900   1
   0  24  -6 25.3601 148.017   1
   0  24  -8 4335.88 278.386   1
   0  24   8 3674.62 242.257   1
   0  24  -8 5084.30 302.032   1
   0 -24   8 4324.89 288.246   1
   0 -24  -8 3290.33 240.054   1
   0  24   8 5413.20 248.644   1
   0 -24   8 4478.30 275.462   1
   0  24 -10 135.036 142.441   1
   0  24  10 59.5296 90.4085   1
   0  24  10 28.8610 81.7283   1
   0 -24  10 123.005 153.057   1
   0 -24 -10-6.58339 86.4659   1
   0 -24  10 39.1427 134.117   1
   0  24 -10 37.8338 163.032   1
   0 -24 -10 70.7536 118.740   1
   0 -24  12 852.890 159.118   1
   0  24 -12 770.998 182.786   1
   0 -24 -12 489.943 86.9845   1
   0 -24  12 589.038 170.004   1
   0  24 -12 922.956 161.868   1
   0  24  12 568.321 92.6928   1
   0  24  12 856.532 87.5157   1
   0 -24 -12 521.019 185.497   1
   0  24 -14-73.9992 149.822   1
   0  24  14 64.0519 67.2483   1
   0 -24  14 102.381 164.765   1
   0  24 -14 5.27243 175.340   1
   0 -24  14-337.979 158.818   1
   0  24 -16 303.628 185.476   1
   0 -24  16 30.6531 172.935   1
   0  24  16 153.014 60.6937   1
   0  24 -16 262.634 157.130   1
   0  24  16 182.641 67.7743   1
   0 -24  16 266.504 166.993   1
   0  24 -18-232.933 170.257   1
   0 -24  18 242.170 174.107   1
   0  24 -18-5.75924 197.867   1
   0 -24  18 122.726 184.913   1
   0  24 -20 462.907 182.663   1
   0  24 -20 663.827 224.133   1
   0 -24  20 581.990 217.084   1
   0  24 -22-9.82060 173.150   1
   0  24 -22 161.112 209.773   1
   0 -24  22 139.778 190.558   1
   0 -24  22 270.579 196.231   1
   0 -26   0-21.1447 133.012   1
   0  26   0 74.2692 125.614   1
   0 -26   0-117.447 105.476   1
   0  26   0-133.866 142.608   1
   0 -26   2 624.299 156.163   1
   0  26  -2 855.850 147.506   1
   0 -26  -2 963.837 119.770   1
   0 -26   2 930.329 131.753   1
   0  26  -2 1180.87 174.409   1
   0  26   2 713.809 146.691   1
   0 -26   4 73.2972 145.326   1
   0  26   4 2.56150 114.958   1
   0  26  -4-231.648 133.413   1
   0 -26  -4 157.848 97.0541   1
   0 -26   4 175.190 118.594   1
   0  26  -4-39.4312 154.848   1
   0  26   4 51.9212 119.251   1
   0  26   6 670.644 125.925   1
   0 -26  -6 536.624 124.097   1
   0 -26   6 545.304 162.444   1
   0  26  -6 521.533 150.244   1
   0  26   6 321.817 116.778   1
   0  26  -6 706.158 176.752   1
   0 -26   6 595.015 138.398   1
   0 -26   8-64.1883 134.075   1
   0  26   8-74.0178 101.401   1
   0 -26  -8 64.1961 107.390   1
   0 -26   8 91.6141 158.490   1
   0  26   8 139.608 101.353   1
   0  26  -8 33.4237 142.021   1
   0 -26  -8 118.265 103.291   1
   0  26  -8-147.121 170.092   1
   0 -26  10 875.379 159.408   1
   0  26 -10 901.752 163.600   1
   0  26  10 634.362 107.148   1
   0  26  10 930.880 109.379   1
   0 -26 -10 481.741 108.828   1
   0 -26  10 526.679 175.632   1
   0 -26 -10 842.838 142.968   1
   0  26 -10 751.915 191.821   1
   0  26  12-11.2717 80.6904   1
   0  26  12 33.2623 85.8228   1
   0  26 -12 81.8739 152.457   1
   0 -26  12-344.049 155.202   1
   0 -26  12-116.735 171.681   1
   0 -26 -12-1.49360 87.8635   1
   0  26 -12 5.42509 182.327   1
   0 -26 -12-34.6230 185.320   1
   0  26  14-93.6375 80.1417   1
   0  26  14 48.6500 79.6973   1
   0  26 -14 169.956 153.414   1
   0  26 -14 124.690 191.219   1
   0 -26  14 122.236 173.984   1
   0 -26 -14 29.1888 188.177   1
   0 -26  14-29.1431 159.042   1
   0  26 -16 289.451 205.799   1
   0 -26  16 94.0994 182.210   1
   0  26  16 22.5554 66.1166   1
   0  26 -16 93.0163 158.191   1
   0  26  16-49.2604 84.9909   1
   0 -26  16 270.872 165.206   1
   0  26 -18 143.892 170.832   1
   0  26 -18 270.655 209.532   1
   0 -26  18 357.544 178.976   1
   0 -26  18 368.460 200.092   1
   0 -28   0 1005.39 133.114   1
   0 -28   0 783.489 164.313   1
   0  28   0 850.971 174.214   1
   0  28  -2 298.607 138.026   1
   0  28   2 105.513 127.327   1
   0 -28   2-167.410 120.282   1
   0 -28  -2-17.7658 110.627   1
   0 -28   2-121.815 155.719   1
   0  28  -2 87.0985 166.762   1
   0  28   2 227.218 144.576   1
   0  28   4 10.8811 121.438   1
   0  28  -4 266.863 145.681   1
   0  28  -4 242.983 179.590   1
   0  28   4 218.753 137.138   1
   0 -28  -4-62.8468 108.549   1
   0 -28   4-31.3135 127.265   1
   0 -28   4 107.713 163.828   1
   0  28   6 141.574 114.109   1
   0  28  -6-177.040 147.645   1
   0  28  -6 82.3729 181.231   1
   0  28   6-107.041 124.358   1
   0 -28   6 9.24062 132.385   1
   0 -28  -6 362.186 128.840   1
   0 -28   6-119.069 173.069   1
   0 -28  -8 144.842 120.445   1
   0 -28   8 135.691 184.667   1
   0  28  -8 150.410 155.868   1
   0  28   8 178.299 111.027   1
   0  28   8 329.559 115.736   1
   0  28  -8 534.511 199.109   1
   0 -28   8 502.220 151.725   1
   0 -28  -8 406.131 122.214   1
   0 -28  10-274.668 184.678   1
   0 -28 -10 118.362 109.587   1
   0  28  10 82.8279 102.261   1
   0  28 -10 8.05868 153.768   1
   0  28 -10-39.4754 192.537   1
   0  28  10-129.358 105.356   1
   0 -28  10-108.196 152.541   1
   0 -28 -10 97.1752 143.883   1
   0 -28  12 245.915 160.210   1
   0  28  12 379.943 100.144   1
   0  28 -12 214.480 162.361   1
   0  28  12 452.656 99.7923   1
   0 -28 -12 3.15493 203.328   1
   0 -28 -12 1.77071 104.640   1
   0 -28  12 182.392 193.486   1
   0  28 -12 448.956 203.246   1
   0 -28  14 84.9141 164.029   1
   0  28  14-186.883 88.6513   1
   0  28 -14-118.518 164.274   1
   0 -28 -14 38.3314 229.152   1
   0  28  14-123.592 92.4144   1
   0 -28  14-178.939 190.046   1
   0  28 -14 327.656 206.638   1
   0 -30   0 13.0218 159.985   1
   0 -30   0-32.4420 124.551   1
   0 -30   2 593.609 184.944   1
   0 -30  -2 923.107 140.162   1
   0 -30   2 954.965 148.581   1
   0  30   2 801.013 150.382   1
   0  30  -2 509.037 161.356   1
   0 -30   4 79.0183 181.434   1
   0 -30   4-8.88132 138.057   1
   0  30   4 31.4364 127.291   1
   0  30  -4-47.1398 154.839   1
  -1   1  -3 30848.8 1453.85   1
   1  -1   3 31589.2 1454.03   1
   1   1  -3 30916.1 1451.91   1
   1   1  -3 31586.0 1452.76   1
  -1  -1   3 29888.7 1452.82   1
  -1   1  -3 30562.5 1452.00   1
  -1   1  -5 23310.0 1066.67   1
  -1  -1  -5 22380.3 1065.17   1
   1  -1   5 23367.8 1066.99   1
  -1   1   5 22290.0 1062.63   1
   1   1  -5 23077.0 1066.02   1
   1  -1  -5 22331.2 1062.93   1
  -1   1   5 22710.0 1063.40   1
  -1  -1   5 22881.3 1066.07   1
   1   1  -5 23771.4 1066.19   1
   1  -1   5 22524.5 1065.37   1
  -1   1  -5 21215.6 1064.60   1
  -1  -1  -5 22038.3 1062.71   1
  -1  -1  -7 26805.1 1271.74   1
  -1   1  -7 25992.4 1273.88   1
   1  -1  -7 28573.4 1273.27   1
  -1  -1   7 26649.2 1274.77   1
   1   1  -7 27117.3 1275.91   1
  -1   1   7 26203.7 1272.34   1
   1  -1   7 27627.0 1275.95   1
  -1  -1  -7 26742.9 1273.74   1
   1   1   7 25046.0 1274.23   1
  -1   1  -7 26513.1 1275.54   1
  -1   1   7 27432.2 1272.99   1
  -1  -1   7 27530.8 1275.89   1
   1   1  -7 27238.5 1275.21   1
   1  -1  -7 28743.3 1272.86   1
   1  -1   7 26396.8 1274.78   1
  -1   1  -9 65.8655 24.7037   1
  -1  -1  -9 49.1270 20.1475   1
   1  -1   9 21.6519 27.0153   1
   1  -1  -9 28.4921 24.2136   1
   1   1  -9 35.5752 27.2519   1
  -1  -1   9 70.0042 28.3194   1
  -1   1   9 40.8898 24.5937   1
  -1  -1   9 68.5084 28.6986   1
  -1   1   9 11.0076 24.4757   1
   1   1  -9 71.8090 30.5786   1
   1  -1  -9 6.69363 24.6896   1
   1   1   9 31.3853 26.4404   1
  -1   1  -9 59.0506 27.9679   1
   1  -1   9 20.0166 27.6902   1
  -1  -1  -9-22.3670 25.7442   1
  -1  -1 -11 78.7758 30.7636   1
   1  -1  11 19.3178 39.4522   1
  -1   1 -11 88.4684 35.3609   1
  -1   1 -11 110.256 40.2991   1
   1   1  11 107.606 38.4136   1
   1  -1  11 132.891 41.3422   1
  -1  -1 -11 147.904 37.1342   1
  -1   1  11 81.6730 36.7917   1
   1  -1 -11 91.3955 36.1574   1
  -1  -1  11 118.132 41.6151   1
   1   1 -11 150.356 40.2616   1
   1  -1 -11 79.8012 35.8004   1
  -1  -1  11 73.8644 41.6784   1
   1   1 -11 103.617 42.5380   1
  -1   1 -13 2007.75 122.386   1
  -1  -1 -13 2100.33 118.536   1
   1  -1 -13 2190.24 123.107   1
   1   1 -13 2094.29 127.539   1
   1  -1  13 1954.08 125.768   1
   1   1  13 2013.68 123.802   1
  -1   1 -13 2080.21 126.957   1
  -1  -1  13 2603.77 131.031   1
  -1  -1 -13 1855.07 121.598   1
  -1   1  13 1861.72 122.756   1
   1  -1 -13 2041.94 123.153   1
   1   1 -13 2032.18 128.697   1
   1  -1  15 3219.18 174.871   1
   1  -1 -15 2964.52 167.460   1
   1   1  15 2781.85 166.298   1
   1   1 -15 2911.31 171.927   1
  -1   1 -15 2724.06 165.024   1
  -1  -1 -15 2868.17 161.384   1
  -1  -1  15 2909.31 174.007   1
   1   1  15 2984.51 167.629   1
   1  -1  15 2967.39 170.621   1
  -1  -1  15 2705.02 170.762   1
  -1   1 -15 3131.26 172.314   1
  -1  -1 -15 2803.85 166.673   1
  -1   1  15 2649.27 165.410   1
   1   1 -15 3190.86 172.835   1
   1  -1 -15 3072.44 167.600   1
   1  -1  17 3956.10 223.491   1
   1  -1 -17 4154.58 216.599   1
   1   1 -17 3937.10 220.916   1
   1   1  17 4122.64 218.325   1
  -1   1 -17 4025.82 215.689   1
  -1  -1 -17 3740.42 210.395   1
   1   1  17 3963.99 215.896   1
   1  -1  17 4118.19 219.581   1
  -1   1  17 3826.89 215.022   1
  -1  -1 -17 3945.78 216.523   1
  -1  -1  17 4250.69 220.095   1
  -1   1 -17 3660.67 218.861   1
  -1  -1  17 3843.29 222.017   1
  -1   1  17 3619.21 216.760   1
   1  -1 -17 4112.32 216.877   1
   1   1 -17 4235.23 221.484   1
   1   1  19 69.7202 73.9012   1
  -1   1  19 46.6589 70.8635   1
  -1  -1  19 90.0998 77.0952   1
   1  -1  19 31.1430 93.7676   1
   1   1 -19 145.163 80.2224   1
   1  -1 -19 152.795 74.1668   1
  -1  -1 -19 130.118 74.8292   1
   1   1  19 142.418 79.5718   1
  -1  -1  19 26.9625 81.7965   1
  -1   1  19 17.5871 77.0934   1
   1  -1  19 88.2863 92.5074   1
   1   1  21 9706.72 490.373   1
   1  -1 -21 9186.17 486.083   1
   1   1 -21 9060.94 489.154   1
   1  -1  21 9483.71 492.794   1
  -1  -1 -21 9474.96 483.277   1
  -1   1 -21 9423.05 486.561   1
  -1   1  21 9819.92 490.969   1
  -1  -1  21 9780.58 494.821   1
   1  -1  21 11343.3 493.002   1
   1   1  21 10036.8 487.976   1
  -1  -1  21 9512.96 487.747   1
  -1  -1 -21 9850.72 488.141   1
  -1   1  21 9311.53 484.561   1
  -1   1 -21 9927.65 490.924   1
   1  -1 -21 10093.5 487.230   1
   1   1 -21 9893.99 490.188   1
   1   1 -23 9581.04 494.122   1
   1  -1  23 9424.47 497.555   1
   1  -1 -23 9363.54 488.672   1
   1   1  23 9507.64 493.279   1
  -1  -1 -23 9464.66 485.758   1
  -1   1 -23 9881.26 490.110   1
  -1   1  23 9547.26 494.071   1
  -1  -1  23 9490.38 498.828   1
   1   1  23 10279.9 491.289   1
   1  -1  23 10030.5 493.401   1
  -1   1  23 9495.70 487.982   1
  -1  -1 -23 9808.30 490.907   1
  -1   1 -23 9773.91 493.905   1
  -1  -1  23 9403.08 490.429   1
   1  -1 -23 10099.8 490.727   1
   1   1 -23 9974.00 493.943   1
   1  -1 -25 5339.18 316.034   1
   1   1 -25 5358.51 320.347   1
   1  -1  25 5587.62 328.335   1
   1   1  25 5679.32 324.157   1
  -1   1 -25 5748.09 317.148   1
  -1  -1 -25 5604.89 312.416   1
  -1   1  25 5842.38 325.404   1
  -1  -1  25 5567.30 328.362   1
   1   1  25 6333.21 320.843   1
   1  -1  25 6400.18 323.676   1
  -1  -1  25 5981.77 320.003   1
  -1   1 -25 5832.76 322.810   1
  -1  -1 -25 5928.65 319.650   1
  -1   1  25 5921.18 316.624   1
   1  -1 -25 5863.59 317.284   1
   1   1 -25 5967.12 322.900   1
   1  -1  27 1345.70 165.480   1
   1  -1 -27 1401.94 143.933   1
   1   1  27 1366.55 159.437   1
  -1  -1  27 1396.68 159.951   1
   1   1 -27 1276.58 147.566   1
  -1   1 -27 1240.18 136.293   1
  -1  -1 -27 1540.03 134.710   1
  -1   1  27 1402.80 156.022   1
   1   1  27 1619.65 147.866   1
   1  -1  27 1390.61 150.082   1
  -1  -1  27 1433.58 147.512   1
  -1   1 -27 1372.61 151.645   1
  -1   1  27 1413.41 143.267   1
  -1  -1 -27 1299.56 145.373   1
   1  -1 -27 1605.14 146.700   1
   1   1 -27 1504.59 151.134   1
  -1   1 -29-53.4479 113.242   1
   1   1 -29 116.062 124.149   1
  -1  -1 -29 66.9962 106.226   1
   1  -1 -29 121.301 118.246   1
   1   1 -29 22.7507 122.908   1
  -1   1 -29 16.6584 127.322   1
   1  -1 -29-12.0828 118.569   1
  -1  -1 -29 146.564 122.829   1
  -1  -1  29 94.3924 138.996   1
  -1   1  29-110.330 132.195   1
   1   1  29 97.4311 137.516   1
   1  -1  29-144.304 146.562   1
  -1  -1  29 86.5223 121.350   1
  -1   1  29-3.00649 118.086   1
   1   1  29-54.0153 121.588   1
   1  -1  29 52.8910 125.607   1
  -1  -1 -31 894.451 135.945   1
   1  -1 -31 1020.38 146.719   1
   1   1 -31 1042.94 157.205   1
  -1   1 -31 815.626 145.474   1
  -1  -1  31 1192.48 155.140   1
   1  -1  31 1045.28 157.498   1
   1   1  31 1278.46 158.086   1
  -1   1  31 1246.60 152.205   1
  -1  -1 -31 949.192 149.406   1
   1   1 -31 1092.94 154.847   1
   1  -1 -31 869.634 145.181   1
  -1   1 -31 939.843 155.889   1
  -1   1  31 790.411 163.238   1
   1  -1  31 919.513 177.588   1
   1   1  31 1213.78 178.138   1
  -1  -1  31 1307.74 174.864   1
   1  -1 -33 3318.13 241.992   1
   1   1 -33 3278.02 248.297   1
  -1  -1 -33 3348.46 235.264   1
  -1   1 -33 3062.79 240.555   1
  -1  -1  33 3366.08 263.920   1
   1  -1  33 3303.22 274.149   1
  -1   1  33 3145.42 258.731   1
   1   1  33 3278.78 268.712   1
   1   1  33 4353.86 256.642   1
   1  -1  33 4198.32 256.338   1
  -1   1  33 3639.18 243.871   1
  -1  -1  33 3409.77 246.101   1
  -1  -1 -33 3268.34 242.810   1
  -1   1 -33 3565.45 249.551   1
   1   1 -33 3190.53 243.806   1
   1  -1 -33 3487.08 240.183   1
   1  -1 -35 1743.65 194.823   1
  -1   1 -35 1795.35 195.645   1
  -1  -1 -35 1809.00 190.612   1
  -1  -1  35 2059.51 227.091   1
   1   1  35 1959.88 232.125   1
   1  -1  35 2727.24 213.746   1
  -1   1  35 2169.14 197.144   1
  -1  -1  35 2238.76 206.662   1
   1   1  35 2529.95 212.916   1
   1   1 -35 1731.72 204.038   1
  -1   1  35 1993.91 222.508   1
   1  -1  35 1832.04 234.403   1
  -1   1 -35 1988.84 209.413   1
  -1  -1 -35 1930.48 203.049   1
   1   1 -35 2169.73 202.914   1
   1  -1 -35 2322.76 196.124   1
   1   1  37 279.772 172.492   1
  -1  -1  37 165.758 167.128   1
   1  -1  37 402.581 172.891   1
  -1   1  37 226.770 166.790   1
   1  -1 -37 398.455 158.841   1
   1   1 -37 161.777 159.786   1
  -1   1 -37 332.817 172.718   1
  -1  -1 -37 128.131 163.002   1
  -1  -1  37 364.604 192.440   1
   1  -1  37 383.671 203.435   1
  -1   1  37 319.556 196.715   1
   1   1  37 384.836 202.768   1
  -1   1 -37 139.556 153.137   1
   1  -1 -37 53.4615 180.946   1
  -1  -1 -37 337.111 150.271   1
   1   1 -37 146.859 163.874   1
   1   3  -1 22739.3 1061.11   1
  -1  -3   1 23122.5 1061.16   1
   1  -3   1 21645.4 1062.33   1
  -1  -3   1 22744.2 1062.47   1
   1  -3   1 23486.2 1061.49   1
  -1   3  -1 21376.6 1061.15   1
   1   3  -3 179775. 8380.42   1
  -1  -3   3 174032. 8380.20   1
   1   3  -3 175128. 8379.54   1
  -1  -3   3 174732. 8378.80   1
   1  -3   3 170433. 8379.76   1
  -1   3  -3 182053. 8380.38   1
   1  -3   3 189846. 8380.14   1
  -1   3  -3 183635. 8379.38   1
   1  -3   5 57815.7 2461.63   1
   1   3  -5 54654.1 2461.59   1
  -1  -3   5 55570.3 2460.96   1
   1  -3   5 56527.6 2461.41   1
  -1   3  -5 54196.0 2460.24   1
   1   3  -5 55675.0 2461.44   1
  -1  -3   5 56186.5 2462.10   1
   1   3   5 54317.6 2455.13   1
  -1   3  -5 55075.8 2461.44   1
  -1  -3  -5 54113.7 2462.36   1
   1   3   5 52176.6 2467.28   1
   1  -3   7 2152.56 120.283   1
   1  -3   7 2136.54 119.626   1
  -1   3  -7 2176.09 118.591   1
   1   3   7 2318.08 111.530   1
   1   3  -7 2249.65 121.146   1
  -1  -3   7 2213.95 120.070   1
  -1  -3   7 2376.27 121.841   1
   1   3  -7 2244.53 120.611   1
  -1   3  -7 2205.24 120.214   1
   1   3   7 2312.71 120.173   1
   1  -3  -9 200.268 25.3954   1
  -1   3   9 206.879 25.8305   1
   1   3  -9 203.646 38.7653   1
  -1  -3   9 228.227 38.9372   1
  -1   3  -9 186.367 34.1522   1
   1   3   9 161.775 23.5156   1
   1  -3   9 222.488 38.0165   1
  -1   3   9 196.646 26.4556   1
  -1  -3   9 150.954 35.8359   1
   1   3  -9 220.949 37.7929   1
   1  -3   9 207.707 37.3264   1
  -1   3  -9 191.169 37.3985   1
  -1  -3  -9 176.958 28.4823   1
   1  -3  -9 223.022 25.4098   1
  -1  -3  11 1547.95 89.0968   1
   1  -3  11 1611.53 89.6902   1
  -1   3 -11 1616.56 85.1078   1
   1   3 -11 1800.80 91.4644   1
   1  -3 -11 1576.85 74.2133   1
  -1  -3 -11 1514.96 74.4070   1
   1  -3  11 1763.25 88.1697   1
   1   3  11 1582.08 79.4231   1
  -1   3 -11 1765.09 88.8747   1
  -1   3  11 1551.28 73.8531   1
  -1  -3  11 1646.77 88.1694   1
   1  -3 -11 1713.15 73.3815   1
   1   3 -11 1884.77 90.6224   1
   1   3 -13 1495.62 112.395   1
  -1   3 -13 1520.48 107.869   1
   1   3  13 1454.03 95.0735   1
   1  -3 -13 1603.81 91.8780   1
  -1  -3 -13 1478.65 89.7713   1
  -1  -3 -13 1334.39 96.4872   1
  -1  -3  13 1586.27 112.115   1
  -1   3  13 1446.06 96.3637   1
  -1   3 -13 1477.89 110.993   1
   1   3  13 1546.79 102.808   1
   1  -3  13 1617.04 111.441   1
  -1   3  13 1590.45 98.2270   1
   1  -3 -13 1488.70 96.2487   1
   1   3 -13 1681.94 113.992   1
  -1   3 -15 18168.9 871.283   1
   1   3 -15 18447.2 874.434   1
   1   3  15 16935.7 863.385   1
   1  -3  15 18539.8 875.115   1
  -1  -3 -15 17282.6 860.918   1
  -1   3  15 17920.8 863.256   1
  -1  -3 -15 17108.1 863.280   1
  -1   3 -15 18772.1 873.473   1
  -1  -3  15 20191.9 875.532   1
   1  -3  15 18502.5 872.608   1
   1   3  15 17976.8 865.959   1
  -1  -3  15 18051.9 874.691   1
  -1   3  15 16812.4 863.816   1
   1   3 -15 19781.0 875.223   1
   1  -3 -15 19217.4 864.465   1
   1   3 -17 11658.0 556.138   1
   1  -3  17 11831.4 557.000   1
  -1   3 -17 11852.8 553.302   1
  -1  -3 -17 11025.8 541.038   1
  -1   3 -17 12574.4 557.274   1
  -1  -3  17 11777.7 554.115   1
  -1   3  17 11971.3 544.432   1
  -1  -3 -17 11018.1 544.246   1
   1  -3  17 11841.7 553.953   1
   1   3  17 12082.8 548.186   1
  -1  -3  17 11276.5 556.357   1
  -1   3  17 10892.5 545.710   1
   1   3 -17 12766.4 557.099   1
   1  -3 -17 12054.9 545.485   1
  -1   3 -19 108.193 75.0388   1
   1   3 -19 209.203 82.8735   1
   1  -3 -19-1.74009 68.4915   1
  -1   3 -19 128.169 84.4684   1
  -1  -3 -19 149.004 71.6610   1
  -1   3  19 274.736 71.2913   1
  -1  -3  19 155.680 81.3451   1
   1   3  19 158.513 75.0483   1
   1  -3  19 119.593 79.7748   1
  -1   3  19 13.5858 72.4760   1
  -1  -3  19 81.1392 86.0621   1
   1  -3  19 50.9714 86.7179   1
   1  -3  21 5160.26 292.400   1
   1  -3 -21 5089.56 275.115   1
  -1  -3 -21 4923.62 270.954   1
  -1   3  21 4990.09 275.607   1
  -1  -3  21 5204.81 286.251   1
  -1  -3 -21 5227.01 278.377   1
  -1   3 -21 5153.15 287.990   1
   1  -3  21 5383.27 286.409   1
   1   3  21 5615.37 281.268   1
  -1  -3  21 5113.97 292.602   1
   1   3 -21 5694.68 290.534   1
   1  -3 -21 5426.63 277.336   1
  -1   3 -23 12557.5 652.523   1
   1   3  23 12735.7 650.231   1
   1  -3  23 12554.7 660.456   1
   1   3 -23 12253.2 656.686   1
   1  -3 -23 12993.6 645.834   1
  -1  -3 -23 12338.6 641.780   1
  -1  -3  23 13601.5 656.068   1
  -1  -3 -23 13115.5 648.049   1
  -1   3  23 13066.5 645.827   1
  -1   3 -23 13565.9 658.545   1
   1  -3  23 14012.3 657.049   1
   1   3  23 13963.9 650.987   1
  -1  -3  23 12875.9 661.841   1
   1   3 -23 14323.7 659.717   1
   1  -3 -23 13790.4 647.624   1
   1  -3  25 6725.19 380.556   1
   1   3 -25 6501.17 372.545   1
   1  -3 -25 6779.57 358.479   1
   1   3  25 6490.31 365.639   1
  -1   3 -25 6133.92 365.129   1
  -1  -3 -25 6573.24 354.438   1
  -1  -3  25 7320.83 370.037   1
  -1   3 -25 7372.62 375.441   1
  -1  -3 -25 6650.41 360.951   1
  -1   3  25 6775.28 359.083   1
   1   3  25 7371.18 365.737   1
   1  -3  25 7251.84 370.398   1
  -1  -3  25 7013.77 380.259   1
   1  -3 -25 6923.81 360.444   1
   1   3 -25 7151.68 372.703   1
   1   3  27 1129.29 145.649   1
   1  -3 -27 1311.78 128.993   1
  -1  -3  27 1182.26 160.037   1
   1  -3  27 1130.11 162.762   1
  -1  -3 -27 1152.11 121.101   1
  -1   3 -27 977.190 137.202   1
   1   3 -27 1117.90 148.163   1
   1   3 -27 1314.39 150.688   1
  -1   3 -27 1036.97 149.687   1
  -1   3  27 1327.92 134.421   1
  -1  -3 -27 1256.91 137.781   1
  -1  -3  27 1335.62 146.761   1
   1  -3  27 1426.43 146.797   1
   1   3  27 1377.46 143.145   1
  -1   3  27 1402.67 145.112   1
   1  -3 -27 1170.74 131.928   1
  -1  -3 -29-22.1437 100.328   1
   1   3 -29 96.7837 132.323   1
  -1   3 -29 113.754 122.574   1
   1  -3 -29 113.920 109.018   1
  -1   3 -29-56.7521 134.302   1
  -1  -3 -29 95.5072 117.503   1
   1  -3 -29 104.399 112.635   1
   1   3 -29 69.9660 129.440   1
   1   3  29-43.4191 123.533   1
  -1   3  29 64.8658 113.926   1
  -1  -3  29-65.0988 129.111   1
   1  -3  29 271.382 133.448   1
   1  -3  29-21.8593 154.952   1
  -1  -3  29 120.777 146.865   1
   1   3  29 25.6772 133.324   1
  -1   3  29 241.422 129.321   1
   1  -3  31 1761.89 256.531   1
   1   3 -31 1915.59 195.513   1
   1  -3 -31 1884.97 170.164   1
  -1   3 -31 1843.00 207.366   1
  -1  -3 -31 1984.14 164.968   1
  -1  -3  31 2338.48 190.762   1
  -1  -3 -31 1875.69 175.570   1
  -1   3 -31 1566.00 217.412   1
   1   3  31 2383.35 188.779   1
   1  -3  31 2089.76 214.473   1
  -1   3  31 2386.23 180.462   1
  -1  -3  31 1850.80 206.877   1
  -1   3  31 2012.04 191.801   1
   1   3  31 1919.32 197.993   1
   1   3 -31 1937.91 190.476   1
   1  -3 -31 2126.36 175.469   1
  -1  -3  33 1828.52 220.629   1
   1  -3  33 1753.70 231.773   1
   1   3 -33 2303.94 215.629   1
  -1  -3 -33 2181.82 180.824   1
   1  -3 -33 2020.80 186.003   1
  -1   3 -33 2060.28 201.279   1
  -1   3 -33 2506.81 212.120   1
  -1  -3  33 2488.51 204.760   1
  -1  -3 -33 2088.41 190.617   1
   1  -3  33 2443.82 207.608   1
   1   3  33 2266.69 203.124   1
  -1   3  33 2539.09 195.062   1
  -1   3  33 2349.16 209.767   1
   1   3  33 1859.62 216.342   1
   1   3 -33 2202.24 203.348   1
   1  -3 -33 2266.86 188.308   1
   1   3 -35 1642.41 198.848   1
  -1  -3 -35 1718.99 175.751   1
   1  -3 -35 1577.62 178.663   1
  -1   3 -35 1715.51 197.485   1
  -1   3 -35 1715.17 202.816   1
  -1  -3  35 2356.76 201.829   1
  -1   3  35 1813.99 185.109   1
   1   3  35 2084.41 199.675   1
   1  -3  35 2040.02 205.358   1
  -1  -3  35 1356.79 217.594   1
  -1   3  35 1573.47 204.837   1
   1  -3  35 1303.33 228.744   1
   1   3  35 1620.92 215.036   1
  -1  -3 -35 1574.06 186.184   1
   1  -3 -35 1828.04 181.608   1
   1   3 -35 1908.56 196.696   1
  -1   3 -37 296.094 159.983   1
   1   3 -37 90.8181 167.882   1
   1  -3 -37 95.0910 150.327   1
  -1  -3 -37 70.9862 141.764   1
   1  -3  37 197.762 168.680   1
   1   3  37 207.678 171.342   1
  -1   3  37 77.1444 157.832   1
  -1  -3  37 140.510 166.722   1
   1   3 -37 298.313 165.467   1
   1  -3 -37 166.028 150.131   1
  -1  -3 -37 215.277 156.026   1
  -1   3 -37 355.914 178.791   1
  -1  -3  37 207.313 193.899   1
   1  -3  37 285.300 208.669   1
  -1   3  37 200.307 177.395   1
   1   3  37 273.240 194.366   1
   1   5  -1 624.646 41.3896   1
  -1   5  -1 500.817 40.7832   1
   1  -5   1 504.772 42.3145   1
   1  -5  -1 543.072 37.2520   1
  -1   5   1 477.320 35.0816   1
  -1  -5  -1 507.420 38.0725   1
  -1  -5   1 602.918 44.8982   1
   1  -5   1 423.755 41.0644   1
  -1   5  -1 389.939 43.2071   1
   1   5   1 590.408 36.3686   1
  -1  -5   1 535.153 38.5226   1
  -1  -5  -1 541.296 36.4683   1
   1   5   1 602.302 38.0441   1
  -1   5  -3 1374.87 90.7576   1
  -1  -5   3 1858.44 93.4263   1
   1   5  -3 1878.20 94.7819   1
   1  -5   3 1513.45 90.6801   1
  -1   5  -3 1450.99 89.2518   1
   1   5   3 1801.90 87.4691   1
   1  -5   3 1304.42 89.9329   1
  -1  -5  -3 1828.96 84.1555   1
   1   5   3 1687.93 84.1304   1
   1   5  -5 278129. 12735.0   1
  -1  -5   5 273432. 12733.7   1
  -1   5  -5 278888. 12733.5   1
   1  -5   5 276062. 12734.5   1
   1   5  -5 276491. 12734.6   1
  -1  -5   5 274373. 12735.1   1
   1   5   5 279211. 12736.6   1
   1   5   5 258380. 12727.1   1
   1  -5   5 261825. 12733.6   1
  -1   5  -5 275581. 12734.3   1
  -1  -5   7 53646.4 2481.99   1
   1   5  -7 54290.3 2483.29   1
   1  -5   7 54197.8 2482.86   1
  -1   5  -7 54111.6 2481.55   1
   1   5  -7 54470.2 2482.96   1
   1   5   7 50591.8 2487.39   1
  -1  -5  -7 52766.5 2478.09   1
   1   5   7 49976.3 2471.79   1
  -1  -5  -7 52459.8 2473.38   1
  -1   5  -7 54452.3 2482.61   1
  -1  -5   7 52817.2 2482.59   1
   1  -5   7 53258.8 2481.65   1
  -1   5  -9 1901.20 110.862   1
   1  -5   9 1780.05 114.182   1
   1   5  -9 2056.27 114.699   1
   1   5  -9 2056.01 116.273   1
  -1  -5   9 1885.31 113.144   1
  -1  -5  -9 1821.49 96.8426   1
   1   5   9 1886.59 120.702   1
  -1   5  -9 1890.17 113.335   1
   1  -5   9 1908.09 111.993   1
  -1  -5   9 1949.00 113.602   1
  -1  -5  11 8493.89 399.096   1
   1   5 -11 8863.68 400.740   1
   1  -5 -11 6953.00 379.956   1
  -1   5 -11 8605.61 396.890   1
   1  -5  11 7907.99 398.849   1
  -1  -5 -11 7746.24 381.067   1
   1   5 -11 8203.13 398.223   1
   1  -5 -11 8574.38 381.049   1
  -1  -5 -11 8177.45 384.254   1
   1  -5  11 7959.99 396.089   1
  -1  -5  11 8046.17 397.801   1
  -1   5  11 7692.67 381.044   1
  -1   5 -11 8338.16 398.431   1
  -1  -5 -13 30643.3 1456.06   1
   1   5  13 30480.3 1457.42   1
   1  -5  13 31426.2 1472.63   1
   1   5 -13 32222.9 1473.53   1
  -1   5 -13 32155.4 1470.83   1
   1   5 -13 31104.4 1471.85   1
   1  -5 -13 31742.3 1456.55   1
  -1   5  13 30744.8 1457.39   1
  -1  -5 -13 29210.1 1458.03   1
  -1  -5  13 31392.8 1471.58   1
  -1   5 -13 31796.1 1472.05   1
   1  -5  13 31903.4 1470.83   1
  -1   5  13 29825.2 1456.35   1
  -1  -5 -15 18449.2 864.248   1
   1   5  15 17795.1 866.860   1
   1   5 -15 18773.6 883.286   1
  -1   5 -15 18292.4 879.899   1
  -1   5  15 17144.0 866.509   1
  -1   5  15 17577.4 865.411   1
   1  -5  15 19040.1 880.923   1
  -1  -5 -15 18503.9 867.647   1
  -1  -5  15 18146.0 881.214   1
  -1   5 -15 19310.9 883.750   1
   1  -5 -15 17992.3 865.537   1
   1   5 -15 19230.0 882.948   1
   1   5  17 2175.43 132.957   1
   1  -5  17 2417.47 159.777   1
  -1   5 -17 2191.10 150.026   1
   1   5 -17 2197.71 156.750   1
   1   5 -17 2575.04 156.561   1
   1  -5 -17 2005.31 130.266   1
  -1  -5  17 2420.42 159.786   1
  -1   5  17 1951.45 131.933   1
  -1   5  17 2057.32 130.161   1
  -1  -5  17 2433.42 155.431   1
  -1   5 -17 2614.61 160.000   1
   1  -5  17 2448.17 154.708   1
  -1  -5 -17 2443.08 134.835   1
   1   5  19 299.192 77.5331   1
  -1   5  19 280.872 66.9864   1
  -1  -5 -19 338.066 70.4007   1
  -1  -5  19 270.025 88.1810   1
   1  -5  19 235.770 85.5289   1
  -1  -5  19 342.575 96.5722   1
   1   5 -19 361.807 94.3834   1
   1  -5  19 357.959 97.4415   1
  -1   5  19 335.469 70.2061   1
   1   5  19 269.737 68.5736   1
  -1   5 -19 251.058 83.2255   1
   1  -5 -19 276.064 60.2596   1
   1   5 -19 352.469 91.8403   1
  -1   5 -19 279.374 88.9561   1
   1  -5 -19 261.057 65.4450   1
  -1   5  21 508.141 79.2512   1
  -1  -5  21 470.099 102.659   1
   1   5  21 510.633 92.2397   1
   1  -5  21 553.102 100.300   1
   1   5  21 530.693 83.8337   1
  -1   5  21 392.893 82.2599   1
   1  -5  21 389.891 110.121   1
  -1  -5  21 653.335 114.101   1
   1   5 -21 612.533 107.711   1
   1  -5 -21 473.408 76.9307   1
  -1  -5 -21 597.967 83.2931   1
  -1   5 -21 444.366 105.033   1
   1  -5 -21 471.688 70.0562   1
  -1   5  23 8537.67 423.140   1
  -1  -5  23 9596.40 448.530   1
   1   5 -23 8522.88 442.647   1
   1  -5  23 9238.57 447.645   1
   1  -5 -23 7990.96 413.849   1
  -1   5 -23 8748.23 434.183   1
   1   5  23 8705.82 423.899   1
   1  -5 -23 8737.05 418.510   1
   1   5 -23 9258.36 441.332   1
   1  -5  23 9416.08 437.608   1
   1   5  23 9426.23 426.501   1
  -1  -5 -23 9377.63 421.623   1
  -1   5 -23 9556.08 443.220   1
  -1   5  23 9140.57 419.625   1
  -1  -5  23 8969.61 437.227   1
  -1   5  25 6235.74 348.795   1
  -1  -5  25 6826.10 371.534   1
   1  -5 -25 6217.45 335.348   1
  -1  -5 -25 6896.71 337.189   1
   1   5 -25 6047.52 363.805   1
  -1   5 -25 6967.03 361.813   1
   1  -5  25 6287.90 371.286   1
   1   5  25 6206.72 348.567   1
   1   5 -25 6826.35 365.125   1
   1  -5 -25 6407.58 342.516   1
   1   5  25 6660.83 351.662   1
  -1   5  25 6772.50 344.791   1
  -1   5 -25 6777.12 367.230   1
  -1  -5 -25 6832.05 347.429   1
   1  -5  27 2508.90 214.940   1
  -1   5  27 2333.08 183.037   1
  -1  -5  27 2375.16 209.330   1
  -1   5 -27 2642.27 194.007   1
   1   5 -27 2211.82 201.316   1
  -1  -5 -27 2542.97 163.697   1
   1   5 -27 2435.36 198.502   1
   1  -5 -27 2325.77 172.704   1
  -1   5  27 2611.19 175.524   1
   1   5  27 3013.96 190.155   1
   1  -5  27 2851.31 198.018   1
  -1   5 -27 2662.49 203.068   1
  -1  -5  27 2296.89 193.622   1
  -1  -5 -27 2454.28 177.394   1
   1  -5  29 384.135 166.088   1
  -1  -5  29 236.447 150.881   1
  -1   5  29 170.928 122.956   1
   1   5 -29 111.402 140.312   1
  -1   5 -29-7.56763 128.821   1
  -1  -5 -29 129.395 93.8016   1
  -1   5  29 164.061 111.973   1
   1   5  29 135.081 128.653   1
   1  -5  29 264.729 137.385   1
  -1  -5  29 32.8397 131.627   1
  -1  -5 -29 180.760 117.127   1
   1  -5 -29 255.391 111.846   1
  -1  -5  31 1915.08 206.961   1
  -1   5 -31 1612.97 185.118   1
   1  -5 -31 1909.69 147.387   1
  -1  -5 -31 1646.50 147.792   1
   1   5 -31 1662.83 193.105   1
   1  -5  31 1570.80 218.970   1
   1   5 -31 1708.50 187.110   1
   1  -5 -31 1652.96 160.572   1
  -1  -5  31 1723.15 181.673   1
   1  -5  31 2046.52 195.845   1
   1   5  31 1989.89 179.934   1
  -1   5 -31 1749.13 197.023   1
  -1  -5 -31 1659.34 164.233   1
  -1  -5  33 2519.91 233.942   1
   1   5  33 2122.18 213.610   1
   1  -5  33 1947.36 238.468   1
   1   5 -33 2088.24 219.742   1
   1  -5 -33 2471.63 183.363   1
  -1  -5 -33 2147.39 173.028   1
  -1   5 -33 2165.81 204.675   1
  -1  -5 -33 2099.12 189.819   1
   1   5 -33 2144.28 211.692   1
   1  -5 -33 2098.42 183.897   1
  -1  -5  33 2203.18 210.334   1
  -1   5 -33 2168.51 217.506   1
   1  -5  33 2517.53 214.778   1
   1   5  33 2801.06 207.642   1
   1  -5  35 626.196 205.587   1
  -1  -5  35 805.901 198.342   1
   1   5  35 487.597 180.665   1
  -1  -5 -35 736.160 133.391   1
  -1   5 -35 613.070 162.768   1
   1   5 -35 621.478 178.846   1
   1  -5 -35 701.659 139.274   1
   1   5 -35 573.224 172.258   1
  -1  -5 -35 808.457 154.476   1
  -1   5 -35 819.552 179.568   1
   1  -5 -35 782.965 145.035   1
  -1  -5  35 994.083 175.648   1
   1  -5  35 799.904 173.617   1
   1  -5  37 387.370 209.483   1
  -1  -5  37 295.404 200.393   1
   1   5 -37 144.164 180.416   1
  -1   5 -37 340.658 168.360   1
   1  -5 -37 434.827 143.382   1
  -1  -5  37 487.072 176.391   1
   1  -5  37 427.410 177.014   1
  -1  -5 -37 341.595 158.328   1
  -1   5 -37 566.258 184.237   1
   1   5 -37 483.841 175.836   1
   1  -5 -37 323.829 143.239   1
  -1  -5 -37 178.626 135.948   1
  -1  -7  -1 6111.75 284.934   1
  -1   7   1 5775.65 286.004   1
  -1   7  -1 6173.83 288.761   1
   1  -7   1 5762.32 289.275   1
   1  -7  -1 5956.89 286.740   1
   1   7  -1 6671.55 289.856   1
  -1  -7   1 5949.03 287.073   1
   1   7   1 6191.28 286.016   1
  -1  -7  -1 5908.18 287.843   1
  -1  -7   1 5749.60 290.027   1
   1   7   1 5973.35 287.371   1
   1  -7   1 5313.95 287.699   1
  -1   7  -1 5302.60 289.034   1
  -1  -7  -3 135.940 24.7166   1
   1   7   3 137.426 20.9778   1
  -1  -7   3 132.952 30.0779   1
   1  -7   3 222.852 35.5800   1
   1   7  -3 150.980 33.2671   1
  -1   7   3 226.841 21.1900   1
  -1   7  -3 178.102 31.4939   1
   1   7   3 122.981 20.9639   1
  -1  -7  -3 91.2187 22.0146   1
  -1  -7   3 250.804 39.3952   1
   1  -7   3 186.334 32.4734   1
  -1   7  -3 226.644 34.8561   1
  -1   7   3 180.643 22.1567   1
   1   7  -3 129.499 35.3711   1
   1   7  -5 4189.06 209.492   1
  -1  -7   5 3977.77 206.832   1
   1  -7   5 3863.64 207.719   1
  -1   7  -5 4103.47 206.983   1
   1   7   5 4358.21 197.947   1
  -1  -7   5 3968.99 208.903   1
   1   7  -5 3825.62 207.694   1
   1   7   5 4056.55 196.456   1
   1  -7   5 3790.67 206.643   1
  -1   7  -5 4030.50 208.461   1
  -1  -7  -5 4088.31 211.422   1
   1   7  -7 90863.5 4338.30   1
  -1  -7   7 92595.1 4337.55   1
  -1   7  -7 92181.0 4337.04   1
   1  -7   7 92116.4 4338.29   1
   1   7   7 97506.5 4334.99   1
   1   7  -7 93895.9 4338.65   1
  -1  -7  -7 87074.0 4338.53   1
  -1   7  -7 96633.3 4338.99   1
  -1  -7   7 91348.8 4338.27   1
   1  -7   7 92207.1 4337.35   1
  -1  -7  -7 90480.9 4325.00   1
   1   7   9 1674.53 145.259   1
   1   7  -9 1772.04 118.317   1
  -1  -7   9 1696.89 116.229   1
   1   7  -9 1929.07 120.028   1
   1  -7   9 1679.15 117.718   1
  -1   7  -9 1594.77 112.813   1
  -1   7  -9 1617.16 117.119   1
   1  -7   9 1711.34 115.042   1
  -1  -7   9 1727.96 117.035   1
  -1  -7  -9 1755.12 92.3403   1
   1   7  11 12820.5 711.548   1
  -1  -7 -11 13809.7 687.723   1
   1   7 -11 14997.4 706.958   1
  -1  -7  11 14871.7 706.273   1
   1   7 -11 15128.7 707.715   1
   1  -7  11 14972.3 707.778   1
  -1   7 -11 14974.9 704.730   1
   1   7  11 14686.8 685.359   1
  -1  -7  11 14454.9 706.065   1
   1  -7  11 14645.9 704.712   1
  -1   7 -11 15813.2 708.724   1
  -1  -7 -11 13938.8 688.144   1
   1   7  13 28240.3 1468.96   1
  -1  -7 -13 30287.0 1452.20   1
   1  -7 -13 32213.9 1449.31   1
   1   7 -13 31439.1 1471.96   1
  -1   7  13 30256.0 1450.44   1
  -1  -7  13 32481.7 1472.42   1
  -1   7 -13 31741.7 1470.19   1
   1   7 -13 31937.8 1473.45   1
   1  -7  13 33278.9 1474.10   1
   1  -7 -13 29528.6 1448.08   1
   1   7  13 30534.7 1451.65   1
   1  -7  13 31613.1 1470.02   1
  -1   7  13 30644.8 1450.61   1
  -1   7 -13 33332.4 1473.60   1
  -1  -7  13 31628.2 1471.59   1
  -1  -7 -13 29997.6 1453.08   1
  -1   7  15 11002.9 527.845   1
   1   7 -15 10974.4 550.967   1
   1   7  15 10625.2 528.222   1
  -1   7 -15 11459.7 548.638   1
   1  -7 -15 10563.7 524.137   1
  -1  -7 -15 10977.2 527.385   1
   1  -7 -15 11138.8 526.457   1
   1   7 -15 11386.5 551.898   1
   1   7  15 11703.7 543.440   1
  -1  -7  15 11798.7 551.532   1
  -1   7 -15 11979.6 553.230   1
   1  -7  15 11795.2 550.024   1
  -1  -7 -15 10633.4 529.167   1
  -1  -7  17 4752.18 263.832   1
  -1   7  17 4453.25 234.468   1
   1  -7  17 4691.42 265.220   1
  -1   7 -17 4822.65 258.918   1
   1   7  17 4448.68 235.196   1
   1   7 -17 4577.91 261.837   1
   1   7 -17 4854.82 262.565   1
   1  -7 -17 4632.59 232.157   1
  -1   7 -17 4882.22 263.684   1
  -1  -7 -17 4540.40 235.021   1
   1  -7  17 5019.27 259.171   1
  -1  -7  17 4457.62 259.926   1
  -1  -7 -19 12.4591 58.9538   1
   1  -7  19-42.8150 88.6693   1
  -1  -7  19 101.677 91.1100   1
  -1  -7  19-50.5620 103.026   1
   1   7 -19-30.8772 96.7428   1
  -1   7  19-48.9412 59.6133   1
   1  -7  19-32.7886 99.6111   1
   1   7 -19 146.723 95.9903   1
  -1   7 -19-69.9059 93.3586   1
   1  -7 -19-14.1479 54.8075   1
   1  -7 -19 9.68378 46.5456   1
  -1   7 -19 25.7464 85.7484   1
   1   7  19-22.4983 58.1169   1
  -1  -7  21 1648.44 153.669   1
  -1   7  21 1615.74 117.945   1
   1  -7 -21 1612.49 105.490   1
   1   7  21 1544.64 116.924   1
   1  -7  21 1788.26 157.651   1
   1  -7 -21 1690.33 112.288   1
   1   7 -21 1841.29 152.250   1
   1  -7  21 1800.05 145.303   1
  -1  -7  21 1642.61 145.362   1
  -1  -7 -21 1678.67 116.758   1
  -1   7 -21 1678.68 149.719   1
  -1   7 -23 1001.83 127.055   1
   1  -7 -23 926.804 84.9196   1
  -1   7  23 683.036 98.8081   1
   1   7 -23 850.530 133.578   1
   1  -7  23 998.497 144.336   1
  -1  -7  23 893.599 137.543   1
   1   7  23 717.060 100.842   1
  -1  -7  23 882.201 130.054   1
   1  -7  23 949.019 127.430   1
   1   7 -23 1116.41 138.051   1
   1  -7 -23 975.714 93.9531   1
  -1  -7 -23 853.969 98.3356   1
  -1   7 -23 792.753 131.636   1
   1  -7  25 9748.78 494.862   1
  -1   7  25 8930.36 460.535   1
  -1  -7  25 9512.51 489.359   1
  -1  -7 -25 9128.70 450.930   1
   1  -7 -25 8605.86 450.732   1
   1   7 -25 8805.19 482.984   1
  -1   7 -25 9697.04 482.005   1
   1   7  25 8800.47 461.801   1
   1  -7  25 9174.80 480.041   1
   1  -7 -25 8980.77 454.653   1
   1   7 -25 9434.03 484.599   1
  -1  -7 -25 9128.33 458.768   1
  -1   7 -25 9413.39 485.186   1
  -1  -7  25 8999.15 478.429   1
  -1   7  27 1935.30 161.860   1
   1  -7  27 1845.82 198.787   1
  -1  -7  27 2051.23 197.653   1
   1   7 -27 2048.25 189.695   1
  -1   7 -27 1702.52 179.383   1
   1   7  27 1925.17 163.737   1
  -1  -7 -27 2089.45 139.246   1
   1  -7  27 2128.72 184.914   1
   1  -7 -27 1948.65 148.157   1
   1   7 -27 2051.28 189.408   1
  -1   7 -27 2044.35 190.828   1
  -1  -7  27 2058.69 181.925   1
  -1  -7 -27 1976.57 155.628   1
  -1  -7  29 124.496 163.546   1
  -1   7  29 103.676 119.546   1
   1   7  29 74.3593 125.936   1
   1  -7  29 77.6063 165.410   1
  -1   7 -29 113.259 135.633   1
   1   7 -29 4.37621 150.383   1
  -1   7  29 164.445 116.978   1
  -1  -7  29 38.6867 140.100   1
   1  -7  29 144.443 138.657   1
  -1  -7 -29 59.2229 87.2896   1
   1   7 -29 188.144 150.793   1
   1  -7 -29 103.689 106.746   1
  -1   7 -29 197.393 148.200   1
  -1  -7 -29 200.645 113.139   1
  -1  -7 -31 1350.39 129.751   1
  -1   7 -31 1342.61 173.609   1
   1   7 -31 1089.84 182.897   1
   1   7 -31 1764.38 193.387   1
  -1  -7  31 1485.53 181.374   1
   1  -7  31 1695.44 182.637   1
  -1   7  31 1653.31 155.409   1
  -1   7 -31 1825.84 192.775   1
  -1  -7 -31 1174.69 148.065   1
  -1  -7  31 1414.69 196.189   1
   1  -7  31 1371.81 210.592   1
   1   7  31 1269.63 168.893   1
  -1   7  31 1231.62 157.335   1
  -1   7 -33 1440.50 185.284   1
   1   7 -33 1139.26 198.681   1
  -1  -7 -33 1921.83 140.373   1
   1   7 -33 1869.99 199.935   1
   1  -7 -33 1506.65 152.860   1
  -1   7  33 1836.24 168.864   1
  -1  -7  33 1558.93 192.316   1
   1  -7  33 1605.40 192.431   1
  -1  -7 -33 1345.49 161.767   1
  -1   7 -33 1554.06 201.824   1
   1  -7  33 1532.38 222.772   1
  -1   7  33 1435.62 170.302   1
  -1  -7  33 1432.36 216.725   1
   1   7  33 1416.47 184.736   1
  -1   7 -35 1245.83 194.947   1
   1   7 -35 1371.59 213.011   1
  -1  -7 -35 1701.42 176.052   1
   1  -7 -35 1758.63 166.259   1
   1   7 -35 1802.16 207.425   1
  -1   7  35 1860.82 179.711   1
   1  -7  35 1938.89 208.967   1
  -1  -7  35 1761.03 201.945   1
  -1   7 -35 1692.67 214.134   1
  -1   7  35 1551.70 184.217   1
  -1  -7  35 1493.65 226.558   1
   1   7  35 1252.44 196.719   1
   1  -7  35 1452.95 232.501   1
   1   7 -37 224.840 185.348   1
   1  -7 -37 124.585 129.555   1
  -1   7 -37 198.205 174.003   1
   1  -7 -37 35.4966 135.356   1
   1  -7  37 141.952 178.025   1
  -1  -7  37 219.604 175.248   1
  -1   7  37 201.422 156.932   1
  -1   7 -37 84.6249 187.280   1
   1   7 -37 145.768 178.073   1
  -1  -7 -37-91.2237 155.607   1
   1  -7  37 267.669 221.366   1
  -1  -7  37-17.8955 203.560   1
   1  -9  -1 99.6045 37.1888   1
   1  -9   1 74.8167 42.1434   1
  -1   9  -1 69.8026 37.7736   1
  -1   9   1 102.607 34.1966   1
   1  -9   1 38.7264 38.2608   1
  -1  -9  -1 91.7165 38.2710   1
  -1  -9   1 151.909 42.2671   1
   1   9  -1 113.764 39.0944   1
   1   9   1 59.0943 33.7088   1
  -1  -9  -1 78.8691 29.5243   1
  -1  -9   1 26.3082 32.8721   1
   1   9   3 4460.50 198.396   1
   1  -9  -3 4304.68 199.572   1
  -1  -9   3 4090.37 206.365   1
   1   9  -3 4130.44 209.598   1
  -1  -9  -3 3589.92 200.114   1
  -1  -9   3 3975.74 210.326   1
  -1   9   3 3711.10 197.485   1
  -1   9  -3 3961.52 207.220   1
   1  -9   3 3887.48 209.547   1
  -1  -9  -3 4277.65 198.336   1
   1  -9   3 3414.06 205.595   1
  -1  -9   5 10587.4 530.286   1
   1   9  -5 11091.2 534.019   1
   1  -9   5 10827.0 533.468   1
  -1   9  -5 10982.6 531.032   1
  -1   9   5 10200.3 516.497   1
   1   9  -5 11524.2 534.308   1
  -1  -9  -5 11789.0 526.027   1
   1   9   5 11605.5 518.656   1
   1  -9   5 10341.2 530.448   1
  -1  -9   5 10573.0 532.703   1
   1   9   7 5291.36 250.159   1
   1   9   7 5293.91 250.592   1
  -1  -9   7 5248.05 269.351   1
   1   9  -7 5331.64 272.555   1
  -1   9  -7 5297.32 269.273   1
   1  -9   7 5105.20 273.061   1
   1   9  -7 5248.71 271.879   1
  -1  -9  -7 5369.35 282.621   1
  -1  -9  -7 4851.60 249.450   1
  -1  -9   7 4936.45 270.617   1
   1  -9   7 4981.04 269.399   1
   1  -9   9 3109.53 185.376   1
  -1  -9   9 3230.59 189.946   1
   1   9  -9 3391.63 190.199   1
  -1  -9   9 3389.07 186.775   1
  -1   9  -9 3337.94 184.708   1
   1  -9   9 3330.42 192.182   1
   1   9  -9 3416.51 190.005   1
   1   9   9 3130.95 172.713   1
   1   9   9 2819.56 158.728   1
  -1  -9  -9 3361.58 194.737   1
  -1  -9  -9 3161.07 155.647   1
   1  -9  11 10702.7 534.860   1
  -1  -9  11 10422.3 536.619   1
  -1   9 -11 11459.8 539.170   1
  -1  -9  11 11006.5 536.668   1
   1   9 -11 11308.7 538.657   1
   1  -9  11 11332.8 539.839   1
  -1   9 -11 11182.5 534.804   1
   1   9 -11 10888.6 538.009   1
   1   9  11 10470.4 511.224   1
   1   9  11 10146.5 540.909   1
  -1  -9 -11 10737.3 511.333   1
  -1  -9  13 12149.0 597.778   1
  -1   9 -13 12874.4 599.578   1
   1  -9  13 11704.1 594.960   1
   1   9 -13 12524.3 600.001   1
   1  -9  13 12541.7 600.604   1
  -1   9 -13 12205.5 595.421   1
   1   9  13 11866.5 570.520   1
  -1  -9  13 12230.7 597.466   1
  -1  -9 -13 11534.1 572.841   1
  -1  -9 -13 11944.9 574.047   1
   1   9 -13 12828.0 600.007   1
  -1   9  15 12681.4 622.892   1
  -1   9 -15 13039.1 650.123   1
   1   9 -15 12964.4 652.849   1
   1   9  15 13425.6 625.796   1
   1   9 -15 13653.9 654.264   1
  -1  -9 -15 12903.9 626.684   1
  -1  -9  15 13863.4 653.765   1
  -1   9 -15 14414.0 656.470   1
   1  -9  15 13231.6 650.556   1
  -1   9  17 1972.12 110.658   1
  -1  -9  17 2088.69 155.597   1
   1   9  17 1925.04 113.062   1
   1   9 -17 2004.91 155.457   1
   1  -9  17 2060.93 160.175   1
  -1   9 -17 2021.21 149.872   1
  -1   9  17 1873.80 113.227   1
   1  -9 -17 1963.24 105.935   1
   1   9 -17 2281.81 156.749   1
  -1  -9 -17 1977.38 112.104   1
  -1  -9 -17 2014.19 115.034   1
   1  -9  17 1850.33 145.913   1
  -1   9 -17 2224.45 158.404   1
  -1  -9  17 2068.28 154.907   1
  -1  -9  19-60.3060 102.062   1
   1   9 -19 36.3805 101.176   1
   1  -9  19-38.4005 105.274   1
  -1   9  19 27.0351 54.3381   1
   1   9  19 104.604 57.6505   1
  -1   9 -19-30.5271 91.9119   1
   1  -9  19 15.4074 95.3463   1
  -1  -9 -19 124.043 58.1674   1
  -1   9  19-71.9466 61.6270   1
  -1  -9  19-47.3240 101.915   1
   1  -9 -19 27.0886 49.2422   1
  -1  -9 -19-24.2060 47.8033   1
   1  -9 -19 54.8837 38.1302   1
   1   9 -19 55.3424 101.804   1
  -1   9 -19 189.701 106.800   1
  -1   9  21 67.0613 63.7492   1
   1  -9  21-22.7614 116.790   1
  -1  -9  21-10.8653 112.934   1
  -1   9 -21 185.478 103.541   1
   1   9  21 105.009 66.7227   1
  -1   9  21 33.9516 67.9940   1
  -1  -9  21-110.843 107.497   1
   1  -9  21 19.7770 103.610   1
   1  -9 -21 14.2068 57.3608   1
   1  -9 -21 83.2065 45.5985   1
  -1  -9 -21 29.7766 54.0737   1
   1   9 -21-17.3338 112.684   1
  -1   9 -21 60.0125 113.568   1
  -1  -9 -21 108.540 68.4189   1
  -1   9  23 7381.26 390.137   1
  -1  -9  23 7693.68 425.970   1
   1  -9  23 8132.17 433.169   1
   1   9  23 7405.57 393.949   1
   1   9 -23 7667.94 425.518   1
   1  -9 -23 7415.83 381.331   1
  -1   9  23 8311.52 392.573   1
   1   9 -23 8216.46 426.519   1
   1  -9 -23 7960.79 386.614   1
  -1  -9 -23 7758.51 385.850   1
  -1  -9  23 7869.32 419.507   1
  -1   9 -23 8214.93 427.371   1
  -1  -9 -23 7891.48 392.065   1
   1  -9  23 8483.63 423.002   1
  -1   9  25 4136.85 244.611   1
   1  -9  25 4638.19 295.878   1
  -1  -9  25 4346.73 287.278   1
   1   9  25 4169.64 249.289   1
   1   9 -25 4706.89 286.145   1
  -1   9 -25 4322.80 278.877   1
   1  -9 -25 4166.92 231.004   1
  -1   9  25 4649.25 246.617   1
   1   9 -25 4508.66 284.248   1
   1  -9 -25 4429.17 238.541   1
  -1  -9 -25 4586.26 236.306   1
   1  -9  25 4696.31 281.343   1
  -1  -9  25 4564.76 279.065   1
  -1  -9 -25 4746.58 246.646   1
  -1   9 -25 4440.05 285.588   1
  -1   9  27 1151.77 130.206   1
  -1  -9  27 1592.21 188.795   1
   1  -9  27 1415.10 190.506   1
   1   9  27 1381.34 138.844   1
   1  -9 -27 1326.49 109.024   1
   1   9 -27 1471.57 179.044   1
  -1   9 -27 1441.23 170.441   1
  -1  -9  27 1519.53 170.731   1
   1  -9  27 1697.08 175.404   1
   1  -9 -27 1407.17 122.102   1
  -1  -9 -27 1408.16 113.701   1
   1   9 -27 1475.28 181.009   1
  -1  -9 -27 1251.35 127.990   1
  -1   9 -27 1390.85 176.728   1
   1  -9  29 76.2040 170.136   1
   1   9  29 235.109 121.086   1
  -1  -9  29 144.288 166.675   1
  -1   9  29-36.5472 106.770   1
  -1   9 -29 4.27424 142.916   1
   1   9 -29 228.959 154.103   1
  -1  -9  29 180.405 148.895   1
  -1   9  29 81.8593 113.292   1
   1  -9  29 256.920 152.479   1
   1  -9 -29 165.856 100.116   1
  -1  -9 -29 36.3153 84.4431   1
   1  -9 -29 63.3476 80.1241   1
   1   9 -29 136.399 156.611   1
  -1   9 -29 142.545 155.745   1
  -1  -9 -29 69.6629 106.255   1
   1  -9  31 1282.23 210.915   1
  -1  -9  31 1182.61 200.445   1
   1   9  31 1211.32 158.684   1
  -1   9  31 1076.03 143.328   1
  -1   9 -31 1429.40 178.600   1
   1  -9 -31 1467.09 121.474   1
   1   9 -31 1224.07 189.189   1
  -1   9  31 1373.39 148.785   1
  -1  -9  31 1182.51 183.387   1
   1  -9  31 1205.09 182.258   1
  -1  -9 -31 1172.95 120.876   1
  -1   9 -31 1064.46 188.256   1
   1   9 -31 1255.96 188.848   1
  -1   9  33 1978.23 186.496   1
   1  -9  33 2321.42 253.076   1
   1   9  33 2036.23 201.995   1
  -1  -9  33 2290.35 245.912   1
   1   9 -33 2174.41 232.975   1
  -1   9 -33 2450.73 222.337   1
   1  -9 -33 1967.37 161.569   1
  -1   9  33 2747.73 194.209   1
   1  -9  33 2580.02 225.425   1
  -1   9 -33 2271.51 231.536   1
  -1  -9 -33 1949.40 184.639   1
  -1  -9 -33 2605.17 169.968   1
   1   9 -33 1986.30 223.921   1
  -1  -9  33 2674.57 225.970   1
  -1   9  35 575.988 152.865   1
   1  -9  35 535.233 219.517   1
  -1  -9  35 802.227 210.611   1
   1   9  35 377.517 166.524   1
  -1   9 -35 588.367 183.460   1
   1   9 -35 498.023 195.115   1
  -1   9 -35 743.685 198.053   1
   1   9 -35 617.627 188.700   1
  -1  -9  35 782.362 183.554   1
   1  -9  35 675.981 180.696   1
  -1   9  35 557.167 151.255   1
   1  -9 -35 418.210 115.495   1
  -1  -9 -35 459.222 119.247   1
   1  11  -1 51.9472 61.1894   1
   1  11   1 92.3205 54.8709   1
   1 -11   1 4.14012 58.2379   1
  -1  11   1 163.797 60.5089   1
  -1 -11  -1 125.116 61.2788   1
  -1 -11   1 103.847 65.9708   1
  -1  11  -1 72.1347 59.4257   1
  -1  11   1 115.897 54.5243   1
   1  11  -1-15.0609 63.8091   1
   1 -11   1 153.771 65.5526   1
   1 -11  -1 27.2729 59.0065   1
   1  11   1 181.647 59.5218   1
  -1 -11   1 121.496 53.8585   1
  -1 -11  -1 70.8859 44.5016   1
   1  11   3 6765.54 315.364   1
   1 -11   3 6329.85 326.749   1
  -1 -11   3 6591.99 321.976   1
   1 -11  -3 5980.89 313.882   1
   1  11  -3 6758.74 328.809   1
  -1  11   3 6132.01 313.346   1
  -1  11  -3 6447.98 324.437   1
   1  11  -3 6693.68 327.080   1
  -1 -11  -3 5944.58 316.236   1
  -1 -11  -3 6505.10 312.185   1
  -1 -11   3 5648.78 325.354   1
  -1  11   3 6804.61 315.939   1
  -1  11  -3 7025.04 328.657   1
   1 -11   3 5637.41 322.763   1
   1  11   3 6799.54 315.543   1
   1 -11  -5 7802.14 369.544   1
   1  11   5 8448.88 372.202   1
  -1 -11   5 7634.09 386.225   1
   1 -11   5 7846.25 391.572   1
   1  11  -5 7581.86 390.907   1
  -1  11   5 7087.73 370.293   1
  -1  11  -5 7732.73 387.890   1
  -1  11   5 8804.66 373.471   1
   1  11  -5 7378.26 390.108   1
   1 -11  -5 6693.91 369.808   1
  -1 -11  -5 7725.22 375.159   1
  -1 -11   5 6868.53 388.104   1
  -1  11  -5 8432.68 393.514   1
   1 -11   5 7022.05 386.764   1
   1  11   5 8229.76 372.576   1
  -1 -11  -7 11159.1 575.085   1
   1  11   7 11945.6 558.018   1
   1 -11   7 11764.6 580.772   1
  -1 -11   7 10964.3 575.831   1
   1  11  -7 11715.7 580.683   1
  -1  11  -7 11462.8 576.547   1
  -1 -11  -7 11381.8 560.222   1
   1  11   7 12308.4 559.095   1
   1 -11   7 10974.0 577.477   1
  -1  11  -7 12684.6 584.183   1
  -1 -11   7 11771.2 580.866   1
   1 -11   9 181.295 83.8915   1
  -1 -11  -9 180.044 38.6691   1
  -1 -11  -9 164.349 124.428   1
   1  11   9 162.005 38.8998   1
   1  11  -9 280.242 87.2570   1
   1 -11   9 85.7268 87.4633   1
  -1  11  -9 182.541 78.3331   1
  -1 -11   9 251.347 82.5610   1
   1  11   9 197.751 43.0261   1
  -1 -11   9 254.481 88.7424   1
  -1  11  -9 341.292 93.6661   1
  -1 -11  11 13474.9 632.104   1
   1 -11  11 13661.8 636.433   1
  -1 -11 -11 12397.2 617.928   1
   1  11  11 12158.7 605.566   1
   1  11 -11 13162.7 633.762   1
  -1  11 -11 13728.5 630.918   1
   1 -11  11 13180.2 632.396   1
  -1 -11  11 13130.2 634.020   1
  -1 -11 -11 12668.6 604.313   1
  -1  11 -13 17068.7 783.378   1
   1  11 -13 16655.5 787.247   1
   1 -11  13 16463.5 784.011   1
  -1 -11  13 16164.8 785.503   1
   1  11  13 15486.5 755.353   1
  -1 -11  13 16007.0 784.812   1
   1 -11  13 16139.6 787.063   1
   1  11 -15 7711.13 390.467   1
  -1  11 -15 7854.02 388.173   1
   1  11  15 7479.84 354.121   1
   1 -11  15 8258.22 396.580   1
   1 -11  15 8215.75 390.718   1
  -1 -11  15 7796.98 391.455   1
   1  11  15 7166.73 402.547   1
  -1 -11 -15 6670.42 354.702   1
   1  11 -17 2854.44 192.434   1
  -1  11 -17 2805.32 188.259   1
   1  11  17 2877.94 148.014   1
   1 -11  17 3062.75 192.358   1
  -1 -11 -17 2625.99 148.410   1
  -1 -11  17 2745.53 191.479   1
   1  11  17 2320.75 234.638   1
  -1 -11 -17 3064.16 152.480   1
   1 -11  19 784.961 122.306   1
  -1 -11  19 700.618 121.347   1
   1 -11  19 897.151 136.614   1
   1  11 -19 848.152 126.327   1
  -1 -11  19 509.193 124.862   1
   1  11  19 713.569 69.0314   1
  -1  11 -19 758.092 116.942   1
  -1 -11 -19 705.228 70.6542   1
  -1  11  19 718.999 60.1258   1
  -1 -11 -19 672.151 68.6562   1
   1  11  19 658.612 186.521   1
  -1  11 -21 3983.47 248.743   1
   1  11 -21 4418.07 258.808   1
   1  11  21 3970.93 209.854   1
  -1 -11 -21 3952.09 207.401   1
   1 -11 -21 3565.12 196.282   1
   1 -11  21 4538.68 266.187   1
  -1 -11  21 4548.43 260.189   1
  -1  11  21 3971.82 204.105   1
  -1 -11 -21 4123.36 209.192   1
  -1 -11  21 3906.05 250.244   1
   1 -11  21 4194.56 252.042   1
   1  11  21 4622.58 288.979   1
   1  11  23 7699.92 387.327   1
  -1 -11 -23 7731.53 382.169   1
   1 -11 -23 6939.27 373.107   1
   1 -11  23 8616.08 437.245   1
  -1 -11  23 8336.13 430.612   1
  -1  11  23 7916.90 382.020   1
  -1 -11 -23 8011.99 385.073   1
  -1 -11  23 8355.47 424.070   1
   1 -11  23 8673.50 425.866   1
   1  11  23 7695.74 443.076   1
   1  11  25 2956.60 190.832   1
   1  11 -25 3051.23 239.615   1
  -1  11 -25 3232.40 232.295   1
   1 -11  25 3353.46 249.527   1
  -1  11  25 3308.35 184.030   1
  -1 -11  25 3195.68 248.449   1
  -1 -11 -25 3335.59 180.672   1
   1 -11 -25 3065.56 169.994   1
   1 -11  25 3617.65 238.587   1
  -1 -11  25 3083.73 234.169   1
   1  11  25 3046.85 263.558   1
  -1  11  27 234.410 91.6643   1
  -1 -11  27 183.162 159.598   1
   1  11  27 221.559 102.174   1
   1 -11  27 558.980 170.052   1
  -1  11 -27 106.531 143.703   1
   1  11 -27 314.666 153.499   1
   1 -11 -27 119.472 66.2766   1
  -1 -11 -27 338.554 81.8945   1
   1 -11  27 171.794 145.392   1
  -1 -11  27 132.890 146.773   1
   1  11  27 224.608 187.763   1
  -1  11  29 33.2734 99.3949   1
  -1 -11  29 220.579 170.921   1
   1  11  29-73.9926 113.411   1
   1 -11  29 52.5822 175.302   1
  -1  11 -29 143.941 148.985   1
   1  11 -29 138.680 162.634   1
   1 -11 -29 217.992 88.8310   1
  -1 -11 -29 57.4244 86.4231   1
   1 -11 -29 68.7402 73.7838   1
   1 -11  29 118.487 156.047   1
  -1 -11  29-39.0660 149.803   1
   1  11  29 197.604 181.982   1
  -1  11  31 1394.14 144.048   1
   1  11  31 1435.89 160.952   1
  -1 -11  31 1899.87 220.102   1
   1 -11  31 1908.49 228.082   1
  -1  11 -31 1565.43 196.755   1
   1 -11 -31 1422.49 121.411   1
   1  11 -31 1506.15 205.660   1
   1 -11 -31 1668.86 132.774   1
  -1 -11 -31 1719.89 133.168   1
   1  11  31 1692.77 212.432   1
   1 -11  31 1632.95 197.438   1
  -1 -11  31 1515.11 200.941   1
  -1 -11  33 1064.07 199.481   1
   1 -11  33 1376.39 201.244   1
  -1  11  33 963.392 140.330   1
   1 -11  33 1114.96 232.127   1
   1  11  33 1076.52 161.353   1
  -1 -11  33 1196.14 222.686   1
  -1  11 -33 897.513 188.651   1
   1  11 -33 1170.74 213.675   1
   1 -11 -33 996.728 113.352   1
   1 -11 -33 1155.53 124.315   1
  -1 -11 -33 1137.86 125.229   1
  -1 -11 -33 968.091 136.353   1
   1  11  33 1739.51 218.215   1
   1  11  35 828.800 220.845   1
  -1 -11  35 728.721 219.163   1
   1 -11  35 755.408 233.742   1
  -1  11 -35 680.871 191.211   1
   1  11 -35 1056.85 215.203   1
   1 -11 -35 1090.45 120.529   1
   1 -11 -35 713.558 126.217   1
   1  11 -35 980.348 203.355   1
  -1 -11 -35 789.167 141.766   1
  -1 -11 -35 887.534 127.076   1
   1 -11  35 892.088 198.332   1
  -1 -11  35 1045.23 198.550   1
  -1  13  -1 1904.53 126.469   1
  -1  13   1 2056.21 122.689   1
  -1 -13  -1 2148.98 116.974   1
  -1 -13  -1 1650.71 126.910   1
   1  13  -1 2178.21 132.496   1
   1  13   1 2008.95 125.871   1
  -1  13   1 2162.86 128.653   1
  -1 -13   1 1646.17 129.510   1
   1 -13   1 1878.74 127.005   1
   1  13  -1 2179.78 134.290   1
   1 -13  -1 1982.34 124.834   1
   1 -13   1 1887.42 130.600   1
  -1 -13   1 2097.01 121.786   1
   1  13   1 1992.00 126.080   1
  -1  13   3 3462.86 204.313   1
  -1  13  -3 4109.37 216.983   1
  -1 -13   3 3486.39 218.601   1
  -1  13  -3 4187.48 221.574   1
   1 -13   3 3938.52 216.863   1
   1 -13  -3 3365.31 203.455   1
  -1 -13  -3 4191.34 202.473   1
   1  13   3 4317.02 207.778   1
  -1 -13  -3 4118.41 209.361   1
  -1  13   3 4384.33 210.354   1
   1  13  -3 4156.85 220.665   1
   1 -13  -3 3963.05 205.620   1
   1 -13   3 3844.60 218.907   1
   1  13   3 4391.20 209.733   1
  -1 -13   3 3838.91 212.451   1
   1  13  -3 3843.51 220.719   1
  -1 -13   5 12508.3 631.134   1
   1 -13  -5 13270.7 617.490   1
   1 -13   5 12745.5 635.694   1
   1  13   5 13539.6 621.382   1
   1  13  -5 12439.1 636.090   1
  -1  13   5 12515.4 618.664   1
  -1  13  -5 13707.3 634.482   1
  -1 -13   5 11728.9 635.213   1
   1 -13   5 11776.4 632.119   1
  -1  13  -5 14117.2 639.034   1
  -1 -13  -5 13513.6 620.488   1
   1 -13  -5 11023.7 617.174   1
   1  13   5 13600.2 620.790   1
  -1  13   5 14341.3 621.902   1
   1  13  -5 14036.1 638.802   1
  -1  13   7 4460.69 212.119   1
  -1 -13  -7 3830.94 214.808   1
   1  13  -7 4777.17 242.702   1
  -1 -13  -7 4224.38 226.881   1
   1 -13   7 4309.81 240.069   1
  -1 -13   7 4031.00 233.409   1
   1  13   7 4905.19 213.871   1
   1  13  -7 4346.49 240.086   1
  -1  13  -7 4122.01 234.868   1
   1 -13  -7 4394.11 206.952   1
   1 -13  -7 3324.14 208.516   1
   1 -13   7 4458.54 237.524   1
  -1  13  -7 4854.06 244.994   1
  -1 -13   7 4037.88 240.754   1
   1  13   7 4477.65 212.433   1
  -1  13  -9 184.731 91.9332   1
   1  13  -9 168.240 91.6781   1
  -1 -13   9 217.298 88.2786   1
  -1 -13   9 229.841 81.0675   1
   1 -13   9 180.599 89.2598   1
   1  13  -9 197.403 87.8310   1
  -1  13  -9 190.263 79.2749   1
   1 -13   9 242.131 84.3915   1
   1  13   9 175.057 38.5870   1
  -1 -13  -9-67.9533 119.890   1
  -1 -13 -11 443.577 120.854   1
   1  13  11 470.579 51.5193   1
  -1 -13  11 440.151 94.5271   1
   1 -13  11 620.233 106.325   1
   1  13 -11 551.444 99.9297   1
  -1  13 -11 394.997 88.1028   1
   1  13  11 459.889 44.0211   1
  -1  13 -11 307.983 98.3749   1
  -1 -13  11 439.605 101.498   1
   1  13 -11 622.635 102.774   1
   1 -13  11 386.706 94.6968   1
  -1 -13  13 16272.0 807.150   1
   1 -13  13 16797.7 811.414   1
   1  13 -13 16930.9 811.237   1
  -1  13 -13 17193.5 807.307   1
  -1  13 -13 16758.5 813.670   1
  -1 -13  13 16086.3 809.773   1
   1 -13  13 15558.5 807.279   1
   1  13 -13 17790.5 813.446   1
   1  13  13 14889.4 777.448   1
   1  13  13 17831.1 778.959   1
  -1 -13  15 13373.5 632.991   1
  -1  13 -15 13876.9 636.942   1
   1 -13  15 13072.6 629.956   1
   1 -13  15 13863.6 635.509   1
  -1 -13  15 13747.0 630.468   1
  -1  13 -15 13811.0 628.271   1
   1  13 -15 13358.0 631.436   1
   1  13  15 13267.8 592.397   1
   1  13  15 13802.7 603.836   1
   1  13 -15 14091.0 634.246   1
  -1 -13 -17 2814.47 152.074   1
   1  13 -17 3605.89 213.060   1
  -1  13 -17 3443.04 207.019   1
   1  13  17 3160.02 156.696   1
   1  13 -17 3582.08 216.034   1
   1  13  17 3113.60 213.109   1
  -1  13 -17 3324.42 215.145   1
   1 -13  17 3256.86 208.114   1
  -1 -13  17 3020.72 210.437   1
  -1 -13  19 18.5307 123.368   1
   1 -13  19 3.57911 117.070   1
  -1 -13 -19 10.8560 42.7676   1
   1  13  19-18.4204 51.5401   1
  -1  13 -19 201.851 112.420   1
   1  13  19-241.296 192.634   1
   1  13 -19 118.768 126.683   1
  -1  13 -19 80.5480 126.260   1
   1  13 -19 190.695 124.301   1
   1 -13  19 79.6741 131.430   1
  -1 -13  19 37.5387 123.625   1
  -1 -13 -21 4011.57 210.927   1
   1  13  21 4095.67 214.042   1
  -1  13 -21 4652.10 263.779   1
   1  13 -21 4370.35 271.453   1
  -1  13  21 3914.23 202.100   1
   1  13 -21 4519.11 272.876   1
  -1  13  21 3397.76 252.937   1
   1  13  21 3582.32 322.675   1
  -1  13 -21 4935.94 277.048   1
   1 -13  21 4502.56 268.837   1
  -1 -13  21 4099.91 266.911   1
   1 -13  21 4450.84 278.077   1
  -1 -13  21 4507.04 271.993   1
  -1  13 -23 3220.61 231.604   1
   1 -13  23 3188.05 222.203   1
  -1 -13  23 2805.33 218.904   1
  -1  13  23 2799.61 149.996   1
  -1 -13  23 2858.29 225.143   1
   1 -13  23 2588.72 227.722   1
   1  13  23 2809.64 162.611   1
   1  13 -23 3315.57 231.678   1
  -1  13  23 2414.84 208.105   1
   1  13  23 2443.89 295.204   1
  -1 -13 -23 2496.17 160.598   1
  -1 -13  25 930.132 169.593   1
   1 -13  25 1255.06 166.026   1
   1  13 -25 1155.96 175.492   1
  -1  13 -25 1450.28 183.011   1
  -1  13  25 1154.48 87.9530   1
  -1 -13  25 1433.40 180.615   1
   1 -13  25 1273.78 186.743   1
   1  13  25 1122.92 106.665   1
   1  13 -25 1280.03 175.923   1
  -1  13 -25 1456.83 170.433   1
  -1 -13 -25 1005.06 97.1053   1
  -1 -13 -25 1115.31 100.967   1
   1 -13 -25 852.761 75.0307   1
   1 -13 -25 758.752 69.0277   1
   1  13  25 909.714 265.617   1
  -1  13  25 1102.71 152.466   1
  -1 -13 -27 489.948 90.8316   1
  -1 -13 -27 398.248 92.2746   1
  -1  13 -27 699.869 171.792   1
   1  13 -27 475.135 165.589   1
  -1  13  27 402.261 81.5139   1
  -1 -13  27 488.203 173.475   1
   1 -13  27 531.615 177.732   1
   1  13  27 489.763 102.166   1
   1  13 -27 424.520 161.755   1
  -1  13 -27 392.152 155.636   1
   1 -13 -27 487.958 65.6208   1
   1 -13  27 587.207 158.029   1
  -1 -13  27 543.712 162.142   1
   1  13  27 432.485 255.393   1
  -1 -13 -29-24.8437 88.9236   1
  -1 -13 -29 33.0593 93.1358   1
  -1  13 -29 49.5985 171.112   1
   1  13 -29-4.82698 167.552   1
  -1  13  29-14.3123 85.1417   1
  -1 -13  29 51.6302 172.993   1
   1 -13  29 185.296 184.031   1
   1  13  29 116.546 111.957   1
  -1  13 -29-4.70585 156.365   1
   1  13 -29-39.7393 159.852   1
   1 -13 -29-29.7375 69.4680   1
   1 -13 -29 62.1480 68.5959   1
   1 -13  29 46.5674 162.625   1
  -1 -13  29 151.996 162.648   1
   1  13  29 374.119 253.954   1
  -1 -13 -31 396.231 100.784   1
   1 -13  31 310.199 174.766   1
  -1 -13  31 420.072 176.772   1
  -1  13  31 187.193 97.6348   1
  -1 -13  31 463.553 193.058   1
   1  13  31 437.150 124.949   1
   1 -13  31 215.494 199.057   1
   1  13 -31 121.683 180.546   1
   1 -13 -31 237.395 82.6572   1
   1 -13 -31 333.793 83.6040   1
   1  13  31 359.118 264.532   1
   1  13 -31 478.605 187.545   1
  -1 -13 -31 319.702 103.729   1
  -1  13 -31 332.281 189.781   1
  -1 -13  33 1518.77 210.631   1
   1 -13  33 1650.04 222.619   1
  -1  13  33 1359.75 139.061   1
   1 -13  33 1601.62 265.374   1
   1  13  33 1286.70 164.837   1
  -1 -13  33 1496.42 227.432   1
  -1  13 -33 1239.46 213.291   1
  -1 -13 -33 1476.85 138.065   1
   1 -13 -33 1450.28 119.839   1
  -1 -13 -33 1425.46 140.720   1
   1  13 -33 1257.07 216.351   1
  -1  13 -33 1269.78 242.452   1
   1  13  33 1709.48 299.564   1
   1 -15  -1 1002.87 94.2641   1
   1  15  -1 1076.98 103.700   1
   1 -15   1 1109.36 103.090   1
  -1 -15   1 1148.49 91.4910   1
   1  15   1 1203.63 100.784   1
   1  15   1 1308.65 98.7276   1
   1  15  -1 1175.08 103.958   1
  -1  15   1 1131.83 101.805   1
  -1 -15  -1 1230.02 86.7124   1
  -1  15   1 1226.38 95.4622   1
  -1  15  -1 1097.19 98.9309   1
  -1  15  -3 7157.28 353.672   1
   1  15  -3 6606.33 349.876   1
   1 -15   3 5936.02 347.509   1
   1 -15  -3 6787.89 335.419   1
  -1 -15   3 6749.20 342.745   1
   1  15   3 6849.51 340.600   1
  -1  15   3 6930.21 340.844   1
   1  15  -3 7075.94 351.624   1
   1  15   3 7042.78 339.449   1
  -1 -15  -3 6793.14 332.896   1
  -1  15  -3 6721.69 346.438   1
  -1  15   3 6403.47 335.948   1
  -1  15  -5 8758.15 434.972   1
  -1  15   5 7890.01 418.267   1
  -1  15  -5 9258.49 442.291   1
   1 -15   5 7965.70 436.431   1
   1  15  -5 8092.02 436.872   1
   1 -15  -5 8496.22 415.864   1
   1  15   5 8616.31 422.436   1
  -1 -15   5 8569.86 431.921   1
   1  15  -5 9165.84 440.611   1
  -1  15   5 9015.05 422.155   1
  -1 -15  -5 8677.44 419.008   1
   1  15   5 9059.97 421.515   1
   1 -15  -7 1560.97 87.0428   1
  -1 -15   7 1632.12 121.763   1
   1  15  -7 1244.10 128.067   1
   1 -15   7 1522.58 129.796   1
  -1  15  -7 1519.85 123.861   1
  -1 -15  -7 1605.33 108.650   1
  -1  15   7 1627.31 96.2128   1
   1  15  -7 1571.43 131.185   1
  -1 -15  -7 1167.29 99.5558   1
   1  15   7 1592.14 94.4908   1
  -1  15  -7 1537.85 132.035   1
   1 -15  -9 291.737 45.6870   1
  -1 -15   9 187.776 85.3713   1
   1  15  -9 118.851 93.2587   1
   1 -15   9 376.745 97.6695   1
  -1  15   9 297.811 43.2575   1
  -1  15  -9 324.287 87.5542   1
  -1 -15  -9 201.039 55.5640   1
   1  15  -9 292.919 97.4592   1
  -1  15  -9 226.153 98.5312   1
  -1 -15  -9 240.381 115.510   1
  -1  15   9 292.828 42.4652   1
   1  15   9 308.968 46.5060   1
  -1 -15  11 954.592 110.076   1
   1  15  11 755.951 58.9486   1
   1 -15  11 783.248 118.724   1
  -1  15 -11 938.070 109.325   1
   1  15 -11 551.024 111.850   1
  -1 -15 -11 562.949 62.4478   1
  -1 -15 -11 493.274 149.697   1
   1  15 -11 917.292 118.785   1
  -1  15 -11 851.351 119.620   1
   1  15  11 806.389 63.4463   1
   1  15  13 3353.76 145.983   1
  -1  15 -13 3229.25 192.553   1
   1  15 -13 3160.34 197.771   1
   1  15 -13 3197.56 202.739   1
  -1 -15  13 3009.23 195.801   1
   1 -15  13 3171.30 203.437   1
   1  15  13 2713.82 149.014   1
  -1 -15 -13 2445.49 174.573   1
  -1  15 -13 3878.72 210.178   1
  -1 -15  15 8563.75 447.785   1
   1 -15  15 8609.97 453.461   1
  -1  15 -15 9589.52 457.525   1
  -1  15 -15 8893.23 446.215   1
   1  15 -15 8664.84 450.013   1
   1  15 -15 9286.96 456.641   1
   1  15  15 9490.50 406.771   1
  -1  15 -17 6583.66 353.044   1
   1  15 -17 6211.72 356.938   1
   1  15  17 6119.60 306.086   1
   1  15  17 6432.50 311.970   1
  -1  15 -17 7076.80 366.919   1
   1  15 -17 6517.08 363.426   1
   1  15  19 23.4123 51.7217   1
  -1  15 -19 58.9231 124.625   1
   1  15  19-105.342 107.508   1
  -1 -15  19 159.447 134.386   1
   1  15 -19 63.2215 133.715   1
  -1  15 -19-150.116 145.855   1
   1  15 -19 203.499 144.974   1
  -1  15 -21 1286.35 152.801   1
   1  15  21 970.473 174.582   1
   1 -15  21 1214.28 174.893   1
  -1 -15  21 1106.34 161.730   1
   1  15 -21 818.956 162.600   1
   1  15  21 809.411 78.5086   1
   1  15 -21 763.767 165.169   1
  -1  15 -21 989.961 166.417   1
  -1 -15 -23 1677.99 101.548   1
  -1 -15  23 2121.74 200.597   1
   1 -15  23 2725.46 217.627   1
   1  15  23 2275.90 123.610   1
  -1 -15 -23 1726.72 110.253   1
   1  15 -23 2539.98 208.288   1
   1  15  23 2157.22 252.987   1
  -1  15 -23 2608.00 213.001   1
   1  15  25 943.577 278.316   1
  -1  15  25 1274.94 81.7459   1
  -1  15  25 1062.88 213.464   1
  -1 -15 -25 1300.15 96.3554   1
  -1 -15  25 1467.28 190.688   1
   1  15  25 1537.19 112.346   1
   1 -15  25 1883.53 207.242   1
  -1  15 -25 1942.51 199.819   1
   1  15 -25 1718.91 193.964   1
  -1 -15  25 1569.69 185.211   1
  -1 -15 -25 1269.14 89.3537   1
  -1 -15 -27 595.785 83.1948   1
  -1  15  27 559.400 67.6692   1
  -1 -15  27 751.994 183.157   1
   1  15  27 717.051 101.121   1
   1 -15  27 819.680 192.026   1
  -1  15 -27 737.307 165.402   1
   1  15 -27 696.651 175.197   1
   1  15  27 386.635 292.122   1
  -1 -15  27 628.256 170.178   1
  -1 -15 -27 467.020 80.9152   1
  -1  15  27 593.590 218.618   1
  -1  15  29 67.0198 68.5955   1
   1 -15  29 153.832 193.129   1
   1  15  29 119.568 102.265   1
  -1 -15  29 68.6442 176.842   1
  -1  15 -29 78.3293 163.096   1
   1  15 -29 56.8617 170.611   1
  -1 -15 -29-12.0509 77.8621   1
  -1  15 -29 5.34612 186.619   1
   1  15 -29-56.2117 175.347   1
  -1 -15  29-240.097 169.734   1
   1  15  29-170.483 307.313   1
  -1  15  29 86.2740 219.299   1
  -1 -15 -29-109.345 93.3782   1
  -1 -15 -31 421.154 109.045   1
   1 -15 -31 267.495 69.7895   1
   1  15 -31 243.812 184.871   1
  -1 -15 -31 315.721 89.7213   1
  -1  15 -31 206.525 196.203   1
  -1  15  31 332.978 82.7398   1
  -1 -15  31 526.892 200.275   1
   1  15  31 208.854 114.434   1
   1 -15  31 30.2596 205.197   1
   1  15 -31 229.598 184.248   1
  -1  15 -31 395.162 173.620   1
  -1 -15  31 373.224 183.311   1
   1 -15 -31 215.033 51.5932   1
   1  15  31 444.454 323.584   1
  -1  15  31 141.261 230.077   1
  -1 -15 -33 249.625 115.357   1
   1 -15 -33 308.410 88.2266   1
  -1  15  33 371.679 249.081   1
   1  15  33 399.471 348.436   1
  -1  15  33 416.910 97.9382   1
  -1 -15  33 614.278 214.564   1
  -1  15 -33 409.723 186.718   1
   1  15 -33 507.868 202.196   1
  -1 -15  33 508.234 197.992   1
  -1  15 -33 757.745 219.970   1
   1  15 -33 469.396 204.859   1
  -1 -15 -33 329.658 101.390   1
   1 -15 -33 378.548 70.9042   1
  -1  17  -1 621.704 89.0815   1
   1  17  -1 651.516 96.6301   1
  -1  17   1 650.065 84.7999   1
   1  17   1 506.827 90.3671   1
   1 -17   1 628.629 92.2029   1
   1  17  -1 652.502 98.0129   1
   1 -17   1 505.577 88.7801   1
   1 -17  -1 433.995 67.4025   1
  -1 -17  -1 709.253 75.0740   1
  -1 -17  -1 724.702 94.3915   1
  -1 -17   1 518.644 97.0902   1
  -1  17   1 770.966 93.9665   1
   1 -17  -1 729.088 84.3096   1
  -1 -17   1 800.469 80.6031   1
  -1  17   3 6567.82 328.043   1
   1  17   3 6998.88 327.154   1
   1  17  -3 7069.30 341.761   1
  -1  17  -3 7155.32 344.557   1
  -1  17  -3 6467.38 333.052   1
  -1  17   3 5958.82 321.699   1
  -1 -17  -3 6996.35 319.139   1
  -1 -17   3 6105.54 338.272   1
   1 -17  -3 5659.66 321.452   1
   1 -17   3 6406.25 335.261   1
  -1 -17  -3 4862.39 319.481   1
  -1 -17   3 6416.22 327.296   1
   1 -17   3 6426.06 335.512   1
   1  17  -3 6105.55 336.982   1
   1  17   3 6678.86 328.541   1
   1 -17  -3 6465.16 321.095   1
   1  17  -5 4018.47 233.089   1
   1 -17  -5 3989.47 203.681   1
   1  17   5 3824.36 214.238   1
  -1 -17   5 3856.84 222.088   1
   1 -17   5 3697.94 229.407   1
  -1  17  -5 3794.12 225.587   1
  -1  17  -5 4061.36 238.383   1
  -1  17   5 4223.71 213.345   1
   1  17  -5 4332.46 236.286   1
  -1 -17  -5 4097.54 207.427   1
  -1 -17   5 3911.29 234.498   1
   1 -17  -5 3241.70 206.326   1
   1 -17   5 3589.57 227.395   1
   1  17   5 4463.97 212.056   1
  -1 -17  -7 1974.71 127.254   1
   1 -17  -7 1958.64 108.901   1
   1 -17   7 2132.44 154.858   1
  -1 -17   7 1919.19 141.133   1
  -1  17   7 1759.96 114.481   1
   1  17  -7 1817.05 150.012   1
  -1  17  -7 1810.05 143.820   1
  -1  17   7 2205.65 120.557   1
   1  17  -7 2129.93 157.251   1
   1 -17  -7 1578.42 113.240   1
   1  17   7 2209.98 118.302   1
  -1 -17   7 1657.83 151.888   1
  -1 -17  -7 1514.69 119.939   1
   1 -17   7 1914.39 149.490   1
  -1  17  -7 2176.77 160.042   1
   1 -17  -9 29.5300 46.4150   1
  -1 -17  -9 27.0530 106.879   1
   1  17   9-64.6714 60.5320   1
  -1 -17   9-141.597 94.3156   1
   1  17   9-26.1468 48.6507   1
   1 -17   9-12.6191 107.667   1
   1  17  -9 128.857 102.560   1
  -1  17   9-21.3558 49.2485   1
  -1  17  -9 81.2879 97.1389   1
   1 -17   9-46.2706 110.498   1
   1 -17  -9 10.9983 49.5433   1
  -1  17   9 34.5760 49.2739   1
   1  17  -9-167.485 106.376   1
  -1  17  -9 135.502 117.728   1
  -1 -17  -9 200.315 61.6316   1
  -1 -17   9 160.856 105.639   1
   1 -17  11 683.458 122.336   1
   1  17  11 583.972 66.2678   1
  -1 -17  11 656.637 114.022   1
  -1  17  11 530.515 50.4664   1
   1 -17  11 526.247 122.740   1
   1  17 -11 560.634 117.422   1
  -1  17 -11 615.351 110.102   1
   1  17  11 534.957 59.9337   1
  -1 -17 -11 361.566 167.198   1
  -1 -17 -11 458.039 64.7736   1
  -1 -17  11 571.610 124.302   1
  -1  17 -11 489.413 127.065   1
   1  17 -11 600.766 124.290   1
  -1  17  11 559.327 48.6287   1
   1 -17  13 669.474 128.662   1
   1 -17  13 797.657 136.482   1
   1  17 -13 567.427 128.606   1
  -1 -17 -13 495.464 63.4243   1
  -1  17 -13 836.182 142.528   1
   1  17 -13 851.742 138.339   1
  -1 -17  13 545.571 131.424   1
  -1  17 -13 846.703 123.849   1
  -1 -17  13 799.655 127.398   1
   1  17  13 874.061 67.6881   1
   1  17  13 667.196 74.7656   1
  -1 -17  15 9045.15 465.267   1
   1 -17  15 8479.34 469.134   1
   1  17 -15 8278.89 464.586   1
  -1  17 -15 9413.86 462.950   1
   1  17  15 7562.06 418.306   1
   1 -17  15 9477.44 468.275   1
  -1 -17  15 8965.76 469.605   1
  -1  17 -15 9821.71 478.688   1
   1  17  15 9184.21 418.207   1
   1  17 -15 9744.21 476.250   1
   1  17 -17 6952.06 382.582   1
   1 -17  17 6395.77 372.163   1
  -1 -17  17 6354.29 375.196   1
  -1  17 -17 7073.05 385.549   1
   1 -17  17 6504.46 379.020   1
   1  17  17 5852.74 313.082   1
   1  17  17 7052.63 313.997   1
   1  17 -19 153.973 146.369   1
   1  17  19 17.8744 44.1968   1
  -1  17 -19 23.2115 139.681   1
   1  17  19 26.3078 45.5176   1
  -1  17 -19-200.367 179.075   1
   1  17 -19-119.823 151.455   1
  -1 -17  19-17.1167 142.183   1
   1 -17  19 4.16065 146.515   1
   1 -17  21 1928.28 211.028   1
  -1 -17  21 1980.29 197.350   1
   1  17  21 1569.27 108.744   1
   1  17 -21 2143.10 200.739   1
  -1  17 -21 1921.99 190.061   1
   1 -17  21 2287.32 203.629   1
  -1  17 -21 2140.55 212.913   1
  -1 -17  21 2061.68 200.437   1
   1  17 -21 2216.63 208.508   1
   1  17  21 1951.12 112.050   1
   1 -17  23 2149.13 218.066   1
  -1 -17  23 2135.17 210.149   1
   1  17  23 1937.58 138.080   1
   1  17  23 1641.51 117.256   1
  -1  17 -23 2199.19 197.763   1
  -1 -17  23 2385.53 211.079   1
   1  17 -23 2349.00 218.684   1
  -1  17 -23 2201.53 221.082   1
  -1 -17  25 1723.71 201.982   1
   1  17  25 1178.99 103.446   1
   1 -17  25 1187.44 207.387   1
   1  17 -25 1440.17 194.063   1
   1  17  25 1360.70 182.428   1
   1 -17  25 1604.69 194.140   1
  -1 -17  25 1437.58 193.496   1
  -1  17 -25 1673.98 214.484   1
   1  17 -25 1562.46 201.182   1
  -1 -17  27 98.8057 174.574   1
   1  17  27 176.789 84.8782   1
   1  17  27-30.5328 231.469   1
   1  17 -27 101.836 169.968   1
  -1  17 -27 57.8506 162.275   1
  -1 -17  27 453.030 175.487   1
   1 -17  27-55.3124 174.505   1
   1  17 -27 47.2791 177.570   1
   1 -17  29-207.045 212.403   1
   1  17  29 50.4451 94.4275   1
  -1  17 -29-76.3084 173.493   1
   1  17 -29 149.749 182.312   1
   1  17  29 123.977 288.723   1
  -1 -17  29-406.480 185.049   1
   1 -17  29-246.060 189.050   1
  -1  17 -29 34.3562 204.660   1
   1  17 -29-103.295 189.341   1
  -1 -17 -31 94.0611 50.7698   1
   1 -17  31 103.203 193.750   1
  -1  17  31 111.288 61.3575   1
  -1 -17  31 385.114 209.482   1
   1  17  31 119.712 106.021   1
   1 -17  31-24.8844 220.344   1
  -1  17 -31 297.439 181.117   1
   1  17 -31 580.804 197.464   1
   1  17 -31 201.927 200.456   1
  -1  17 -31 200.419 210.575   1
   1  17  31 156.180 331.446   1
  -1  17  31 401.796 264.995   1
  -1 -17 -31 63.0734 46.8221   1
  -1  19  -1 537.047 107.302   1
  -1 -19   1 448.068 103.416   1
  -1  19   1 544.423 101.790   1
   1 -19  -1 772.349 79.6795   1
  -1 -19  -1 411.355 99.0599   1
   1  19  -1 600.153 105.142   1
   1 -19   1 511.598 97.5019   1
  -1  19  -1 620.912 94.9941   1
   1  19   1 676.208 101.088   1
   1  19  -1 474.349 103.190   1
  -1  19   1 378.494 89.7354   1
  -1 -19   1 559.118 82.6686   1
  -1 -19  -1 657.086 79.6157   1
   1 -19   1 464.660 96.8868   1
   1 -19  -1 646.646 89.2122   1
   1 -19   3 1404.87 137.471   1
  -1 -19   3 1533.27 146.704   1
   1 -19  -3 1664.02 125.861   1
  -1 -19  -3 1730.85 115.676   1
   1  19  -3 1731.95 147.037   1
  -1  19   3 1798.90 132.579   1
   1  19   3 1994.93 128.532   1
  -1  19  -3 1757.56 152.029   1
  -1  19   3 1493.04 122.760   1
  -1  19  -3 1625.21 135.803   1
   1  19   3 1525.84 130.781   1
   1 -19   3 1552.90 138.630   1
   1 -19  -3 1837.04 120.779   1
  -1 -19   3 1812.13 128.009   1
   1  19  -3 1722.96 145.304   1
   1 -19   5 3486.32 243.338   1
  -1 -19   5 4414.75 237.190   1
  -1  19  -5 4244.50 241.244   1
   1  19  -5 3942.70 247.738   1
  -1 -19   5 3643.82 248.520   1
   1 -19  -5 2997.01 220.588   1
   1 -19   5 3738.83 244.402   1
  -1 -19  -5 4530.36 222.285   1
   1 -19  -5 4284.05 217.393   1
   1  19   5 4732.03 228.174   1
   1  19  -5 4352.81 252.760   1
  -1  19  -5 4429.17 257.001   1
  -1  19   5 4557.52 230.880   1
  -1  19   7 1446.27 106.424   1
   1  19  -7 1320.05 144.019   1
  -1  19  -7 1439.68 152.939   1
   1 -19  -7 1062.84 99.6919   1
   1 -19  -7 1538.07 93.1677   1
  -1 -19   7 1267.00 127.651   1
  -1  19  -7 1264.51 130.977   1
   1 -19   7 1139.14 140.057   1
  -1  19   7 1239.97 98.6250   1
   1  19  -7 1118.92 139.354   1
  -1 -19  -7 1390.27 110.071   1
   1 -19   7 1290.29 137.877   1
  -1 -19   7 1366.56 147.325   1
  -1 -19  -7 1048.99 107.562   1
   1  19   7 1165.95 99.4980   1
  -1 -19  -9 109.432 115.724   1
  -1 -19   9 328.718 106.613   1
   1 -19   9 317.110 121.076   1
   1  19   9 180.486 79.5259   1
  -1  19   9 103.576 61.0860   1
  -1 -19  -9 218.898 75.8816   1
  -1 -19   9 187.655 120.900   1
  -1  19  -9 145.554 128.798   1
   1  19  -9 166.877 121.428   1
  -1  19   9 99.7958 62.6151   1
   1 -19   9 169.293 113.811   1
   1 -19  -9 80.5344 63.9559   1
   1  19   9 249.758 62.2735   1
   1 -19 -11 23.9123 89.8702   1
   1  19 -11 204.081 129.458   1
  -1  19 -11 223.057 140.112   1
  -1 -19 -11 142.632 68.8463   1
  -1 -19  11 79.7364 128.433   1
  -1 -19  11 165.812 113.551   1
   1  19  11 212.693 60.5259   1
  -1  19 -11 361.034 114.387   1
  -1  19  11 127.627 54.4028   1
   1 -19  11 115.669 121.290   1
   1  19  11 121.241 73.3311   1
   1 -19  11 28.5815 126.034   1
   1  19 -11 313.162 124.677   1
  -1  19  11 185.156 51.9081   1
   1 -19  13 7306.29 358.046   1
  -1 -19  13 6950.02 359.669   1
  -1  19 -13 6917.69 347.596   1
  -1  19  13 5297.69 291.613   1
   1  19 -13 6751.75 353.301   1
   1  19 -13 7795.98 365.117   1
  -1  19 -13 7405.84 368.286   1
   1 -19  13 7197.56 359.691   1
  -1 -19  13 6083.55 346.372   1
   1  19  13 6711.64 305.866   1
  -1  19  13 6565.22 292.668   1
   1  19  13 7303.67 308.016   1
   1 -19  15 4012.21 274.493   1
   1  19  15 4005.99 207.904   1
  -1 -19  15 4264.85 266.016   1
  -1  19 -15 3988.24 257.725   1
   1  19 -15 3766.97 265.099   1
   1  19 -15 5209.03 284.349   1
  -1  19 -15 5069.18 290.951   1
   1  19  15 3499.05 205.683   1
   1 -19  15 4271.44 269.191   1
  -1 -19  15 4360.17 274.886   1
   1 -19  17 574.240 163.458   1
   1  19 -17 489.513 155.913   1
  -1  19 -17 486.880 144.108   1
  -1 -19  17 495.922 151.455   1
   1  19  17 518.327 62.1295   1
   1 -19  17 536.406 152.384   1
  -1 -19  17 467.513 161.646   1
   1  19  17 332.648 50.7351   1
  -1  19 -17 300.458 166.090   1
   1  19 -17 703.006 168.371   1
  -1  19 -19 117.551 142.469   1
   1  19  19 25.8011 38.9739   1
   1  19 -19 214.507 153.496   1
  -1 -19  19-41.0753 155.699   1
   1 -19  19-4.47997 149.850   1
   1  19  19 17.3459 44.2648   1
  -1  19 -19 239.948 171.680   1
   1  19 -19 105.084 160.187   1
  -1  19 -21 785.506 162.601   1
   1  19 -21 866.018 178.476   1
   1 -19  21 815.758 176.466   1
  -1 -19  21 674.831 174.141   1
  -1 -19  21 771.821 172.949   1
  -1  19 -21 766.910 194.095   1
   1  19 -21 745.342 183.244   1
  -1  19 -23 1290.70 187.812   1
   1 -19  23 1726.49 216.458   1
  -1 -19  23 1477.72 202.202   1
  -1 -19  23 1858.83 209.167   1
   1  19 -23 1681.77 210.655   1
  -1  19 -23 1637.85 222.033   1
   1 -19  23 1718.90 201.220   1
   1 -19  25 602.358 199.686   1
   1 -19  25 810.644 188.793   1
  -1 -19  25 503.772 182.252   1
  -1  19 -25 813.486 205.125   1
   1  19 -25 641.725 190.115   1
  -1 -19  25 628.337 182.298   1
  -1 -19  27 476.130 191.167   1
   1  19 -27 277.729 181.656   1
  -1  19 -27 398.716 176.636   1
   1 -19  27 564.516 211.909   1
   1  19  27 201.374 63.3214   1
  -1 -19  27 282.120 183.461   1
   1 -19  27 294.569 183.748   1
   1  19 -27 424.911 194.399   1
  -1  19 -27 328.557 207.652   1
   1  19  27 167.575 66.4530   1
  -1 -19  29 124.231 196.171   1
   1  19  29-29.9495 72.6048   1
   1 -19  29-203.823 210.860   1
   1  19 -29 132.051 187.070   1
  -1  19 -29-5.24381 175.090   1
  -1 -19  29 122.045 191.387   1
   1 -19  29 111.249 195.731   1
  -1  19 -29 66.5240 216.554   1
   1  19 -29-126.454 196.828   1
   1  19  29-249.593 118.112   1
   1  21  -1 251.636 109.373   1
  -1  21   1 279.778 93.3909   1
  -1  21  -1 213.562 96.5975   1
   1 -21   1 95.6778 105.361   1
   1 -21  -1 728.833 86.3068   1
  -1 -21  -1 158.008 108.085   1
  -1  21   1 98.8998 108.599   1
  -1 -21   1 245.024 114.572   1
  -1  21  -1 156.348 117.083   1
   1  21  -1 159.108 110.125   1
   1 -21  -1 247.601 91.9757   1
   1 -21   1 216.553 97.3493   1
  -1 -21  -1 129.439 81.0557   1
  -1 -21   1 255.370 88.5999   1
   1  21  -3 1445.67 153.746   1
  -1  21  -3 1377.59 143.284   1
  -1  21   3 1770.46 146.086   1
   1  21   3 1932.02 141.104   1
  -1  21  -3 1945.98 168.288   1
   1  21  -3 1697.56 161.621   1
  -1 -21  -3 1712.76 124.160   1
   1 -21  -3 1497.56 137.695   1
  -1 -21   3 1427.85 160.242   1
   1 -21   3 1644.19 152.778   1
   1 -21   3 1639.71 148.349   1
   1  21   3 1775.38 143.881   1
  -1 -21   3 1670.05 136.431   1
   1 -21  -3 1752.30 125.816   1
  -1 -21   5 1438.49 133.484   1
   1  21  -5 1237.91 150.838   1
  -1  21  -5 1215.37 139.513   1
   1  21  -5 1537.39 158.754   1
  -1  21   5 1731.08 135.186   1
   1 -21  -5 929.691 122.876   1
   1 -21   5 1167.45 147.311   1
   1 -21  -5 1585.85 112.543   1
  -1 -21  -5 1500.35 117.296   1
  -1  21  -5 1406.52 165.203   1
  -1 -21   5 1347.62 157.723   1
   1  21   5 1605.91 125.342   1
  -1 -21  -7 1759.93 129.077   1
   1 -21  -7 1696.46 108.139   1
   1  21   7 1283.60 129.967   1
   1 -21   7 1456.50 157.148   1
  -1 -21   7 1676.06 147.390   1
  -1  21  -7 1623.79 150.566   1
  -1  21   7 1221.86 115.595   1
   1  21  -7 1519.97 160.655   1
   1  21  -7 1633.49 167.311   1
  -1  21   7 1586.68 125.565   1
  -1  21  -7 1847.67 176.766   1
   1 -21   7 1302.38 157.895   1
   1 -21  -7 1060.32 116.854   1
   1  21   7 1708.07 120.950   1
  -1 -21  -7 1380.04 129.501   1
  -1 -21   7 1427.95 164.340   1
  -1 -21  -9 17.2154 120.200   1
  -1 -21   9 75.7188 113.957   1
   1  21   9 17.3467 89.4404   1
   1  21  -9 55.6718 126.960   1
   1 -21   9 27.7886 126.604   1
  -1  21   9 84.2326 71.0952   1
  -1  21  -9 133.716 115.141   1
   1 -21   9 122.388 127.062   1
  -1 -21   9 69.7747 131.692   1
   1 -21  -9 20.1725 74.6253   1
  -1  21  -9-129.591 146.347   1
   1  21  -9 15.9011 133.612   1
  -1 -21  -9 37.4737 85.0838   1
  -1  21   9-20.2969 72.8921   1
   1  21   9 64.7956 71.3695   1
   1  21  11 1526.25 124.123   1
  -1 -21  11 1620.69 164.795   1
  -1  21  11 1455.60 105.613   1
   1 -21  11 1387.13 173.108   1
  -1  21 -11 1678.52 163.913   1
   1  21 -11 1610.94 173.133   1
   1 -21 -11 1285.44 128.630   1
  -1 -21 -11 1161.63 115.786   1
   1 -21  11 1651.49 175.768   1
  -1 -21  11 1576.26 180.434   1
  -1  21 -11 1962.87 196.334   1
   1  21 -11 1822.51 186.703   1
   1  21  11 1919.39 113.888   1
  -1  21  11 1891.19 107.487   1
  -1 -21 -13 1356.18 240.688   1
   1 -21  13 2143.66 193.923   1
  -1 -21  13 1992.56 200.249   1
  -1 -21 -13 1508.54 121.172   1
  -1  21 -13 1984.68 181.342   1
  -1  21  13 1790.83 110.484   1
   1  21 -13 2085.48 190.806   1
   1  21  13 1675.04 130.924   1
  -1 -21  13 2131.61 183.819   1
   1 -21  13 1881.33 194.345   1
  -1  21  13 2210.98 112.904   1
   1  21  13 2299.58 128.075   1
  -1  21 -13 2487.58 216.404   1
   1  21 -13 2414.90 210.601   1
   1 -21  15 652.605 165.484   1
   1  21  15 678.942 84.1294   1
   1  21 -15 766.000 170.198   1
  -1  21 -15 637.980 145.665   1
  -1  21 -15 898.099 183.756   1
   1  21 -15 779.161 181.658   1
   1  21  15 597.999 84.1535   1
   1 -21  15 675.747 161.331   1
  -1 -21  15 767.145 183.497   1
  -1 -21  17 360.794 157.977   1
  -1  21 -17 204.922 146.457   1
   1 -21  17 287.122 169.063   1
   1  21 -17 229.141 156.731   1
   1  21  17 258.244 69.3259   1
   1  21  17 344.877 56.4857   1
   1 -21  17 285.744 159.807   1
  -1 -21  17 197.703 162.128   1
   1  21 -17 327.425 173.606   1
  -1  21 -17 424.030 177.476   1
  -1  21 -19 274.150 152.969   1
   1  21  19-14.1515 48.6162   1
   1  21 -19-146.973 157.925   1
   1  21  19 2.91646 36.4866   1
  -1  21 -19 32.4179 181.185   1
   1  21 -19 132.515 168.065   1
   1 -21  19-231.415 169.169   1
  -1 -21  19-68.5785 165.264   1
   1  21 -21 411.880 176.350   1
  -1  21 -21 605.692 199.528   1
   1  21 -21 244.751 182.879   1
  -1  21 -21 483.503 161.976   1
  -1 -21  21 475.904 172.247   1
  -1 -21  21 586.325 182.817   1
   1 -21  21 550.503 178.414   1
   1  21 -23 649.674 182.645   1
   1 -21  23 912.062 201.022   1
   1  21 -23 624.242 198.586   1
  -1  21 -23 559.647 207.865   1
  -1  21 -23 783.759 175.374   1
  -1 -21  23 1049.05 190.363   1
  -1 -21  23 534.475 189.567   1
   1 -21  23 890.858 193.201   1
   1 -21  25 1515.28 226.141   1
  -1  21 -25 1226.83 234.756   1
   1  21 -25 1173.42 222.100   1
  -1 -21  25 1497.03 214.513   1
   1 -21  25 1241.03 210.602   1
  -1 -21  25 1321.78 216.969   1
   1 -21  27-175.356 213.831   1
   1  21 -27 140.532 190.243   1
  -1  21 -27 87.4650 178.515   1
   1  21 -27-112.104 202.818   1
  -1  21 -27 342.481 218.329   1
  -1 -21  27 288.037 192.561   1
  -1 -21  27 672.550 205.286   1
   1 -21  27 297.064 198.973   1
   1  23   1-47.1517 116.381   1
   1  23  -1 239.144 122.789   1
  -1  23  -1 87.7508 105.923   1
  -1  23   1 104.962 101.598   1
  -1 -23  -1 24.4404 118.440   1
  -1  23   1 164.301 123.001   1
  -1  23  -1-3.38867 125.822   1
  -1 -23   1 45.9693 122.017   1
   1 -23   1 110.247 116.185   1
   1  23  -1 136.127 122.453   1
   1 -23   1 142.565 106.852   1
  -1 -23  -1 150.091 93.5212   1
  -1 -23   1 207.277 95.5075   1
   1 -23  -1 115.729 97.3270   1
   1 -23   3 922.318 136.247   1
  -1 -23   3 1024.64 122.260   1
   1 -23  -3 1182.03 112.697   1
   1  23  -3 865.364 141.911   1
  -1  23  -3 776.962 129.665   1
  -1  23  -3 1144.08 162.373   1
   1 -23  -3 879.374 125.870   1
   1 -23   3 762.250 142.463   1
  -1 -23   3 1105.52 153.802   1
   1  23  -3 1123.02 154.332   1
  -1  23   3 1032.23 136.292   1
   1  23   3 1177.63 137.014   1
  -1 -23  -3 1158.52 115.826   1
  -1 -23  -5 1672.30 148.146   1
   1 -23  -5 1361.98 114.408   1
  -1 -23   5 1533.74 140.667   1
   1 -23   5 1207.83 153.753   1
  -1  23   5 1145.43 125.903   1
   1  23  -5 1557.10 159.753   1
  -1  23  -5 1224.78 148.092   1
   1 -23   5 1524.87 165.496   1
  -1  23  -5 1613.50 182.023   1
  -1 -23   5 1358.64 166.470   1
   1 -23  -5 927.016 127.002   1
   1  23   5 1518.75 158.545   1
   1  23  -5 1743.23 175.290   1
  -1  23   5 1525.98 144.339   1
  -1 -23   7 689.251 125.640   1
   1  23  -7 570.622 143.229   1
   1  23   7 519.694 115.397   1
  -1  23   7 607.548 96.2770   1
  -1  23  -7 466.267 130.770   1
  -1  23  -7 652.906 163.822   1
   1 -23  -7 307.797 100.582   1
   1 -23   7 622.644 149.852   1
  -1 -23  -7 717.762 115.315   1
  -1 -23   7 545.082 151.593   1
   1  23   7 728.883 101.484   1
   1  23  -7 613.942 156.568   1
  -1  23   7 784.078 106.436   1
  -1 -23  -7 747.788 112.231   1
  -1 -23   9 47.0444 132.356   1
   1  23   9-34.5519 83.4192   1
   1 -23   9 43.4262 137.417   1
   1  23   9 174.423 100.227   1
   1  23  -9-161.108 149.453   1
  -1  23  -9 285.741 128.737   1
   1 -23   9 97.4751 139.767   1
  -1 -23  -9 171.716 95.9786   1
   1 -23  -9-4.83870 86.2585   1
  -1 -23   9 51.0454 158.575   1
  -1  23   9 190.494 86.3532   1
  -1  23  -9 4.57413 162.453   1
   1  23  -9 227.205 159.460   1
  -1  23  11 643.891 80.1639   1
  -1 -23 -11 420.378 185.711   1
  -1 -23  11 512.026 152.246   1
   1 -23  11 272.191 152.520   1
   1  23  11 437.119 101.965   1
   1  23 -11 392.208 171.687   1
  -1  23  11 510.906 78.9162   1
  -1  23 -11 434.059 139.740   1
   1 -23 -11 597.635 107.628   1
  -1 -23 -11 560.213 94.7228   1
   1 -23  11 356.838 154.140   1
  -1 -23  11 802.518 203.815   1
  -1  23 -11 361.958 175.702   1
   1  23 -11 625.554 182.870   1
   1  23  11 644.819 86.5699   1
  -1  23 -13 491.607 182.421   1
   1  23 -13 507.428 173.852   1
  -1 -23  13 379.007 146.919   1
   1 -23  13 371.165 157.210   1
   1  23 -13 308.108 154.167   1
  -1  23 -13 354.325 141.776   1
  -1  23  13 501.954 65.5418   1
  -1 -23 -13 250.600 226.544   1
  -1 -23  13 252.558 165.311   1
  -1 -23 -13 253.185 79.1530   1
   1 -23  13 484.701 162.615   1
  -1  23  13 506.476 66.6953   1
   1  23  13 446.933 79.0373   1
   1  23  15 771.200 95.1472   1
   1 -23  15 925.576 177.345   1
   1  23 -15 699.153 168.139   1
  -1  23 -15 867.390 157.427   1
  -1 -23  15 939.837 160.485   1
  -1  23 -15 1339.12 204.014   1
   1  23 -15 1085.25 189.317   1
  -1 -23 -15 255.345 173.162   1
   1 -23  15 728.432 178.260   1
  -1 -23  15 941.766 180.651   1
  -1 -23 -15 502.327 70.8195   1
  -1  23 -17 144.321 185.972   1
   1  23 -17 360.341 181.186   1
   1  23 -17 331.889 166.953   1
   1  23  17 282.157 76.0306   1
   1 -23  17 423.555 177.288   1
  -1  23 -17 422.739 154.400   1
  -1 -23  17 201.371 158.277   1
   1 -23  17 572.598 174.109   1
  -1 -23  17 116.440 169.778   1
   1  23  17 230.591 65.9575   1
  -1  23 -19-26.2935 156.136   1
   1 -23  19 14.7038 173.547   1
   1  23 -19 151.844 174.832   1
   1  23  19 18.6891 54.4037   1
  -1 -23  19-36.8779 178.048   1
   1 -23  19 99.0695 174.246   1
   1  23  19-57.1366 40.7056   1
  -1  23 -19-92.5202 194.420   1
   1  23 -19-11.0199 189.928   1
   1 -23  21 364.481 186.412   1
  -1 -23  21 16.4139 189.195   1
  -1  23 -21 131.751 160.743   1
   1  23 -21 57.1187 204.342   1
  -1  23 -21-84.0578 199.461   1
   1  23 -21 64.2777 180.716   1
   1 -23  23 1112.91 219.443   1
  -1  23 -23 1076.05 193.268   1
   1  23 -23 842.964 196.293   1
  -1 -23  23 852.231 206.778   1
   1 -23  23 793.034 203.140   1
  -1 -23  23 800.555 201.872   1
  -1  23 -23 1108.04 234.060   1
   1  23 -23 916.771 220.340   1
   1  25  -1 80.6896 127.938   1
   1  25   1 114.605 124.187   1
  -1  25  -1 177.350 117.092   1
   1  25  -1-90.2038 132.868   1
  -1  25   1 156.079 138.097   1
   1 -25  -1 638.501 104.337   1
  -1 -25  -1-27.0974 129.905   1
  -1 -25   1 226.487 138.959   1
   1 -25   1-3.43256 131.599   1
  -1 -25   1 17.7741 102.570   1
  -1 -25  -1 187.900 103.412   1
   1 -25   1-28.0657 120.077   1
  -1  25  -1 135.870 144.189   1
   1  25  -3 451.257 140.271   1
  -1  25  -3 545.195 127.755   1
   1  25   3 520.308 126.000   1
  -1  25   3 734.317 137.363   1
   1  25  -3 605.856 153.050   1
  -1 -25   3 316.930 148.590   1
   1 -25   3 428.239 141.080   1
  -1  25  -3 483.632 160.313   1
   1 -25  -3 385.717 103.116   1
  -1 -25   3 667.066 119.170   1
   1 -25   3 445.344 129.715   1
   1 -25  -5 1241.03 113.002   1
  -1 -25  -5 1176.09 125.563   1
  -1 -25   5 1156.27 139.358   1
   1 -25   5 1124.08 152.272   1
   1  25  -5 1153.48 160.703   1
   1  25   5 1041.67 139.824   1
  -1  25  -5 984.674 147.491   1
  -1  25   5 798.686 122.316   1
  -1  25   5 1068.81 141.917   1
   1  25  -5 1263.74 176.252   1
   1 -25  -5 913.086 132.170   1
   1 -25   5 1018.57 165.629   1
  -1 -25   5 706.436 169.107   1
  -1  25  -5 1370.78 186.505   1
   1  25   5 1586.68 137.672   1
   1  25  -7 1330.57 171.373   1
  -1  25   7 1093.12 122.078   1
   1  25   7 1134.51 139.003   1
  -1  25  -7 1166.23 157.359   1
  -1  25  -7 1817.71 202.689   1
  -1  25   7 1602.98 138.653   1
   1  25  -7 1622.10 196.266   1
   1 -25   7 1324.31 181.835   1
  -1 -25  -7 1080.93 139.598   1
  -1 -25   7 1498.04 187.873   1
   1  25   7 1712.32 134.458   1
  -1 -25   7 1461.62 153.413   1
   1 -25   7 1242.39 167.054   1
   1 -25   9 108.795 146.802   1
  -1 -25   9-85.0500 130.354   1
   1  25  -9 378.095 148.343   1
   1  25   9 124.758 108.364   1
  -1  25   9 26.9081 87.5426   1
  -1  25  -9-70.9968 135.404   1
  -1  25   9 42.2805 97.0038   1
   1  25  -9 183.067 168.929   1
  -1 -25   9 119.472 162.217   1
  -1 -25  -9-41.0958 104.665   1
   1 -25  -9 72.2738 98.2404   1
   1 -25   9 40.0792 153.841   1
   1  25   9 98.2651 90.9303   1
  -1  25  -9-89.6441 172.886   1
  -1 -25 -11 29.4020 186.531   1
   1 -25 -11 181.593 112.010   1
  -1 -25  11 24.5487 137.058   1
   1 -25  11 60.7619 150.104   1
   1  25  11 125.177 84.9757   1
   1  25 -11 121.338 149.232   1
   1  25  11 196.362 102.995   1
  -1  25  11 226.468 78.6183   1
  -1  25 -11 11.2441 139.050   1
  -1  25  11 137.654 82.8189   1
   1  25 -11 170.744 174.966   1
  -1  25 -11 89.5621 179.126   1
  -1 -25  11 206.960 165.383   1
   1 -25  11 155.023 160.350   1
  -1 -25 -11-87.1729 94.2306   1
  -1 -25  13 816.368 187.298   1
  -1 -25 -13 459.633 96.3320   1
   1 -25  13 854.252 184.693   1
   1  25  13 1252.62 100.127   1
  -1 -25  13 531.846 155.644   1
   1 -25  13 806.196 176.584   1
   1  25  13 541.963 106.083   1
   1  25 -13 978.022 173.286   1
  -1  25 -13 818.203 161.756   1
  -1  25  13 610.859 79.1796   1
  -1 -25 -13 702.783 251.544   1
   1 -25 -13 360.275 145.092   1
   1  25 -13 911.051 193.288   1
  -1  25 -13 440.608 197.490   1
  -1  25  13 886.146 84.5210   1
  -1 -25 -15 248.174 207.540   1
   1  25  15 510.579 100.382   1
   1  25  15 454.800 92.1768   1
   1 -25  15 486.301 175.819   1
   1  25 -15 532.683 171.559   1
  -1  25  15 245.873 60.6125   1
  -1  25 -15 545.083 157.572   1
  -1 -25  15 742.693 163.086   1
  -1  25 -15 270.992 198.638   1
   1  25 -15 395.436 193.782   1
   1 -25  15 713.696 184.315   1
  -1 -25 -15 466.547 75.9211   1
  -1 -25  15 278.424 178.925   1
  -1  25  15 550.232 70.5725   1
  -1  25 -17 325.476 204.858   1
   1  25 -17 148.555 191.818   1
   1  25  17 157.012 78.2783   1
   1  25 -17 249.095 172.527   1
   1 -25  17 571.248 180.454   1
  -1  25 -17 4.33323 154.416   1
  -1 -25  17 346.393 165.842   1
   1  25  17 197.021 78.8027   1
  -1 -25  17 115.043 186.155   1
   1 -25  17-75.6563 185.035   1
  -1 -25  19 130.991 171.798   1
   1  25 -19-112.355 178.293   1
   1 -25  19 218.415 179.838   1
   1  25  19-18.5942 47.7684   1
  -1 -25  19-363.628 202.512   1
   1 -25  19 214.290 190.667   1
  -1  25 -19-85.1445 161.684   1
   1  25 -19-106.835 214.786   1
  -1  25 -19-294.295 213.065   1
  -1  25 -21 241.247 170.475   1
  -1  25 -21 90.8583 218.636   1
   1  25 -21 382.517 215.691   1
   1 -25  21 164.358 194.341   1
   1  25 -21 10.1810 185.831   1
   1  27  -1 91.7997 134.886   1
  -1  27  -1 171.523 124.798   1
  -1  27  -1 238.944 159.506   1
  -1 -27  -1 144.295 138.578   1
   1 -27   1 141.067 145.269   1
  -1 -27   1 67.6817 145.854   1
  -1  27   1 85.6314 151.716   1
   1  27  -1 84.8957 144.273   1
   1 -27  -1-2.29088 112.338   1
   1 -27   1 180.899 117.493   1
  -1 -27  -1 85.0991 108.852   1
  -1 -27   1 59.6387 111.868   1
   1 -27   3 515.671 136.491   1
  -1 -27   3 424.204 123.296   1
   1 -27  -3 360.511 108.447   1
   1  27  -3 525.590 149.414   1
  -1  27  -3 916.479 141.886   1
  -1  27   3 300.441 117.284   1
  -1  27  -3 323.204 170.357   1
  -1 -27   3 492.870 161.634   1
   1 -27   3 344.835 155.909   1
   1  27  -3 317.325 161.384   1
  -1  27   3 600.410 150.914   1
   1  27   3 557.496 138.965   1
  -1 -27  -3 255.418 114.549   1
  -1 -27   5 1556.12 164.107   1
  -1 -27  -5 1605.47 145.138   1
   1 -27   5 1451.58 170.421   1
  -1  27   5 1206.94 138.056   1
   1  27   5 1242.21 153.722   1
   1  27  -5 1191.93 179.062   1
  -1  27  -5 1263.14 166.534   1
  -1  27  -5 1408.08 205.557   1
   1 -27  -5 945.560 152.232   1
  -1 -27   5 1231.10 192.285   1
   1 -27   5 1182.19 186.275   1
   1  27   5 1664.47 160.557   1
   1  27  -5 1645.45 205.442   1
  -1  27   5 1557.39 162.792   1
   1 -27   7 347.896 149.219   1
  -1 -27   7 398.868 136.988   1
   1  27  -7 364.935 157.672   1
   1  27   7 276.280 121.870   1
  -1  27  -7 205.479 141.281   1
  -1  27   7 257.269 104.862   1
  -1  27  -7 580.155 189.157   1
   1 -27  -7 25.4292 119.183   1
   1 -27   7 412.654 168.283   1
  -1 -27   7 551.818 173.124   1
  -1 -27  -7 230.721 125.927   1
   1  27   7 513.612 119.206   1
  -1  27   7 703.060 126.922   1
   1  27  -7 463.628 185.862   1
   1 -27  -7 427.170 102.045   1
   1 -27  -9 142.082 99.0510   1
  -1 -27  -9 54.1688 147.325   1
   1 -27   9-72.5759 149.879   1
  -1 -27   9 38.7509 131.569   1
   1  27  -9 89.1269 152.566   1
   1  27   9-22.9963 110.875   1
  -1  27  -9-3.72114 139.312   1
  -1  27   9-57.3085 91.5771   1
  -1  27  -9-178.640 188.814   1
   1 -27  -9-42.1773 109.215   1
   1 -27   9-39.1624 168.046   1
  -1 -27   9 124.955 171.365   1
  -1 -27  -9 139.908 113.511   1
   1  27   9 38.1442 102.321   1
   1  27  -9-126.650 178.957   1
  -1  27   9 27.7691 105.612   1
   1 -27 -11 67.4574 124.053   1
  -1 -27  11 129.415 141.928   1
   1 -27  11 192.343 158.348   1
   1  27  11-16.6020 107.028   1
   1  27 -11 145.143 160.848   1
  -1  27  11 100.336 83.9918   1
  -1  27 -11 274.396 150.138   1
  -1  27 -11-102.660 194.056   1
   1 -27  11 375.487 179.195   1
  -1 -27 -11 26.8629 102.941   1
  -1 -27  11-15.7091 173.912   1
  -1  27  11 193.193 94.3631   1
   1  27 -11-88.6931 186.693   1
   1  27  11 202.342 95.8799   1
  -1 -27 -13 340.841 260.374   1
   1 -27 -13 166.042 178.506   1
  -1  27 -13 184.733 202.984   1
  -1 -27  13 420.550 155.668   1
   1 -27  13 222.176 171.819   1
   1  27  13 158.698 102.687   1
   1  27 -13 336.071 169.498   1
  -1  27 -13 320.193 157.886   1
  -1  27  13 229.297 78.0416   1
   1 -27  13 86.3362 179.169   1
  -1 -27  13 38.3619 183.482   1
  -1 -27 -13 245.599 96.8730   1
   1  27  13 445.267 98.1004   1
  -1  27  13 272.684 84.3632   1
   1  27 -13 465.646 198.794   1
   1  27  15 413.761 104.756   1
  -1  27 -15 466.201 217.261   1
  -1 -27  15 450.018 167.804   1
   1 -27  15 333.619 178.504   1
   1  27 -15 274.476 177.610   1
   1  27  15 324.888 97.3086   1
  -1  27 -15 293.104 160.966   1
  -1  27  15 231.006 64.7424   1
  -1 -27 -15 95.1259 81.7136   1
   1 -27  15-16.9164 187.300   1
  -1 -27  15 336.046 193.903   1
   1  27 -15 335.196 199.375   1
  -1 -27 -15 156.602 243.469   1
  -1  27  15 485.518 76.2203   1
  -1 -27  17 91.2478 172.980   1
   1 -27  17-181.082 188.345   1
   1  27  17 47.3633 83.5266   1
   1  27 -17 159.757 181.694   1
  -1  27 -17 168.524 163.001   1
   1  27  17 126.192 93.2940   1
  -1 -27  17-64.7131 194.791   1
   1 -27  17 147.161 195.426   1
  -1  27 -17-58.1044 221.448   1
   1  27 -17-291.724 217.719   1
  -1  29   1 60.8298 124.730   1
  -1 -29   1-65.8729 159.929   1
  -1 -29  -1 187.867 156.078   1
   1 -29   1 29.4773 155.553   1
  -1  29  -1 23.3615 171.521   1
  -1  29   1 47.9458 165.051   1
   1  29  -1-53.2265 158.157   1
   1  29  -1 274.502 149.275   1
   1 -29   1 61.1894 125.617   1
   1 -29  -1 102.852 118.732   1
  -1 -29   1 223.317 126.037   1
  -1 -29  -1 79.0652 121.363   1
   1  29  -3 579.527 160.218   1
   1  29   3 484.462 146.637   1
  -1  29   3 300.242 130.293   1
  -1  29  -3 172.599 143.419   1
  -1 -29  -3 907.304 160.335   1
   1 -29   3 22.6425 172.460   1
  -1 -29   3 373.824 177.786   1
   1  29  -3 631.806 183.955   1
  -1  29  -3 821.093 198.928   1
   1  29   3 799.647 160.460   1
  -1  29   3 683.603 165.389   1
  -1 -29  -3 576.228 131.885   1
   1 -29   3 730.093 143.786   1
  -1 -29   3 569.661 135.597   1
   1 -29  -3 425.454 118.917   1
   1  29  -5 197.035 165.635   1
   1  29   5 436.485 138.415   1
  -1  29  -5 452.109 151.543   1
  -1  29   5 306.008 119.534   1
   1 -29  -5 128.623 141.370   1
   1 -29   5 487.034 185.060   1
  -1 -29   5 138.465 183.913   1
   1  29  -5 744.514 199.361   1
  -1  29   5 421.000 144.719   1
  -1  29  -5 311.231 198.497   1
  -1 -29   5 632.227 142.556   1
   1 -29   5 138.756 150.465   1
  -1 -29   7 6.28734 141.713   1
   1 -29   7-125.558 157.601   1
   1  29  -7-40.6754 164.630   1
   1  29   7 64.6685 125.110   1
  -1  29  -7 225.209 153.226   1
  -1  29   7 49.7504 107.000   1
  -1 -29  -7 250.315 131.886   1
  -1 -29   7 187.563 186.803   1
   1 -29   7 224.945 187.236   1
   1 -29  -7 11.5421 130.397   1
   1  29  -7 71.5442 199.185   1
   1 -29  -7 47.8738 106.758   1
  -1 -29  -7 132.560 136.720   1
  -1  29  -7 161.903 201.001   1
  -1 -29   9-33.4852 146.323   1
   1 -29   9 158.014 159.591   1
   1  29  -9-93.8446 168.643   1
   1  29   9 19.9039 119.928   1
  -1  29  -9-7.76420 151.301   1
  -1  29   9-57.7284 101.531   1
   1  29  -9-168.322 205.114   1
  -1 -29  -9 405.433 173.954   1
   1 -29  -9-164.183 114.498   1
   1 -29  -9-2.54900 124.666   1
   1 -29   9-53.8257 187.739   1
  -1 -29  -9 13.7382 125.953   1
  -1 -29   9-147.064 189.980   1
  -1  29  -9 351.640 208.163   1
   2   0   0 25.6186 16.7732   1
  -2   0   0-6.18831 16.7376   1
  -2   0   0 14.2834 50.6296   1
   2   0   0 11.4690 47.9168   1
  -2   0   2 163047. 8126.56   1
   2   0   2 184033. 8146.21   1
  -2   0  -2 179507. 8143.98   1
   2   0   2 176616. 8127.46   1
  -2   0  -2 187685. 8128.16   1
   2   0  -2 164030. 8126.57   1
   2   0  -2 175633. 8130.80   1
   2   0  -4 18.8381 24.7022   1
  -2   0   4 18.4139 25.7355   1
  -2   0  -4 61.6661 27.5770   1
   2   0   4 51.5775 27.2932   1
   2   0  -4 52.9384 28.7525   1
  -2   0  -4-20.8327 60.3430   1
   2   0   6 28918.3 1335.01   1
  -2   0  -6 28866.2 1335.02   1
  -2   0   6 27693.5 1335.68   1
   2   0  -6 28059.7 1334.35   1
   2   0  -6 27955.4 1335.05   1
   2   0   8 13.9545 22.5636   1
   2   0  -8 1.90239 23.0704   1
  -2   0   8 21.3841 24.3875   1
   2   0  -8-2.77409 22.4836   1
  -2   0  -8-14.9030 30.2709   1
  -2   0  -8 2.56745 20.4791   1
   2   0 -10 1390.86 82.5507   1
  -2   0 -10 1305.95 83.6969   1
   2   0 -10 1306.13 80.2642   1
  -2   0  10 1401.71 82.2084   1
  -2   0 -10 1296.45 77.2624   1
   2   0  10 1310.14 79.8020   1
  -2   0 -12-8.65718 41.8156   1
   2   0 -12 22.7967 54.6884   1
  -2   0  12-56.9947 54.1930   1
   2   0 -12 6.78412 49.3204   1
  -2   0 -12 10.5925 53.3715   1
   2   0  12-6.71483 58.3637   1
  -2   0 -14 2103.15 133.817   1
  -2   0  14 1967.65 133.893   1
  -2   0 -14 2084.27 124.041   1
   2   0  14 2230.49 132.305   1
   2   0 -14 2034.06 135.009   1
  -2   0  14 1887.66 127.986   1
   2   0 -14 2132.30 128.675   1
   2   0  14 2237.25 138.819   1
   2   0  16-29.0012 70.3305   1
  -2   0 -16-19.6034 57.1395   1
   2   0 -16 10.1002 76.4649   1
  -2   0  16 21.6243 66.5377   1
  -2   0  16-22.3799 71.3154   1
   2   0 -16-5.21136 66.8246   1
  -2   0 -16 15.1691 69.3307   1
   2   0  16 10.3612 76.8709   1
  -2   0 -18 75552.6 3469.02   1
  -2   0  18 69230.2 3467.08   1
  -2   0 -18 73419.5 3465.26   1
   2   0  18 77195.5 3470.27   1
  -2   0  18 70989.7 3467.09   1
   2   0 -18 74064.0 3466.68   1
   2   0  18 74591.3 3470.51   1
   2   0  20 27.2481 81.7718   1
   2   0 -20 107.206 82.8869   1
  -2   0  20 30.3399 78.9918   1
   2   0 -20 55.8127 75.2803   1
  -2   0  20 13.6330 79.3624   1
   2   0  20-57.2954 83.5164   1
  -2   0 -20 59.7512 77.8497   1
  -2   0 -22 6100.62 323.439   1
  -2   0  22 5785.06 322.474   1
  -2   0 -22 5924.65 316.886   1
   2   0 -22 5699.20 325.987   1
   2   0  22 6251.46 328.430   1
  -2   0  22 5856.32 323.991   1
   2   0  22 6853.93 329.171   1
   2   0 -22 6189.73 320.980   1
   2   0  24 38.0990 99.6801   1
  -2   0 -24 22.0528 93.2020   1
  -2   0  24-37.2095 94.1456   1
   2   0 -24-33.0554 90.8031   1
   2   0  24 56.6890 103.758   1
  -2   0  24 2.86894 98.1559   1
   2   0 -24-41.6071 100.439   1
  -2   0 -24 27.4774 81.3255   1
  -2   0 -26 2960.49 205.081   1
  -2   0  26 3186.75 204.020   1
  -2   0 -26 3064.81 195.396   1
   2   0 -26 2689.08 205.525   1
   2   0  26 2944.51 213.903   1
  -2   0  26 2918.50 206.403   1
   2   0 -26 2867.11 199.271   1
   2   0  26 3640.98 213.058   1
   2   0 -28 166.777 122.268   1
  -2   0 -28 62.9394 102.212   1
   2   0  28 60.2615 132.378   1
  -2   0  28-215.141 127.214   1
   2   0 -28 96.6474 113.825   1
  -2   0 -28 96.1052 120.942   1
  -2   0  28 45.2951 116.482   1
   2   0  28-43.8526 127.438   1
  -2   0 -30 1978.02 178.231   1
  -2   0  30 1948.91 173.184   1
  -2   0 -30 1931.16 165.090   1
   2   0 -30 1646.64 175.525   1
   2   0  30 1811.92 192.377   1
  -2   0  30 1958.46 184.792   1
   2   0 -30 1581.72 168.501   1
   2   0  30 2022.84 183.521   1
  -2   0  32 99.2268 149.563   1
   2   0  32 82.9637 164.283   1
  -2   0 -32 7.32230 141.493   1
   2   0 -32-62.5476 129.007   1
   2   0  32 107.623 144.802   1
  -2   0  32 3.42822 133.529   1
  -2   0 -32 28.2443 117.986   1
   2   0 -32-32.6028 143.344   1
  -2   0  34 243.948 161.700   1
   2   0  34 297.054 180.228   1
  -2   0 -34 153.936 151.059   1
   2   0 -34 69.2910 139.707   1
  -2   0  34 336.720 147.228   1
   2   0  34 343.563 165.463   1
  -2   0 -34 337.346 135.860   1
   2   0 -34 240.512 156.053   1
  -2   0  36-105.597 179.068   1
   2   0  36-253.972 197.470   1
   2   0 -36 13.9895 163.435   1
  -2   0 -36 70.9513 142.559   1
  -2   0 -36 19.8762 158.732   1
   2   0 -36 135.340 147.398   1
   2   0  36-86.3862 171.568   1
  -2   0  36 206.831 158.065   1
  -2  -2   0 90896.2 4244.78   1
   2  -2   0 92474.3 4260.32   1
  -2   2   0 90627.9 4244.29   1
   2  -2   0 94935.3 4244.17   1
   2   2   0 86694.9 4244.67   1
   2   2   0 86250.7 4250.04   1
  -2  -2   0 89710.6 4252.92   1
  -2   2   2 12731.4 606.794   1
   2  -2  -2 13070.5 606.274   1
  -2  -2  -2 13171.5 610.121   1
   2   2  -2 12535.5 606.782   1
  -2  -2   2 12730.5 607.205   1
   2  -2   2 13446.2 606.344   1
  -2   2  -2 12140.1 605.916   1
  -2  -2   2 13102.1 608.322   1
   2   2  -2 12534.1 607.042   1
   2  -2   2 11209.1 615.781   1
  -2   2  -2 13611.5 614.550   1
  -2  -2  -2 12212.5 629.114   1
   2  -2  -2 13932.8 621.312   1
   2   2   2 12476.4 625.802   1
   2  -2  -4 10661.0 459.803   1
  -2   2   4 10299.2 459.100   1
   2   2  -4 9677.54 462.774   1
   2  -2   4 10000.9 462.120   1
  -2   2  -4 8776.26 461.001   1
  -2  -2   4 9279.58 463.134   1
  -2  -2  -4 9060.45 461.528   1
   2   2   4 10896.5 494.650   1
  -2  -2  -4 10550.7 488.843   1
   2   2  -4 9616.09 461.375   1
  -2  -2   4 8809.68 460.784   1
  -2   2   6 3940.46 198.748   1
  -2  -2   6 3867.78 201.381   1
   2   2  -6 4289.21 203.148   1
  -2   2   6 4206.41 198.966   1
   2  -2  -6 4280.11 198.737   1
   2  -2   6 4076.79 202.958   1
  -2   2  -6 3958.87 201.912   1
  -2  -2   6 4129.15 205.284   1
   2   2  -6 4093.20 203.975   1
  -2  -2  -6 4178.11 201.128   1
  -2   2  -6 4105.00 206.603   1
  -2  -2  -6 3975.94 211.899   1
   2   2   6 4124.44 222.252   1
   2   2  -8 18836.6 888.924   1
  -2  -2   8 17153.9 885.754   1
   2  -2  -8 19223.2 883.310   1
   2  -2   8 17905.1 887.478   1
  -2   2  -8 18226.8 886.770   1
  -2   2   8 19576.1 884.505   1
  -2  -2   8 19349.4 889.650   1
   2   2  -8 19059.1 889.052   1
  -2  -2  -8 18038.1 883.870   1
   2   2   8 19088.4 895.834   1
  -2   2  -8 19181.7 890.689   1
   2  -2   8 18921.6 891.233   1
   2  -2  10 86.1471 44.1755   1
  -2   2 -10 51.0032 40.2477   1
  -2  -2 -10 5.11379 37.9579   1
   2  -2 -10-21.0906 24.3198   1
   2   2 -10 37.3887 40.7215   1
  -2   2 -10-2.46854 32.4388   1
   2  -2  10 12.3729 37.1873   1
  -2  -2  10 10.1578 36.2698   1
   2   2 -10-5.59665 37.4650   1
   2  -2 -10 53.2646 28.5789   1
  -2   2  10 50.1943 32.5152   1
  -2  -2  10 35.4891 40.2368   1
  -2  -2 -10 18.1526 25.5772   1
  -2  -2 -12 5215.07 288.480   1
  -2   2 -12 5257.18 293.701   1
   2  -2 -12 7262.34 294.587   1
  -2  -2  12 6013.70 300.475   1
  -2   2  12 7427.52 298.813   1
   2   2 -12 6301.23 299.812   1
   2   2 -12 5914.52 301.793   1
   2  -2 -12 5981.29 294.540   1
  -2   2 -12 5553.93 298.998   1
  -2  -2 -12 5020.85 293.047   1
   2  -2  12 5323.43 299.141   1
   2  -2  14 602.633 87.0734   1
  -2   2 -14 565.969 84.3066   1
  -2  -2 -14 672.652 77.1008   1
  -2   2 -14 503.350 71.3835   1
  -2  -2 -14 569.469 60.2165   1
   2   2  14 623.370 69.7141   1
   2   2 -14 576.079 95.0436   1
   2  -2 -14 455.348 75.5663   1
  -2   2  14 466.146 67.1384   1
  -2  -2  14 502.872 83.0508   1
  -2  -2  14 662.301 88.7196   1
   2   2 -14 526.947 82.7346   1
  -2   2  14 516.329 74.9177   1
   2  -2 -14 665.900 69.7677   1
   2   2  16 11932.8 600.889   1
   2  -2  16 12914.8 605.617   1
  -2   2 -16 12465.4 599.702   1
  -2  -2 -16 12090.3 593.173   1
   2  -2  16 12797.5 605.173   1
   2  -2 -16 12330.0 598.293   1
   2   2  16 11792.0 596.528   1
  -2  -2  16 12336.9 602.607   1
  -2   2  16 11346.9 594.383   1
   2   2 -16 12737.0 606.785   1
  -2   2 -16 12803.2 604.506   1
  -2  -2  16 12264.1 603.698   1
  -2  -2 -16 11966.9 597.928   1
  -2   2  16 11240.0 596.137   1
   2  -2 -16 13350.3 596.964   1
   2   2 -16 13177.7 603.664   1
   2  -2  18 4249.27 227.547   1
   2   2  18 4042.72 223.138   1
  -2   2 -18 4089.81 219.411   1
   2   2  18 4236.71 219.412   1
   2   2 -18 3701.62 226.760   1
   2  -2  18 4014.89 226.352   1
  -2  -2  18 3861.38 223.857   1
  -2   2 -18 3997.94 224.415   1
  -2   2  18 3716.82 216.824   1
  -2  -2 -18 4014.57 217.465   1
  -2  -2  18 3811.28 224.339   1
   2  -2 -18 4281.54 215.622   1
   2   2 -18 3596.14 219.901   1
   2  -2  20 38819.8 1749.56   1
   2   2  20 37833.5 1746.70   1
  -2  -2 -20 36311.3 1738.62   1
   2   2  20 36658.5 1744.17   1
   2  -2  20 36956.6 1750.08   1
   2  -2 -20 33540.5 1741.60   1
  -2  -2  20 35461.4 1746.64   1
  -2  -2  20 34476.4 1745.65   1
  -2  -2 -20 36064.8 1741.74   1
  -2   2 -20 35885.8 1746.70   1
  -2   2  20 36023.9 1741.42   1
   2   2 -20 39594.6 1747.59   1
   2  -2 -20 39369.9 1741.92   1
  -2   2 -22-5.05754 77.2304   1
   2   2  22-20.3306 82.6238   1
  -2  -2 -22-20.4435 66.5277   1
   2  -2  22 39.9220 94.5232   1
   2  -2 -22-70.1589 82.6679   1
  -2  -2  22-5.66464 91.9563   1
   2   2 -22 104.125 96.4093   1
  -2   2  22 131.931 81.0072   1
   2  -2 -22-35.5478 77.0710   1
  -2  -2  22 79.5592 92.1592   1
   2   2 -22-123.938 88.0078   1
  -2   2 -22 27.6077 89.2163   1
   2   2  22-20.8427 89.1376   1
  -2  -2 -22-11.4905 79.9626   1
   2  -2  22 114.819 90.7532   1
  -2   2  22 2.22163 82.9100   1
   2  -2 -24 105.680 93.0895   1
  -2   2 -24 85.5613 88.5777   1
  -2  -2 -24 66.3413 77.4438   1
  -2  -2  24 90.1537 106.007   1
   2  -2  24-104.936 111.365   1
   2   2  24 98.0660 99.3896   1
   2   2 -24 97.8146 109.764   1
  -2   2  24 42.0789 95.0096   1
   2   2 -24 97.2355 96.3260   1
  -2   2 -24 139.934 102.295   1
   2  -2 -24 80.2648 86.6575   1
   2  -2  24 60.3935 100.649   1
  -2  -2  24 2.88188 100.890   1
   2   2  24 87.4188 102.439   1
  -2   2  24 47.9878 89.5677   1
  -2  -2 -24 58.3246 93.4847   1
  -2   2 -26 219.364 101.189   1
  -2  -2 -26 27.7527 86.9029   1
   2  -2 -26 75.7377 106.225   1
  -2  -2  26 78.2103 117.802   1
   2   2 -26-91.2517 120.186   1
   2  -2  26 208.969 127.513   1
   2   2  26-74.7131 115.751   1
  -2   2  26 137.211 108.745   1
   2   2 -26 204.834 109.989   1
  -2   2 -26 22.6820 117.097   1
   2  -2 -26 174.161 98.7111   1
  -2  -2 -26 41.2642 104.942   1
  -2   2  26-2.59347 100.001   1
   2  -2  26 90.5851 114.970   1
   2   2  26 100.483 114.373   1
  -2  -2  26 43.1069 113.220   1
   2   2  28 5254.54 287.151   1
   2  -2  28 5117.65 292.166   1
  -2  -2 -28 4402.54 265.829   1
  -2   2 -28 4157.95 273.462   1
   2  -2 -28 4238.60 276.345   1
   2   2 -28 4133.72 286.599   1
   2   2  28 4470.42 286.023   1
   2  -2  28 4367.26 296.934   1
  -2  -2  28 5066.77 292.410   1
  -2   2  28 4744.16 281.037   1
  -2   2 -28 4500.99 284.756   1
  -2  -2 -28 4453.96 275.961   1
  -2   2  28 4570.16 274.752   1
  -2  -2  28 4936.77 282.617   1
   2  -2 -28 5054.51 275.090   1
   2   2 -28 5222.39 282.804   1
   2  -2  30 247.183 153.757   1
   2   2  30 188.451 141.250   1
  -2  -2 -30 240.822 107.665   1
   2  -2 -30-6.92209 124.002   1
   2   2 -30 76.8596 139.859   1
  -2   2 -30 126.067 120.132   1
  -2   2  30 136.781 130.029   1
  -2  -2  30 133.328 143.411   1
  -2  -2 -30 80.0528 125.213   1
   2   2 -30 204.598 127.258   1
  -2   2 -30 55.0514 139.305   1
  -2   2  30 150.649 123.764   1
   2   2  30 350.996 141.921   1
  -2  -2  30 208.434 131.561   1
   2  -2  30 141.400 139.302   1
   2  -2  32 1178.46 173.124   1
  -2  -2  32 1221.78 163.640   1
   2   2  32 1259.78 169.718   1
  -2   2  32 1287.79 157.815   1
   2   2  32 1004.16 175.900   1
   2  -2  32 906.306 189.045   1
   2  -2 -32 1002.96 159.903   1
  -2   2 -32 1327.27 155.093   1
   2   2 -32 684.033 170.326   1
  -2   2  32 897.842 162.887   1
  -2  -2  32 1168.82 179.721   1
   2  -2 -32 1178.18 151.072   1
  -2  -2 -32 1190.52 162.829   1
   2   2 -32 1139.66 160.689   1
  -2   2 -32 1035.75 172.055   1
  -2  -2 -32 1163.79 139.660   1
   2   2  34 3.97135 159.204   1
  -2  -2  34-61.4410 147.624   1
  -2   2  34 106.183 139.387   1
   2  -2  34 71.6495 160.245   1
   2  -2  34-69.3333 178.694   1
   2   2  34-48.4374 174.033   1
   2  -2 -34-107.872 141.906   1
  -2   2 -34 28.3075 132.988   1
   2   2 -34-88.9471 158.755   1
  -2   2  34 29.1162 154.407   1
  -2  -2  34 155.491 163.616   1
   2  -2 -34-90.6462 131.819   1
   2   2 -34-96.4792 144.809   1
  -2   2 -34 81.4201 154.730   1
  -2  -2 -34 130.613 144.912   1
  -2  -2 -34-10.6243 121.922   1
   2   2  36 2441.86 224.556   1
   2  -2  36 2976.53 235.237   1
  -2  -2  36 2055.79 232.094   1
  -2   2  36 1985.92 221.997   1
   2   2  36 1690.18 237.664   1
   2  -2  36 1718.01 269.268   1
   2   2 -36 2022.36 224.907   1
   2  -2 -36 1857.35 208.541   1
  -2   2 -36 2025.70 208.926   1
  -2  -2 -36 1812.07 189.059   1
  -2  -2 -36 1927.83 206.000   1
  -2   2 -36 2132.33 219.943   1
  -2   2  36 2630.99 209.346   1
  -2  -2  36 2290.07 213.627   1
   2  -2 -36 1849.52 197.073   1
   2   2 -36 2307.05 211.457   1
   2   4   0 27.6986 25.3948   1
  -2  -4   0 1.45547 26.3165   1
   2  -4   0 25.3792 22.8416   1
  -2   4   0-9.87147 21.0378   1
  -2  -4   0 17.4907 35.2140   1
   2   4   0-5.95569 30.5192   1
   2  -4   0-57.0421 51.2172   1
  -2  -4  -2 100704. 4857.75   1
   2   4   2 102656. 4852.33   1
  -2  -4   2 105169. 4846.80   1
   2   4  -2 102869. 4846.26   1
   2  -4  -2 106529. 4843.30   1
  -2   4   2 104773. 4843.57   1
   2  -4   2 103641. 4846.47   1
  -2   4  -2 101347. 4845.63   1
  -2   4  -2 107482. 4849.69   1
  -2  -4  -2 104069. 4845.99   1
   2   4  -2 97934.7 4846.91   1
  -2  -4   2 103213. 4848.12   1
   2   4   2 97794.3 4846.24   1
  -2  -4   4 16684.1 781.696   1
   2   4  -4 16394.3 782.271   1
  -2  -4  -4 15821.4 780.761   1
  -2   4   4 15899.4 778.357   1
   2   4   4 16465.4 781.892   1
  -2   4  -4 16265.5 781.967   1
   2  -4   4 17122.7 783.218   1
   2   4  -4 17044.6 784.234   1
  -2  -4   4 17311.1 785.428   1
  -2  -4  -4 15929.5 803.196   1
   2   4   4 17126.7 799.979   1
  -2   4  -4 17542.3 785.909   1
   2  -4   4 15602.7 785.185   1
  -2  -4  -6 5587.64 269.343   1
  -2  -4  -6 5674.41 290.454   1
   2   4   6 5558.50 296.227   1
   2   4   6 5444.46 267.804   1
  -2  -4   6 5442.50 274.026   1
   2   4  -6 5188.87 272.144   1
   2   4  -6 5734.81 273.014   1
  -2  -4   6 5701.33 271.095   1
   2  -4   6 5302.51 271.717   1
  -2   4  -6 5556.83 271.205   1
  -2   4   6 5400.52 263.717   1
   2  -4   6 5853.34 275.953   1
  -2   4  -6 5930.28 274.964   1
   2  -4   8 3431.60 174.734   1
  -2   4  -8 3423.61 173.462   1
  -2   4   8 2945.57 160.002   1
  -2  -4   8 3156.35 169.134   1
   2   4  -8 3564.68 174.116   1
   2  -4   8 3366.65 172.100   1
  -2   4  -8 3374.47 170.231   1
  -2  -4   8 3225.94 172.735   1
   2   4  -8 3490.93 173.722   1
   2   4   8 3256.39 162.715   1
  -2  -4  -8 3352.99 164.172   1
   2  -4  -8 3286.42 159.896   1
  -2   4   8 3403.09 161.274   1
   2   4   8 3121.35 194.665   1
  -2  -4  -8 3476.69 176.212   1
  -2   4 -10 24576.9 1151.23   1
   2  -4  10 24619.4 1151.50   1
  -2  -4  10 23038.8 1148.04   1
   2   4 -10 23201.2 1151.08   1
   2  -4  10 24703.7 1150.76   1
  -2   4 -10 23310.9 1147.71   1
  -2  -4  10 23328.0 1151.00   1
  -2   4  10 24073.6 1140.43   1
   2   4 -10 24337.1 1150.81   1
  -2  -4 -10 25105.8 1142.03   1
   2  -4 -10 24198.8 1138.71   1
   2   4  10 25022.6 1162.00   1
  -2   4 -12 4137.33 224.380   1
  -2  -4 -12 4118.95 214.238   1
   2  -4  12 4438.28 225.066   1
  -2   4  12 3841.89 203.859   1
   2   4 -12 4166.93 226.862   1
   2  -4 -12 4271.85 209.872   1
   2  -4  12 4252.10 224.111   1
  -2   4 -12 4091.66 218.060   1
   2   4  12 4118.26 207.859   1
   2   4 -12 4155.08 221.804   1
  -2   4  12 3846.97 208.799   1
  -2  -4  12 4100.29 224.986   1
  -2  -4 -12 4179.82 206.776   1
   2  -4 -12 4136.08 205.376   1
   2   4  12 4523.68 231.956   1
  -2   4  14 1193.46 82.4152   1
   2   4 -14 1122.92 115.482   1
   2  -4 -14 1413.36 91.6212   1
   2   4  14 1265.46 86.4259   1
  -2   4 -14 1111.95 98.3532   1
  -2   4 -14 1315.06 108.117   1
  -2  -4  14 864.692 107.700   1
  -2   4  14 1174.51 90.6256   1
   2  -4 -14 1317.70 82.9516   1
   2   4 -14 1245.87 106.994   1
   2  -4  14 1139.12 106.226   1
  -2  -4 -14 1172.88 93.0060   1
  -2  -4 -14 1144.70 81.0294   1
  -2   4  16 169.800 53.7973   1
  -2  -4  16 249.728 82.3077   1
   2   4 -16 171.916 89.4403   1
   2  -4 -16 238.301 62.3365   1
   2   4  16 135.184 56.3330   1
   2  -4  16 236.762 85.2667   1
  -2   4 -16 188.391 70.1180   1
   2   4 -16 62.3499 74.9109   1
  -2   4  16 86.9505 62.0868   1
  -2  -4  16 222.711 83.0801   1
   2  -4 -16 135.621 55.3127   1
   2  -4  16 99.3945 77.6326   1
  -2   4 -16 194.554 80.9937   1
  -2  -4 -16 174.275 64.6530   1
  -2  -4 -16 117.904 46.6884   1
  -2   4  18 14070.6 746.061   1
  -2  -4  18 15465.0 760.314   1
  -2   4 -18 16198.6 758.150   1
   2  -4  18 16741.5 765.056   1
   2   4 -18 15813.3 765.220   1
  -2  -4 -18 16131.9 751.128   1
  -2   4  18 14386.6 747.855   1
  -2   4 -18 15850.7 761.215   1
  -2  -4  18 14540.0 759.628   1
   2  -4  18 16474.7 762.003   1
   2  -4 -18 16337.4 748.166   1
   2   4 -18 15921.2 759.938   1
  -2  -4  20 1102.20 118.543   1
  -2   4  20 1154.54 99.7776   1
  -2  -4 -20 1272.66 91.6013   1
   2  -4  20 1407.00 127.720   1
  -2   4  20 1188.83 102.157   1
  -2  -4  20 1143.64 121.430   1
  -2   4 -20 1340.53 123.220   1
  -2  -4 -20 1332.42 105.088   1
   2  -4  20 1398.89 120.598   1
   2  -4 -20 1281.64 99.6094   1
   2   4 -20 1261.27 118.279   1
  -2  -4  22 6552.61 369.972   1
  -2   4  22 6378.12 353.182   1
   2  -4  22 7121.50 375.623   1
   2   4 -22 6207.31 370.319   1
  -2  -4 -22 7341.66 350.502   1
  -2   4 -22 7123.92 365.820   1
  -2  -4 -22 7067.90 356.993   1
  -2  -4  22 6824.86 370.582   1
  -2   4 -22 7476.64 371.810   1
  -2   4  22 6725.74 354.439   1
   2  -4  22 7196.08 370.059   1
   2   4 -22 6820.62 367.869   1
   2  -4 -22 7024.31 353.147   1
  -2   4  24-25.6320 87.4178   1
  -2  -4  24-123.747 109.288   1
   2   4 -24 3.52086 116.362   1
   2  -4  24 46.4534 117.619   1
   2  -4 -24 88.6891 71.6527   1
  -2   4 -24-47.7774 95.2229   1
   2   4  24-60.4604 93.4771   1
  -2   4 -24 238.801 113.960   1
   2   4 -24-18.1214 102.247   1
   2  -4 -24-74.2173 82.7966   1
  -2  -4  24 46.9132 106.105   1
   2  -4  24 155.365 108.254   1
  -2  -4 -24-64.9534 90.2360   1
  -2   4  24 10.8272 87.9119   1
  -2  -4 -24 8.04393 68.9466   1
  -2   4  26 3086.12 195.657   1
  -2  -4  26 2723.73 213.460   1
   2   4 -26 2826.92 217.472   1
   2   4  26 2767.67 204.485   1
   2  -4 -26 3005.87 193.097   1
   2  -4  26 3111.19 226.094   1
  -2  -4 -26 3022.94 183.653   1
  -2   4 -26 3085.36 204.593   1
  -2   4 -26 2927.99 215.000   1
  -2  -4 -26 3186.72 196.915   1
  -2  -4  26 3033.44 211.452   1
   2  -4  26 3286.69 214.836   1
   2   4 -26 2784.28 206.218   1
   2  -4 -26 3101.11 190.478   1
   2  -4  28 857.086 160.131   1
   2   4  28 696.070 139.540   1
  -2  -4  28 615.488 151.247   1
   2   4 -28 664.393 151.336   1
   2  -4 -28 654.778 122.613   1
  -2   4 -28 793.413 134.185   1
  -2   4 -28 757.679 149.110   1
  -2  -4 -28 826.794 130.775   1
   2   4 -28 557.967 134.261   1
   2  -4 -28 706.099 117.108   1
  -2  -4  28 633.385 139.294   1
  -2   4  28 673.925 120.321   1
   2  -4  28 663.196 142.002   1
  -2  -4 -28 749.287 106.103   1
  -2  -4  30 7612.46 435.090   1
   2  -4 -30 6816.58 409.287   1
   2   4 -30 6657.23 429.618   1
   2   4  30 7348.58 421.362   1
   2  -4  30 7706.69 445.351   1
  -2   4 -30 7585.62 421.491   1
  -2  -4 -30 7949.92 404.691   1
  -2  -4  30 7792.90 423.473   1
  -2   4  30 8033.50 411.100   1
  -2   4 -30 8310.97 434.554   1
   2  -4  30 8759.63 432.778   1
   2  -4 -30 7505.13 407.547   1
   2   4 -30 8155.40 424.008   1
  -2   4  32 45.6637 144.705   1
  -2  -4  32 55.5974 157.250   1
   2   4  32-4.07925 147.120   1
   2  -4  32-257.786 183.124   1
   2  -4 -32-130.123 134.889   1
  -2   4 -32-24.1851 138.024   1
   2   4 -32-111.015 153.694   1
  -2  -4 -32 61.2478 131.141   1
  -2   4 -32-53.5468 158.084   1
   2   4 -32-3.78054 140.540   1
   2  -4 -32-42.5963 131.051   1
   2  -4  32 154.283 149.859   1
  -2   4  32 48.3482 143.150   1
  -2  -4  32 46.0114 141.931   1
  -2  -4 -32 5.97813 105.341   1
  -2   4  34 19.0909 145.933   1
  -2  -4  34 143.407 166.789   1
   2   4  34 50.3017 165.937   1
   2  -4  34 160.525 188.372   1
   2   4 -34-78.4424 166.846   1
  -2   4 -34-21.4882 141.680   1
   2  -4 -34 115.127 133.727   1
   2   4 -34 225.600 150.101   1
  -2   4 -34 8.55608 161.408   1
  -2  -4 -34-40.9211 141.560   1
   2  -4 -34 141.842 128.344   1
  -2  -4  34-48.6938 155.814   1
   2  -4  34 103.897 161.808   1
  -2  -4 -34 71.6390 115.650   1
  -2  -4  36 323.335 188.297   1
  -2   4  36 33.3266 159.215   1
   2  -4  36 168.007 205.858   1
   2   4  36 30.3644 186.170   1
  -2   4 -36 193.862 150.792   1
   2  -4 -36 175.747 140.813   1
   2   4 -36 297.111 180.941   1
  -2  -4 -36 224.036 129.908   1
   2  -4  36 356.110 175.196   1
  -2  -4  36 152.647 160.465   1
   2   4 -36 493.933 162.711   1
  -2   4 -36 70.7556 171.565   1
  -2  -4 -36 301.114 151.616   1
   2  -4 -36 63.9587 134.460   1
   2  -6   0 21446.3 1025.12   1
  -2   6   0 20858.8 1024.32   1
   2   6   0 24197.6 1026.42   1
  -2  -6   0 21556.1 1026.50   1
  -2   6   0 20249.7 1026.66   1
  -2  -6   0 21677.4 1027.63   1
   2   6   0 22068.8 1026.92   1
  -2  -6  -2 11578.7 542.995   1
   2   6  -2 11583.1 538.078   1
  -2  -6   2 11638.9 537.503   1
   2   6   2 11566.5 537.293   1
   2   6  -2 11565.9 540.021   1
  -2  -6  -2 11269.0 536.563   1
   2   6   2 10958.7 536.117   1
   2  -6   2 11036.2 538.268   1
  -2   6  -2 11794.3 537.892   1
  -2   6   2 11577.3 533.220   1
   2  -6  -2 10895.6 533.842   1
  -2  -6   2 11147.2 540.425   1
   2  -6   2 10418.7 540.042   1
  -2   6  -2 11422.7 539.999   1
   2  -6  -2 10068.5 540.414   1
   2  -6   4 1477.02 90.8983   1
  -2   6  -4 1653.54 91.4844   1
  -2  -6  -4 1765.16 116.994   1
  -2   6   4 1568.34 78.9827   1
   2   6  -4 1614.66 91.4690   1
  -2  -6   4 1610.62 93.6024   1
   2   6   4 1777.91 95.3487   1
  -2  -6   4 1607.52 87.5598   1
   2  -6   4 1532.33 89.4245   1
  -2   6  -4 1601.60 87.3743   1
   2  -6  -4 1486.23 78.2839   1
   2   6   4 1587.51 84.0683   1
  -2  -6  -4 1434.86 81.2041   1
   2   6  -4 1704.76 90.3753   1
   2   6   6 9188.49 439.858   1
   2   6  -6 9456.08 446.469   1
  -2  -6   6 9069.84 442.901   1
   2  -6   6 9393.47 446.399   1
  -2   6  -6 8960.22 443.210   1
  -2   6  -6 9562.24 447.861   1
  -2  -6   6 8799.61 446.537   1
   2   6  -6 9169.06 446.983   1
   2   6   6 9084.33 458.547   1
  -2  -6  -6 8599.53 464.970   1
   2  -6   6 9148.59 446.539   1
  -2  -6  -8 95276.1 4445.73   1
   2  -6   8 95429.5 4453.24   1
  -2  -6   8 95475.6 4450.84   1
   2   6  -8 94021.8 4453.52   1
   2  -6   8 94144.9 4452.87   1
  -2   6  -8 95564.7 4450.61   1
  -2  -6   8 91778.1 4453.85   1
   2   6  -8 96723.5 4453.61   1
   2   6   8 92627.4 4468.88   1
  -2  -6  -8 94372.3 4460.65   1
  -2   6  -8 93259.9 4453.32   1
   2  -6  10 7154.71 345.890   1
  -2  -6  10 6550.52 341.746   1
   2   6 -10 6999.83 347.758   1
   2  -6  10 6685.12 345.062   1
  -2   6 -10 6919.45 341.368   1
   2   6 -10 6860.40 345.499   1
  -2   6  10 6950.07 326.469   1
  -2  -6  10 6699.37 346.826   1
   2   6  10 6543.62 328.480   1
  -2  -6 -10 6732.52 332.292   1
   2   6  10 6262.95 375.014   1
  -2   6 -10 7153.55 346.920   1
   2   6  12 45175.9 2194.12   1
  -2  -6 -12 45872.6 2168.13   1
  -2   6  12 45934.3 2165.25   1
   2   6 -12 48133.9 2181.74   1
  -2  -6  12 47216.4 2182.82   1
  -2   6 -12 50385.6 2183.00   1
  -2   6  12 44725.3 2162.42   1
   2   6 -12 48332.2 2184.06   1
  -2  -6  12 46009.0 2179.28   1
   2  -6 -12 42731.1 2164.27   1
  -2   6 -12 47207.0 2178.29   1
   2  -6  12 47972.7 2181.85   1
   2   6  12 45959.6 2166.23   1
   2  -6 -12 46665.8 2162.89   1
   2  -6  12 47667.0 2181.57   1
  -2   6 -14-65.2484 80.3585   1
   2  -6  14-50.6785 81.2467   1
  -2  -6 -14-48.6084 60.3767   1
  -2   6  14-7.64475 38.3436   1
   2   6 -14 55.5044 86.4983   1
   2  -6 -14-16.0444 47.7578   1
   2   6  14 32.3214 43.9445   1
  -2   6 -14-16.4712 69.4637   1
   2  -6 -14 40.3333 37.9352   1
  -2  -6 -14 34.4457 45.3914   1
   2   6  14-241.404 126.684   1
  -2  -6  14 2.35862 81.7358   1
   2   6 -14-13.6691 76.8949   1
  -2   6  14-67.6435 52.4860   1
  -2   6 -16 9280.00 441.209   1
  -2  -6  16 8871.25 441.001   1
  -2   6  16 7930.16 417.897   1
   2  -6  16 8881.56 438.156   1
  -2  -6 -16 8654.57 421.966   1
   2   6 -16 8913.52 443.011   1
  -2  -6  16 8219.01 436.886   1
  -2   6  16 8114.50 414.857   1
   2  -6  16 8599.76 440.797   1
  -2   6 -16 8815.13 433.578   1
   2   6  16 8647.12 419.115   1
   2   6 -16 9207.73 439.474   1
   2  -6 -16 8707.35 415.602   1
   2   6  16 8929.45 443.924   1
  -2   6  18 303.365 57.2191   1
  -2  -6  18 256.936 91.3408   1
   2  -6  18 265.098 96.3444   1
   2   6 -18 350.015 99.3527   1
  -2   6 -18 394.886 80.6574   1
   2   6  18 295.165 61.6854   1
  -2  -6 -18 501.136 49.0891   1
   2  -6 -18 341.269 54.6632   1
   2   6 -18 326.525 89.9425   1
  -2   6  18 179.985 61.2381   1
  -2  -6  18 367.949 94.7111   1
  -2   6 -18 338.629 92.9793   1
   2  -6  18 297.171 88.4151   1
  -2  -6 -18 401.266 70.0315   1
  -2  -6  20 9924.17 513.916   1
  -2   6  20 9441.85 491.094   1
  -2   6 -20 10001.7 507.366   1
   2  -6  20 10258.9 517.014   1
   2   6  20 9955.12 495.236   1
   2   6 -20 10893.7 515.533   1
   2  -6 -20 10622.9 491.577   1
  -2   6  20 9553.92 491.653   1
  -2  -6 -20 10023.0 495.729   1
  -2   6 -20 10311.1 515.681   1
  -2  -6  20 9978.04 513.867   1
   2  -6  20 10560.9 514.000   1
  -2   6  22 668.626 82.7844   1
   2   6 -22 701.546 125.623   1
   2  -6  22 765.533 125.426   1
  -2  -6  22 683.158 120.853   1
   2   6  22 646.104 90.7533   1
   2  -6 -22 745.926 83.3754   1
  -2  -6  22 563.119 116.742   1
  -2   6 -22 796.653 118.740   1
   2   6 -22 548.191 110.427   1
  -2  -6 -22 604.269 89.3346   1
   2  -6  22 597.918 113.284   1
  -2   6  24 52.1137 83.3612   1
   2   6 -24 44.8792 121.613   1
   2  -6  24-111.267 128.348   1
  -2  -6  24 135.920 121.781   1
  -2   6 -24 28.5186 102.280   1
   2   6  24 57.9167 91.8103   1
  -2  -6 -24-39.1756 50.1877   1
   2  -6 -24 131.870 82.0051   1
  -2  -6  24 108.062 115.172   1
   2   6 -24-32.7587 112.288   1
  -2   6 -24-24.4229 118.490   1
   2  -6  24 141.215 114.429   1
  -2  -6 -24 132.605 87.8827   1
  -2   6  26 128.153 97.4223   1
  -2   6 -26 260.753 116.008   1
   2   6  26 334.691 111.617   1
   2   6 -26 150.493 139.848   1
  -2  -6  26 119.922 130.976   1
   2  -6  26 338.062 147.100   1
   2  -6 -26 144.615 94.0002   1
  -2   6 -26 456.778 137.783   1
   2   6 -26 253.366 126.193   1
   2  -6  26 435.077 131.619   1
  -2  -6  26 134.968 126.980   1
  -2  -6 -26 123.955 101.515   1
  -2  -6  28 15165.0 784.133   1
  -2   6  28 14912.9 760.339   1
   2   6 -28 14124.5 783.221   1
   2  -6 -28 14487.8 756.705   1
   2  -6  28 16270.0 794.284   1
  -2   6 -28 15166.7 774.582   1
  -2  -6 -28 15428.7 755.384   1
   2   6 -28 16185.8 779.963   1
   2  -6 -28 16300.6 757.923   1
  -2  -6 -28 14897.2 761.591   1
  -2  -6  28 15391.1 777.407   1
  -2   6 -28 15945.8 784.132   1
   2  -6  28 17380.3 783.337   1
  -2   6  30 162.794 117.493   1
  -2  -6  30 40.6262 153.343   1
   2  -6  30 74.9807 171.811   1
   2   6 -30 91.1549 151.174   1
  -2   6 -30-3.97062 130.937   1
   2  -6 -30 15.9201 106.924   1
  -2  -6 -30-43.3054 96.1032   1
   2  -6 -30-76.7128 110.739   1
   2   6 -30-3.83571 139.689   1
  -2   6 -30 62.6375 152.355   1
  -2  -6  30 116.345 139.926   1
   2  -6  30 4.00062 144.289   1
  -2   6  32 977.643 158.760   1
  -2  -6  32 1123.39 187.557   1
   2  -6  32 1113.74 202.703   1
   2   6 -32 1089.39 187.600   1
  -2   6 -32 1033.57 163.246   1
   2  -6 -32 1030.43 145.948   1
  -2  -6 -32 977.500 126.024   1
   2  -6 -32 1077.42 145.783   1
  -2   6 -32 1255.34 184.428   1
  -2  -6 -32 1015.93 149.185   1
   2   6 -32 1073.64 171.773   1
  -2  -6  32 985.423 168.587   1
   2  -6  32 1210.68 177.616   1
  -2   6  34-93.2532 133.958   1
  -2  -6  34 144.784 170.894   1
   2  -6  34 109.805 195.398   1
   2   6  34-47.0152 156.394   1
   2  -6 -34 151.953 119.376   1
  -2   6 -34 96.1340 146.052   1
   2   6 -34 260.102 176.785   1
  -2  -6 -34 111.076 113.968   1
   2  -6 -34-27.7651 121.732   1
  -2  -6 -34-66.9543 135.558   1
   2   6 -34-75.6503 153.052   1
  -2   6 -34-161.305 163.654   1
   2  -6  34-236.134 167.087   1
  -2  -6  34 98.2128 158.966   1
  -2   6  34-3.01035 131.107   1
   2  -6  36 1549.10 242.599   1
   2   6  36 1591.46 215.688   1
  -2   6 -36 1318.86 194.518   1
  -2  -6 -36 1619.42 164.319   1
   2   6 -36 1091.27 210.927   1
   2  -6 -36 1879.26 163.485   1
  -2  -6 -36 1574.46 182.016   1
   2   6 -36 1408.18 199.210   1
  -2   6 -36 1397.60 206.935   1
   2  -6 -36 1586.60 166.882   1
  -2  -6  36 1386.18 221.540   1
  -2  -6  36 1339.84 202.537   1
   2  -6  36 1883.86 212.244   1
  -2   6  36 1501.78 178.161   1
   2  -8   0 39.9719 33.5750   1
   2  -8   0 14.0850 30.6665   1
  -2   8   0 17.3297 26.2597   1
  -2  -8   0 26.2289 33.0088   1
   2   8   0 13.1250 30.1088   1
  -2  -8   0 30.8537 29.9774   1
   2   8   0-37.3768 28.1089   1
   2  -8   2 4693.94 242.184   1
  -2  -8  -2 4820.79 240.503   1
  -2  -8   2 4889.35 239.191   1
   2   8   2 4919.90 236.831   1
   2   8  -2 4833.79 240.213   1
   2  -8  -2 4878.88 236.270   1
   2  -8   2 4862.81 241.902   1
  -2   8   2 4600.28 233.985   1
  -2   8  -2 5029.05 239.488   1
  -2  -8   2 4808.74 244.012   1
   2   8  -2 4767.44 242.350   1
  -2  -8  -2 4738.12 238.409   1
  -2   8  -2 4987.12 242.810   1
   2   8   4-6.01382 32.3420   1
  -2  -8  -4-40.8766 59.3340   1
   2   8  -4-46.9773 42.2967   1
  -2  -8   4 13.9688 35.1760   1
  -2   8   4 11.3919 19.4734   1
  -2   8  -4-1.24779 37.5643   1
   2  -8   4 25.8477 44.5859   1
   2  -8  -4-8.75428 26.2563   1
   2  -8   4-8.77218 43.1015   1
  -2   8  -4-1.48712 45.0104   1
   2   8  -4 10.3730 42.2097   1
  -2  -8   4-14.2736 45.3383   1
  -2   8  -6 2080.23 120.693   1
  -2  -8   6 1834.42 112.195   1
   2   8  -6 1655.00 117.917   1
   2  -8   6 1891.81 118.620   1
  -2   8  -6 1919.76 114.501   1
  -2  -8   6 1793.30 119.947   1
   2   8  -6 1727.20 119.064   1
   2   8   6 2006.12 115.898   1
   2  -8   6 1893.51 119.065   1
  -2  -8  -6 1969.21 101.286   1
  -2  -8  -6 1841.39 158.780   1
   2  -8   8 17175.5 811.691   1
  -2  -8   8 16648.5 808.680   1
   2   8  -8 16869.2 813.503   1
   2  -8   8 16648.0 811.604   1
  -2   8  -8 16759.0 808.437   1
   2   8  -8 17597.5 813.750   1
  -2  -8   8 16615.9 813.682   1
   2   8   8 15989.6 800.012   1
  -2  -8  -8 16849.3 797.830   1
   2   8   8 17346.8 820.255   1
  -2  -8  -8 16127.5 831.197   1
  -2   8  -8 17944.9 813.231   1
  -2   8 -10 164943. 7573.33   1
   2   8 -10 164962. 7574.89   1
  -2  -8  10 160779. 7570.35   1
   2  -8  10 162726. 7573.19   1
  -2   8 -10 166061. 7570.52   1
  -2  -8  10 159810. 7574.43   1
   2   8 -10 160914. 7572.90   1
   2   8  10 155913. 7557.97   1
   2   8  10 161515. 7585.15   1
  -2  -8 -10 164191. 7574.72   1
   2  -8  10 158436. 7571.57   1
   2   8 -12-2.32128 80.7474   1
  -2  -8  12 46.1798 85.8356   1
  -2  -8  12 2.18913 76.4285   1
   2   8 -12 54.6729 87.0031   1
   2  -8  12 99.3525 85.7127   1
  -2   8 -12 35.4740 70.6562   1
   2   8  12 23.7992 37.3188   1
  -2   8 -12 92.0595 85.9405   1
   2  -8  12-27.2403 79.0289   1
   2   8  12-69.6335 165.006   1
  -2   8  14 29.4578 30.7684   1
   2  -8 -14 25.1579 27.5130   1
   2   8 -14 69.0751 90.8335   1
   2  -8  14 101.956 86.5933   1
  -2   8 -14 48.3082 74.4211   1
   2  -8 -14-35.6577 33.5646   1
  -2  -8 -14 60.3295 56.5612   1
  -2   8 -14 65.2152 85.2528   1
   2  -8  14 109.077 80.3105   1
   2   8  14 50.3064 38.6922   1
   2   8  14-63.8003 156.738   1
  -2  -8  14 151.600 84.1607   1
   2   8 -14-10.1293 80.6087   1
  -2  -8  16-20.0640 89.4181   1
   2   8 -16 95.5575 85.3459   1
  -2  -8  16 32.7464 83.5776   1
  -2   8  16 20.4671 35.2512   1
   2   8 -16-51.2217 94.3248   1
   2   8  16 4.41846 44.2627   1
  -2   8 -16 72.6886 73.7473   1
  -2  -8 -16 46.6167 57.1596   1
  -2   8 -16 65.4089 89.3413   1
   2  -8  16 40.3280 83.0698   1
   2   8  16 243.725 149.215   1
   2  -8 -16 60.2395 33.7974   1
  -2  -8  18 7222.25 370.499   1
  -2   8 -18 7827.41 372.896   1
  -2   8  18 6623.94 335.489   1
  -2  -8  18 7697.31 371.036   1
  -2   8 -18 6908.99 362.560   1
   2  -8  18 7412.54 372.630   1
   2   8 -18 7454.28 374.600   1
   2  -8 -18 6232.50 335.388   1
   2   8  18 7063.17 342.282   1
   2   8 -18 7163.59 367.432   1
   2   8  18 7168.61 390.785   1
   2  -8 -18 7013.27 335.280   1
  -2  -8 -18 6638.65 343.334   1
   2  -8  18 7141.57 367.143   1
  -2   8 -20 705.507 121.570   1
  -2  -8  20 752.413 120.476   1
   2   8 -20 766.031 117.307   1
  -2   8 -20 865.172 111.061   1
   2  -8 -20 677.614 69.7507   1
   2  -8  20 760.448 123.479   1
   2   8  20 880.215 80.1163   1
  -2  -8 -20 712.438 82.3267   1
   2  -8  20 766.538 114.924   1
  -2   8  20 864.078 72.3924   1
  -2  -8  20 1051.35 122.371   1
   2   8  20 1137.83 159.780   1
   2  -8 -20 873.210 70.3416   1
  -2  -8  22 2692.18 197.028   1
  -2   8  22 2791.96 157.491   1
   2  -8 -22 2464.47 153.775   1
   2   8  22 2576.84 164.712   1
   2  -8  22 2961.71 207.442   1
  -2   8  22 2671.51 161.019   1
  -2   8 -22 2964.13 203.400   1
  -2  -8 -22 2828.93 165.722   1
  -2  -8  22 2731.28 198.516   1
   2  -8  22 2913.61 194.982   1
   2  -8 -22 2843.41 155.183   1
   2   8 -22 3132.83 198.228   1
  -2  -8  24-102.844 130.812   1
  -2   8  24 54.5028 78.1945   1
   2  -8  24 70.0797 135.139   1
   2   8 -24 83.0670 130.673   1
   2  -8 -24-37.2163 71.5335   1
  -2   8 -24-30.4371 111.572   1
   2   8  24 45.6353 88.8793   1
  -2   8 -24 3.76195 128.604   1
   2   8 -24-10.5964 120.190   1
   2  -8  24-17.7643 120.435   1
  -2   8  24 118.121 85.5932   1
  -2  -8 -24 61.0605 86.2011   1
   2  -8 -24-29.0700 72.0029   1
  -2  -8  26 8261.29 453.045   1
  -2   8  26 7992.86 416.910   1
   2   8 -26 7546.90 453.676   1
   2  -8  26 8753.20 465.721   1
   2   8  26 8013.76 427.590   1
   2  -8 -26 7463.67 413.056   1
  -2   8 -26 8551.33 444.667   1
  -2   8 -26 9065.00 460.205   1
  -2  -8  26 8006.29 448.287   1
  -2   8  26 8679.62 420.809   1
  -2  -8 -26 7936.50 422.789   1
   2   8 -26 8362.22 449.148   1
   2  -8 -26 8509.80 414.306   1
   2  -8  26 9101.89 452.695   1
  -2  -8 -26 8543.36 416.972   1
  -2  -8  28 445.789 156.201   1
  -2   8  28 370.981 101.144   1
   2   8  28 221.483 120.958   1
   2  -8  28 393.903 169.099   1
   2   8 -28 406.273 159.528   1
   2  -8 -28 375.083 94.5982   1
  -2   8 -28 243.627 131.055   1
  -2  -8 -28 261.095 113.269   1
  -2   8 -28 295.747 150.924   1
   2  -8 -28 348.286 92.7011   1
  -2  -8  28 313.064 142.421   1
   2  -8  28 171.729 141.986   1
  -2   8  28 256.772 104.627   1
  -2  -8 -28 470.293 91.8928   1
  -2   8  30 4637.52 281.295   1
  -2  -8  30 5366.40 328.905   1
   2   8 -30 4151.82 321.013   1
   2  -8  30 4728.93 336.767   1
   2   8  30 4455.15 295.776   1
  -2   8 -30 5050.12 311.418   1
   2  -8 -30 4498.73 276.091   1
  -2  -8  30 5274.30 317.167   1
  -2   8 -30 5633.50 329.816   1
   2  -8 -30 4915.99 275.614   1
   2   8 -30 5016.52 315.438   1
  -2   8  30 5777.40 286.546   1
   2  -8  30 5716.88 321.525   1
  -2  -8 -30 5167.41 278.452   1
  -2  -8  32 185.890 167.671   1
  -2   8  32-46.9569 115.065   1
   2   8  32-89.6395 139.069   1
   2  -8  32 156.641 185.715   1
   2   8 -32-81.1762 167.527   1
   2  -8 -32 112.879 105.929   1
  -2   8 -32-57.7738 142.264   1
   2   8 -32-110.990 156.829   1
  -2   8 -32-36.6684 166.610   1
  -2  -8 -32 58.4375 125.043   1
   2  -8 -32 24.5912 103.478   1
  -2  -8  32 30.1046 155.049   1
  -2   8  32 130.573 120.490   1
   2  -8  32-74.6770 158.964   1
  -2  -8 -32-16.0433 100.801   1
  -2  -8  34-74.8742 181.081   1
  -2   8  34 122.442 125.595   1
   2  -8 -34 107.892 112.544   1
  -2   8 -34-70.9554 156.594   1
   2   8 -34 75.9428 174.413   1
   2   8  34 217.136 152.070   1
   2  -8  34 318.539 205.029   1
  -2  -8 -34 94.2482 134.392   1
  -2   8 -34 122.922 172.468   1
   2   8 -34 57.8833 165.341   1
   2  -8  34 60.5810 168.242   1
  -2   8  34 335.454 131.725   1
  -2  -8  34 247.119 168.200   1
  -2  -8 -34 137.782 112.824   1
  -2  -8  36-188.166 197.113   1
   2  -8  36-192.791 215.691   1
  -2   8 -36 61.3390 166.648   1
   2   8 -36-196.109 188.132   1
   2  -8 -36 195.611 125.330   1
   2  -8  36 116.854 178.288   1
  -2  -8  36-173.600 176.384   1
  -2   8  36-15.4774 141.765   1
  -2  -8 -36-58.9311 141.615   1
  -2   8 -36-88.9791 182.328   1
   2   8 -36-50.9022 174.384   1
  -2  -8 -36 267.830 121.142   1
   2  10   0 16772.0 742.303   1
   2 -10   0 15544.3 743.231   1
  -2  10   0 14988.9 739.717   1
  -2 -10   0 16002.1 740.574   1
   2 -10   0 14347.7 742.433   1
  -2 -10   0 15613.0 745.348   1
  -2  10   0 15364.9 743.046   1
   2  10   2 150.853 45.6897   1
   2  10  -2 257.912 59.9841   1
  -2 -10   2 152.032 49.9942   1
   2 -10  -2 248.296 53.1877   1
   2 -10   2 148.995 64.6174   1
  -2  10  -2 99.6678 51.7396   1
  -2  10   2 142.628 41.5464   1
  -2 -10  -2 148.705 50.3477   1
  -2  10  -2 151.311 61.9795   1
   2 -10  -2 124.833 52.5003   1
  -2  10   2 234.157 53.2892   1
   2 -10   2 244.845 61.8563   1
  -2 -10  -2 300.868 55.6751   1
   2  10   2 145.626 45.1428   1
  -2 -10   2 158.375 63.6182   1
  -2 -10   4 340.293 76.1152   1
  -2 -10  -4 464.823 73.2827   1
   2  10  -4 301.194 71.3050   1
  -2 -10   4 461.055 63.5904   1
   2  10   4 400.896 50.9645   1
   2 -10  -4 480.006 53.1090   1
   2 -10   4 463.173 76.6078   1
  -2  10   4 484.659 43.4825   1
  -2  10  -4 331.492 66.7282   1
   2  10   4 479.891 49.3967   1
  -2  10   4 442.465 53.8900   1
   2 -10   4 317.238 72.0758   1
  -2  10   6 1700.07 99.9629   1
   2 -10   6 1791.53 128.106   1
  -2 -10  -6 2233.07 158.413   1
   2  10   6 2070.95 106.869   1
  -2 -10   6 1946.67 120.102   1
   2  10  -6 1932.53 130.669   1
   2 -10  -6 1939.01 100.759   1
  -2 -10  -6 1872.47 105.476   1
  -2  10   6 1647.98 94.2140   1
   2 -10  -6 1407.61 128.283   1
   2  10   6 2040.83 104.719   1
  -2 -10   6 1828.38 133.302   1
   2 -10   6 1877.46 130.774   1
  -2  10  -6 1906.84 122.796   1
   2  10   8 42983.0 1884.05   1
   2  10  -8 38376.2 1895.55   1
  -2 -10   8 39204.5 1891.59   1
   2 -10   8 39732.8 1895.90   1
  -2  10  -8 40008.2 1892.74   1
  -2 -10   8 37956.6 1896.95   1
   2  10   8 40359.4 1884.31   1
   2 -10   8 39785.3 1894.91   1
  -2 -10  -8 36114.9 1908.69   1
  -2 -10  10 8445.25 456.250   1
  -2 -10  10 9428.84 451.753   1
   2  10 -10 9294.74 458.008   1
  -2  10 -10 9672.60 452.286   1
   2 -10  10 9035.68 455.883   1
   2 -10  10 9146.26 454.489   1
   2  10  10 9564.23 453.465   1
   2  10  10 8439.11 435.445   1
  -2 -10 -10 8304.65 471.110   1
  -2 -10 -10 9022.97 432.428   1
  -2 -10  12 25715.6 1234.11   1
  -2 -10  12 26440.4 1230.60   1
   2  10 -12 26397.5 1235.77   1
  -2  10 -12 26535.5 1230.51   1
   2 -10  12 25119.7 1233.00   1
  -2 -10 -12 24106.6 1225.64   1
   2  10  12 25834.2 1243.01   1
   2  10  12 24760.0 1211.44   1
   2 -10  12 26724.0 1233.44   1
  -2 -10 -12 26015.7 1211.67   1
   2  10 -14 72.0693 89.8700   1
   2 -10  14-26.1020 90.0564   1
  -2  10 -14-30.3559 76.5326   1
   2  10  14 28.6002 36.3646   1
  -2 -10  14 87.1072 90.8442   1
   2 -10  14 24.6031 84.7997   1
   2  10 -16 3517.83 216.876   1
  -2  10 -16 3759.82 206.447   1
   2  10  16 3429.66 173.374   1
  -2  10  16 3203.03 166.304   1
  -2  10  16 3341.35 168.262   1
  -2 -10  16 3661.92 214.359   1
   2 -10  16 3704.39 210.900   1
  -2 -10 -16 3275.04 180.540   1
  -2 -10 -16 3554.89 182.293   1
  -2 -10 -18 269.670 63.9517   1
  -2 -10  18 200.926 101.267   1
  -2  10  18 196.582 39.6852   1
   2 -10  18 323.655 116.590   1
   2  10 -18 394.135 114.682   1
   2 -10 -18 111.922 31.3714   1
   2  10  18 331.571 53.5352   1
  -2  10 -18 206.373 94.4202   1
  -2 -10  18 279.487 105.497   1
   2 -10 -18 260.829 34.2021   1
  -2 -10 -18 300.299 62.1128   1
  -2  10  18 265.938 48.7220   1
   2 -10  18 195.785 100.035   1
  -2 -10 -20 4799.02 243.801   1
   2  10 -20 5331.84 281.573   1
  -2 -10  20 4966.65 279.497   1
   2 -10  20 5493.30 292.014   1
   2  10 -20 4969.26 285.380   1
  -2  10 -20 4873.14 273.776   1
   2 -10 -20 3972.54 229.122   1
   2  10  20 4621.96 242.327   1
  -2  10  20 4675.22 232.201   1
   2 -10  20 5253.54 279.297   1
  -2  10  20 4825.17 237.593   1
  -2 -10  20 5223.34 282.495   1
  -2 -10 -20 4770.77 244.682   1
   2 -10 -20 4803.17 230.588   1
  -2 -10 -22 1158.70 103.495   1
   2  10 -22 1269.29 145.219   1
  -2 -10  22 1043.47 148.238   1
  -2  10  22 1066.81 83.4204   1
  -2 -10  22 1518.89 155.831   1
   2 -10  22 1209.93 163.403   1
   2  10  22 1142.75 103.091   1
   2 -10 -22 978.255 79.4071   1
   2 -10  22 1302.77 145.381   1
  -2  10  22 1267.93 95.5916   1
  -2 -10 -22 1104.52 100.137   1
   2 -10 -22 1015.63 79.5458   1
  -2 -10 -24 160.819 87.8126   1
  -2 -10  24 197.255 137.219   1
  -2  10  24 90.7649 81.3908   1
   2 -10  24 173.618 130.969   1
   2 -10  24 213.237 158.572   1
   2  10 -24 116.539 141.823   1
   2 -10 -24 157.632 62.9776   1
  -2  10 -24 126.197 122.002   1
   2  10  24 173.085 90.8801   1
  -2 -10  24 474.867 144.791   1
  -2  10  24 189.377 69.2364   1
  -2 -10 -24 199.880 80.0076   1
   2  10 -24 418.161 137.731   1
   2  10  24 133.865 217.123   1
  -2  10  26 30.6335 89.2649   1
  -2 -10 -26 40.4577 97.8012   1
  -2 -10  26-4.04966 143.318   1
   2 -10  26-63.7844 137.964   1
   2  10 -26 139.673 156.490   1
   2 -10  26-14.2239 161.366   1
  -2  10 -26 187.658 126.274   1
   2  10  26 95.7951 101.720   1
   2 -10 -26 92.8586 69.6956   1
  -2 -10  26 21.5641 150.585   1
  -2  10  26 69.1270 76.4753   1
  -2 -10 -26 123.712 86.6278   1
   2  10 -26 83.6267 140.271   1
   2  10  26 195.967 224.220   1
  -2  10  28 6396.87 312.326   1
   2 -10  28 6497.19 354.363   1
   2  10 -28 5265.79 358.308   1
   2  10  28 5427.13 320.105   1
  -2  10 -28 6141.38 343.502   1
   2 -10 -28 5500.61 298.751   1
  -2 -10  28 5605.72 358.368   1
   2 -10  28 5970.68 369.541   1
  -2  10  28 5840.65 305.005   1
  -2 -10 -28 5617.12 308.505   1
  -2 -10 -28 5786.07 314.395   1
  -2 -10  28 5633.87 352.044   1
   2  10  28 5951.94 386.849   1
   2 -10  30 320.121 160.456   1
  -2  10  30 383.250 111.470   1
  -2 -10  30 226.893 157.549   1
   2  10 -30 166.866 168.273   1
   2  10  30 249.380 126.016   1
   2 -10  30 255.810 187.262   1
   2 -10 -30 218.819 88.2252   1
  -2  10 -30 206.819 146.076   1
  -2  10  30 365.268 100.725   1
  -2 -10  30 362.603 171.527   1
  -2 -10 -30 381.972 100.158   1
   2  10 -30 130.631 155.984   1
   2  10  30 488.570 219.179   1
   2 -10  32 1419.62 191.661   1
  -2  10  32 1236.96 144.425   1
  -2 -10  32 1226.74 189.248   1
  -2  10  32 1119.84 132.688   1
  -2 -10  32 1549.49 207.543   1
   2 -10  32 1158.99 220.815   1
   2  10  32 1161.76 159.245   1
   2  10 -32 1048.44 197.514   1
  -2  10 -32 1300.60 180.043   1
   2 -10 -32 932.767 117.694   1
  -2 -10 -32 1284.37 132.587   1
   2  10  32 1027.86 230.374   1
   2  10 -32 1429.21 192.703   1
   2 -10  34-53.0089 170.765   1
  -2 -10  34-122.816 174.417   1
  -2  10  34 98.4851 131.868   1
  -2 -10  34 22.1027 186.426   1
  -2  10  34-173.136 118.843   1
   2 -10  34-254.616 216.169   1
   2  10  34-3.75205 148.894   1
   2  10 -34 61.8128 183.034   1
  -2  10 -34 4.91015 160.155   1
   2 -10 -34 109.854 102.590   1
  -2 -10 -34-59.2171 112.941   1
   2 -10 -34 38.5139 99.9085   1
   2  10  34 139.926 220.988   1
   2  10 -34 99.0275 167.102   1
  -2  10 -34-229.955 182.450   1
   2 -12   0 48.9560 66.7223   1
  -2  12   0 131.514 55.4858   1
   2 -12   0 11.7479 61.7826   1
  -2  12   0 27.9216 66.4753   1
  -2 -12   0 56.9729 52.3346   1
   2  12   0 27.7847 61.1152   1
  -2 -12   0 3.43054 67.5823   1
   2  12   0-36.0712 60.4776   1
  -2 -12  -2 12897.3 608.068   1
  -2 -12   2 13352.3 610.184   1
   2  12   2 13304.5 608.609   1
   2  12  -2 12632.9 615.652   1
   2 -12  -2 12824.8 610.057   1
  -2  12  -2 13159.3 612.239   1
  -2  12   2 12219.1 605.362   1
   2 -12   2 12229.9 614.944   1
  -2  12  -2 13195.2 617.292   1
  -2  12   2 13442.4 610.594   1
   2 -12  -2 11436.6 607.979   1
   2 -12   2 11919.1 613.491   1
   2  12   2 13154.5 610.180   1
  -2 -12   2 11746.5 616.876   1
   2  12  -2 13347.8 616.479   1
  -2 -12  -2 11451.8 610.862   1
  -2 -12  -4 97.0769 62.7807   1
  -2 -12   4-44.2017 60.1483   1
   2  12   4-19.2154 47.7878   1
   2  12   4 64.3741 47.3223   1
   2 -12   4 1.96562 74.0753   1
   2 -12  -4-21.0635 54.4021   1
   2  12  -4 41.4830 72.9928   1
  -2  12  -4 160.676 66.7712   1
  -2  12   4-8.34904 41.5822   1
  -2  12  -4 131.808 77.6988   1
   2 -12   4-186.357 71.1591   1
   2  12  -4 63.1969 74.4873   1
  -2  12   4-33.3636 53.4520   1
  -2 -12   4 26.0152 78.6003   1
   2  12  -6 3208.88 184.472   1
  -2 -12   6 2790.30 186.286   1
  -2 -12  -6 2949.18 161.087   1
   2 -12   6 2807.48 178.063   1
  -2 -12  -6 3024.82 185.655   1
   2  12   6 3280.19 157.955   1
   2 -12  -6 3052.99 156.279   1
  -2 -12   6 3029.97 171.899   1
   2  12  -6 2722.61 181.397   1
  -2  12  -6 2962.98 175.531   1
   2 -12   6 2786.29 181.462   1
  -2  12   6 2900.76 151.087   1
   2  12   6 3218.73 158.761   1
  -2  12   6 2959.20 157.224   1
  -2  12  -6 3043.33 184.511   1
   2  12   8 2101.76 109.365   1
   2  12   8 2057.39 109.877   1
  -2 -12   8 1771.58 128.176   1
   2  12  -8 1979.81 141.405   1
  -2 -12  -8 1700.96 109.681   1
  -2  12  -8 1964.66 131.747   1
   2 -12   8 1795.89 139.210   1
  -2 -12   8 1795.85 142.349   1
   2  12  -8 1937.37 140.594   1
  -2  12  -8 1871.77 141.209   1
  -2  12   8 1859.93 103.106   1
   2 -12   8 1845.49 135.891   1
  -2 -12  -8 2099.88 178.748   1
  -2 -12 -10 11422.7 716.148   1
   2  12  10 14581.9 683.954   1
   2  12 -10 13680.1 703.528   1
  -2 -12  10 14316.2 697.941   1
   2 -12  10 13768.1 702.337   1
  -2  12 -10 15026.9 699.678   1
   2  12 -10 13975.2 702.811   1
  -2  12 -10 15123.1 706.886   1
  -2 -12  10 13431.7 702.999   1
   2 -12  10 13238.6 700.049   1
   2  12  10 15243.4 682.986   1
  -2  12 -12 1148.56 125.133   1
  -2 -12  12 1107.27 120.405   1
  -2 -12  12 1202.72 112.344   1
   2  12 -12 1061.30 120.940   1
  -2  12 -12 1175.56 110.613   1
   2 -12  12 1203.08 122.496   1
   2  12 -12 1288.36 120.115   1
   2  12  12 1131.34 77.0722   1
   2 -12  12 1131.65 118.523   1
  -2 -12 -12 1340.78 144.112   1
  -2 -12  14 62.2096 86.6135   1
   2 -12  14 73.3767 99.9090   1
   2  12 -14-6.48652 98.4766   1
  -2  12 -14 132.027 87.0663   1
  -2 -12 -14 115.454 40.6125   1
  -2  12 -14 122.467 105.215   1
  -2 -12  14-99.2858 95.3734   1
   2  12 -14 172.319 96.2281   1
   2  12  14 97.8085 40.5636   1
   2 -12  14 197.329 92.7058   1
   2  12  16-7.13932 167.625   1
   2 -12  16 3.20568 98.8248   1
  -2 -12 -16 37.4311 45.2921   1
   2  12 -16 17.3344 105.380   1
  -2  12 -16 124.276 93.1706   1
   2  12 -16 91.7060 100.499   1
  -2  12 -16-116.470 109.082   1
  -2 -12  16 17.1287 104.954   1
   2  12  16-23.3432 40.3568   1
  -2 -12 -18 5623.69 275.061   1
  -2 -12  18 5023.48 307.268   1
   2  12 -18 5716.92 320.168   1
  -2  12 -18 5587.82 306.222   1
   2  12  18 5551.66 270.452   1
   2  12  18 5044.26 365.325   1
   2  12 -18 5631.23 312.233   1
  -2 -12  18 5255.58 312.161   1
  -2  12 -18 5842.57 319.455   1
   2 -12  18 5968.99 313.804   1
  -2 -12 -18 4913.34 273.470   1
   2 -12  20 2924.75 200.611   1
  -2  12  20 2434.66 133.621   1
  -2 -12  20 2849.75 199.075   1
   2 -12  20 2882.57 212.865   1
  -2  12 -20 2578.04 189.780   1
   2  12 -20 2576.24 205.021   1
   2  12  20 2570.49 146.238   1
  -2 -12 -20 2687.47 156.233   1
   2  12  20 2428.38 290.888   1
  -2  12 -20 3040.17 210.102   1
  -2 -12 -20 2491.67 149.371   1
  -2 -12  20 2795.77 202.156   1
  -2 -12 -22 4847.78 260.133   1
  -2  12  22 4490.64 239.850   1
  -2 -12  22 5270.01 301.622   1
   2 -12  22 5076.68 315.002   1
   2  12  22 4784.53 253.586   1
   2  12  22 4997.18 387.295   1
   2 -12  22 5550.62 304.450   1
  -2 -12  22 5464.73 306.977   1
  -2 -12 -22 4920.51 254.408   1
  -2  12 -22 5762.37 315.020   1
  -2 -12 -24 66.6788 85.8441   1
  -2 -12  24 65.7076 142.619   1
  -2 -12 -24 63.3732 82.5208   1
  -2  12  24 23.3150 56.2930   1
  -2 -12  24-108.687 144.996   1
   2 -12  24-4.63454 160.160   1
   2  12 -24-30.6195 148.036   1
   2  12  24 182.966 84.8910   1
  -2  12 -24-70.0967 153.067   1
   2 -12 -24 60.7930 44.5377   1
   2 -12 -24 32.3135 46.2287   1
   2  12  24 27.3288 264.856   1
   2  12  26 1546.64 297.659   1
  -2 -12 -26 1676.23 135.064   1
  -2  12 -26 2034.08 201.645   1
  -2 -12  26 2021.63 193.060   1
  -2  12  26 1741.97 114.072   1
  -2 -12  26 2101.72 195.799   1
   2 -12  26 2277.10 213.588   1
   2  12 -26 1735.48 202.772   1
  -2  12 -26 2099.00 182.068   1
   2  12  26 1748.45 139.231   1
   2 -12 -26 1489.17 104.305   1
   2 -12 -26 1610.78 106.019   1
   2 -12  26 2120.99 189.121   1
  -2  12  26 1792.12 132.554   1
   2 -12  28 283.919 156.011   1
  -2  12  28 71.2547 101.650   1
  -2 -12  28 112.000 157.174   1
  -2  12  28 126.877 76.2806   1
  -2 -12  28 80.9183 162.822   1
   2 -12  28 85.1380 177.619   1
   2  12 -28-39.9327 165.006   1
   2  12  28-18.9960 104.614   1
  -2  12 -28 89.4568 142.209   1
   2 -12 -28 40.5286 64.5887   1
   2 -12 -28 68.6904 61.7070   1
  -2 -12 -28 85.5043 93.5937   1
   2  12  28 34.4600 267.495   1
  -2  12  30 4473.52 243.529   1
   2 -12  30 4762.77 294.432   1
  -2 -12  30 4564.43 294.354   1
  -2  12 -30 4490.78 302.062   1
  -2 -12  30 4450.78 300.912   1
   2 -12  30 4319.11 320.807   1
  -2  12  30 3897.55 226.532   1
   2  12 -30 4003.40 303.978   1
   2  12  30 3849.87 251.853   1
   2 -12 -30 3725.94 218.736   1
  -2  12 -30 4166.96 283.353   1
  -2 -12 -30 4543.18 241.694   1
   2 -12 -30 3973.11 219.486   1
   2  12  30 3893.26 373.724   1
  -2 -12 -32 32.5375 108.144   1
   2 -12  32-19.5846 171.144   1
  -2  12  32 174.090 120.636   1
  -2 -12  32 96.0332 170.509   1
  -2 -12  32-75.2702 184.738   1
  -2  12  32 91.7954 94.4603   1
   2 -12  32 180.855 198.276   1
   2  12  32 228.965 130.814   1
  -2  12 -32 233.083 158.360   1
   2  12 -32 5.48311 177.548   1
   2 -12 -32 80.3498 82.5695   1
   2 -12 -32-17.1216 80.1012   1
   2  12  32-367.047 291.044   1
  -2  12 -32 132.252 177.371   1
  -2 -12 -32-9.05600 112.053   1
   2 -12  34 30.4116 182.286   1
  -2 -12  34-29.8728 180.814   1
  -2  12  34 100.569 106.600   1
  -2 -12  34 153.549 196.691   1
   2 -12  34 19.1961 217.171   1
   2  12 -34-29.0847 191.741   1
  -2 -12 -34 505.783 120.920   1
   2 -12 -34 54.0758 89.9619   1
   2 -12 -34 281.443 95.0598   1
  -2 -12 -34-31.8340 123.207   1
   2  12  34-6.47732 297.882   1
  -2  14   0 32447.6 1551.81   1
   2  14   0 33453.0 1555.85   1
   2 -14   0 31046.5 1554.93   1
   2  14   0 34606.1 1556.98   1
  -2  14   0 32698.0 1556.42   1
  -2 -14   0 32455.7 1550.21   1
   2 -14  -2 541.765 73.1310   1
   2  14  -2 433.847 81.1410   1
   2 -14   2 331.664 81.7099   1
  -2  14   2 430.420 61.0329   1
  -2  14  -2 421.404 70.1112   1
   2  14  -2 424.748 78.7583   1
  -2 -14  -2 412.160 63.7490   1
  -2  14   2 347.450 71.0928   1
  -2  14  -2 478.502 84.3910   1
  -2 -14   2 560.116 67.4755   1
   2  14   2 496.770 68.9072   1
  -2 -14  -4 2283.04 135.828   1
  -2  14   4 2136.02 125.571   1
   2 -14   4 1895.10 149.267   1
  -2  14  -4 2263.84 143.260   1
   2 -14  -4 2224.02 133.094   1
   2  14  -4 2140.92 155.347   1
  -2 -14   4 2355.60 143.326   1
   2  14   4 2668.96 133.452   1
  -2 -14   4 1820.41 159.101   1
   2  14  -4 2460.23 157.856   1
  -2  14  -4 2184.81 153.839   1
  -2  14   4 2319.36 135.446   1
   2  14   4 2444.28 133.134   1
  -2 -14  -6 145.755 83.5466   1
   2  14   6 185.052 50.6044   1
  -2 -14   6 132.505 71.7598   1
   2 -14  -6 113.745 50.0029   1
   2 -14   6 162.690 84.6121   1
   2  14  -6 106.430 87.1125   1
  -2  14  -6 152.370 71.9698   1
   2  14  -6 178.409 90.4341   1
   2  14   6 145.797 47.3230   1
  -2  14   6 119.814 52.8135   1
  -2 -14   6 145.978 92.7898   1
  -2  14  -6 193.572 87.3081   1
   2  14   8 9084.68 408.846   1
  -2 -14   8 8787.41 426.719   1
   2  14  -8 8252.51 433.852   1
   2 -14  -8 8070.94 402.435   1
   2 -14   8 7944.29 433.590   1
  -2  14  -8 8256.97 427.103   1
  -2  14   8 8158.51 402.382   1
   2  14   8 8489.50 410.203   1
   2  14  -8 9103.28 435.637   1
  -2  14   8 9001.18 407.328   1
  -2  14  -8 9110.97 438.170   1
  -2 -14   8 7477.93 433.273   1
  -2 -14  -8 7700.17 441.968   1
  -2 -14 -10 161.423 159.002   1
  -2 -14  10 141.057 81.3141   1
   2  14 -10 161.109 94.1520   1
   2 -14  10 80.6654 93.3502   1
  -2  14 -10 128.893 78.9841   1
  -2 -14  10 27.2190 92.5311   1
   2  14 -10 97.2503 89.3683   1
  -2  14 -10 3.05234 95.6046   1
  -2 -14 -10 88.1777 49.3008   1
   2  14  10 206.164 52.1211   1
   2  14  12 2788.02 159.206   1
  -2  14 -12 3444.36 202.642   1
  -2 -14  12 2679.00 197.236   1
   2  14 -12 2777.83 195.626   1
  -2 -14  12 2993.84 185.931   1
   2 -14  12 3040.57 199.627   1
  -2  14 -12 3017.91 186.937   1
  -2 -14 -12 2720.99 226.815   1
   2  14 -12 3120.61 195.185   1
  -2 -14 -12 2908.29 154.923   1
   2 -14  12 2813.99 191.305   1
  -2 -14 -14 129.398 111.524   1
   2  14  14 18.3820 47.3039   1
   2  14  14 139.688 67.7267   1
  -2 -14  14 179.644 95.6634   1
   2  14 -14 235.488 109.487   1
   2 -14  14-90.5661 113.576   1
  -2  14 -14 194.672 94.0651   1
  -2 -14  14 63.1442 109.484   1
  -2  14 -14 162.501 111.353   1
   2  14 -14 151.685 103.344   1
   2 -14  14 48.7077 100.647   1
  -2 -14 -14 150.486 44.3230   1
  -2  14 -16 2985.82 209.306   1
  -2 -14  16 2756.23 204.581   1
  -2 -14 -16 2700.43 147.025   1
   2 -14  16 2905.19 207.656   1
   2  14 -16 2828.71 206.531   1
  -2  14 -16 2964.88 193.075   1
   2  14  16 3066.23 186.700   1
   2  14 -16 3199.15 204.872   1
   2 -14  16 2709.27 198.820   1
   2  14  16 2672.60 147.467   1
   2  14  18 756.311 175.282   1
  -2 -14 -18 731.382 83.8216   1
   2 -14  18 1090.03 144.523   1
  -2 -14  18 1146.99 143.644   1
   2  14 -18 973.646 152.976   1
   2  14  18 957.142 71.9621   1
  -2  14 -18 989.476 132.826   1
  -2 -14 -18 854.030 72.9895   1
  -2 -14  18 959.035 149.281   1
   2  14 -18 1076.35 147.229   1
  -2  14 -18 1184.80 153.298   1
  -2 -14 -20 17835.7 871.397   1
  -2 -14  20 18841.4 911.279   1
   2 -14  20 19332.3 919.982   1
  -2  14 -20 19374.9 908.695   1
   2  14 -20 17944.0 915.175   1
   2  14  20 17683.2 872.657   1
   2 -14  20 19012.2 913.716   1
   2  14 -20 18510.4 913.123   1
   2  14  20 18306.5 930.175   1
  -2 -14  20 18532.2 915.533   1
  -2  14 -20 19827.1 921.610   1
  -2 -14  22-59.6414 147.813   1
  -2  14 -22 280.846 154.795   1
   2  14 -22 199.981 140.688   1
  -2 -14  22 199.697 139.035   1
   2 -14  22 77.9566 158.452   1
  -2  14 -22 258.334 129.995   1
   2  14  22 31.5824 67.3331   1
   2 -14  22 40.8983 139.993   1
  -2 -14 -22 75.6645 68.7023   1
   2  14  22-151.302 262.823   1
  -2 -14 -24 65.7117 76.5086   1
  -2 -14  24 184.954 155.478   1
   2 -14  24 137.571 144.398   1
  -2  14  24 22.2634 52.1433   1
  -2 -14  24 121.452 150.599   1
   2  14 -24 114.843 155.023   1
   2 -14  24 239.884 165.205   1
   2  14  24 78.2478 80.3009   1
   2  14  24-104.162 285.622   1
  -2  14  24 173.117 117.118   1
  -2 -14 -24 168.937 90.4579   1
  -2  14 -24 98.0970 160.259   1
   2  14 -24-161.329 148.344   1
  -2 -14  26-46.0114 162.378   1
   2 -14  26 142.591 150.435   1
   2  14  26 30.6790 314.378   1
  -2 -14  26-55.3596 154.873   1
   2 -14  26 140.403 173.881   1
   2  14 -26 152.590 166.099   1
   2  14  26 114.958 89.9582   1
  -2  14  26 99.6437 58.0495   1
   2  14 -26 59.1774 153.680   1
  -2  14 -26 14.4910 163.558   1
  -2 -14 -26 56.2187 85.7557   1
  -2 -14 -26-18.8765 99.3282   1
   2  14  28 2419.93 378.117   1
   2  14 -28 3143.64 259.508   1
  -2 -14 -28 3093.17 200.386   1
  -2  14  28 2896.46 171.232   1
   2  14 -28 3109.77 263.493   1
   2  14  28 3220.18 199.843   1
  -2  14 -28 3541.79 245.089   1
   2 -14  28 3780.78 258.835   1
  -2 -14 -28 3152.91 191.199   1
  -2 -14  28 3252.30 254.190   1
  -2  14 -28 3532.12 265.903   1
  -2 -14  28 3168.07 259.547   1
   2 -14  28 3457.96 276.896   1
   2  14  30 182.602 332.185   1
   2 -14 -30-86.3256 61.8315   1
  -2 -14 -30 7.25687 98.5350   1
   2  14 -30 291.020 174.721   1
  -2  14 -30-26.0293 179.888   1
  -2  14  30-22.1156 75.1676   1
  -2 -14  30-302.284 182.512   1
   2  14  30-89.6626 115.702   1
   2 -14  30 223.182 200.690   1
  -2  14 -30 192.671 153.065   1
  -2 -14 -30-15.8971 107.796   1
   2 -14 -30 56.9600 55.0869   1
   2 -14  30-142.204 167.767   1
  -2 -14  30 250.071 176.176   1
   2  14  32 284.946 345.384   1
  -2 -14 -32 640.297 126.005   1
   2 -14  32 955.608 199.185   1
  -2 -14  32 401.136 191.032   1
  -2 -14  32 621.395 195.863   1
  -2  14  32 566.363 93.6938   1
   2 -14  32 458.743 218.666   1
   2  14  32 591.013 136.648   1
   2  14 -32 832.601 201.178   1
  -2  14 -32 667.991 177.623   1
  -2 -14 -32 578.093 117.203   1
   2  14 -32 311.773 189.451   1
  -2  14 -32 631.399 207.766   1
   2 -14 -32 525.559 73.8693   1
   2 -14 -32 486.662 80.5955   1
   2 -16   0 25.8455 79.4179   1
   2  16   0 22.7467 75.1185   1
  -2  16   0 50.9354 67.5000   1
   2 -16   0 56.3014 73.6260   1
  -2 -16   0 68.0384 80.1018   1
  -2  16   0 111.092 82.7401   1
  -2 -16   0 113.558 61.5678   1
   2  16   0-70.7175 70.9311   1
   2  16   2 19495.0 880.625   1
   2 -16  -2 18157.7 878.651   1
   2 -16   2 18143.8 889.941   1
   2  16  -2 18419.7 885.681   1
  -2  16  -2 18093.6 882.954   1
  -2  16   2 17246.8 873.539   1
  -2 -16   2 19345.4 877.547   1
  -2 -16  -2 19834.3 875.902   1
   2 -16  -2 16907.4 875.959   1
   2 -16   2 16745.8 883.647   1
  -2 -16   2 16890.1 886.649   1
  -2 -16  -2 16292.4 880.165   1
   2  16  -2 20004.9 887.796   1
  -2  16  -2 19141.9 892.416   1
  -2  16   2 19447.2 881.916   1
  -2 -16   4-72.2078 66.9516   1
   2  16   4-6.40973 63.1549   1
   2 -16   4 5.00639 87.6956   1
   2 -16  -4-72.0588 63.6995   1
   2  16  -4 138.386 85.2636   1
  -2  16   4 86.8522 51.9921   1
  -2  16  -4 31.6997 72.0927   1
  -2 -16  -4 10.3536 65.8807   1
   2 -16   4-45.4666 81.0817   1
   2  16   4 78.1651 57.0334   1
   2  16  -4-72.5839 81.4231   1
  -2 -16   4-92.6695 89.0645   1
  -2  16  -4 8.07260 91.7945   1
  -2  16   4 48.4744 64.6974   1
  -2  16  -6 882.084 116.028   1
   2  16   6 801.166 77.3002   1
  -2 -16   6 900.063 91.0750   1
   2 -16  -6 784.469 71.3520   1
   2  16  -6 750.809 108.372   1
   2 -16   6 554.619 107.436   1
  -2  16  -6 726.744 95.4328   1
  -2 -16  -6 712.068 95.1728   1
   2 -16   6 939.252 105.235   1
   2  16  -6 809.109 107.267   1
  -2  16   6 686.359 78.2612   1
   2  16   6 827.188 72.8269   1
  -2  16  -8 528.834 110.626   1
  -2 -16  -8 359.464 69.6433   1
  -2  16   8 468.806 63.1299   1
  -2 -16  -8 472.943 122.193   1
   2 -16  -8 440.263 47.9597   1
  -2 -16   8 438.454 84.8740   1
   2  16  -8 672.183 106.497   1
   2 -16   8 538.168 106.700   1
  -2  16   8 449.164 48.2318   1
  -2  16  -8 396.371 90.7562   1
   2 -16   8 343.175 98.5020   1
   2  16   8 498.416 59.6441   1
   2  16  -8 506.753 101.798   1
   2  16  10 5530.63 249.679   1
  -2 -16  10 5157.60 272.660   1
   2 -16  10 5031.58 285.072   1
   2  16 -10 5108.20 284.574   1
  -2  16 -10 5384.91 276.312   1
  -2  16  10 4482.28 236.041   1
  -2 -16 -10 4601.99 314.963   1
  -2  16  10 5010.13 241.434   1
  -2 -16 -10 4326.17 249.676   1
   2  16 -10 5379.91 284.696   1
   2 -16  10 5047.30 281.499   1
  -2  16 -10 5453.00 290.912   1
  -2 -16 -12-48.1829 191.119   1
   2 -16  12 149.098 108.066   1
  -2 -16  12 14.3958 94.1357   1
   2  16  12 49.6926 52.7018   1
   2 -16  12 45.2828 113.450   1
   2  16 -12 72.8171 112.674   1
  -2  16 -12 131.945 94.6280   1
   2  16  12 25.6000 64.6780   1
   2  16 -12 169.151 110.075   1
  -2  16 -12-95.3103 117.669   1
  -2 -16 -12 128.647 59.3315   1
  -2 -16 -14 118.232 163.553   1
   2  16  14 140.770 61.4577   1
   2  16  14 180.541 58.7856   1
  -2 -16  14 310.880 108.211   1
   2  16 -14 47.7602 118.938   1
   2 -16  14 171.835 125.744   1
  -2  16 -14 144.533 103.528   1
   2 -16  14 106.035 114.282   1
  -2 -16 -14 133.009 58.8615   1
  -2  16 -14 207.088 128.811   1
   2  16 -14 51.3309 118.589   1
   2 -16  16 91.8550 134.205   1
   2  16 -16 110.447 130.878   1
  -2  16 -16 117.395 114.619   1
   2  16  16 47.4912 74.1655   1
  -2 -16 -16 108.699 63.9315   1
   2  16 -16 185.850 129.266   1
  -2  16 -16-12.3870 140.125   1
   2  16  16 35.3161 61.3043   1
  -2 -16 -18 19575.7 1012.43   1
   2  16 -18 22517.5 1061.05   1
  -2  16 -18 23474.3 1053.44   1
   2  16  18 20717.0 1014.56   1
   2  16 -18 23517.5 1062.20   1
   2  16  18 23688.1 1023.65   1
  -2  16 -18 23879.9 1067.63   1
  -2 -16  20 39.1863 135.211   1
   2 -16  20 235.417 160.103   1
   2  16 -20 593.737 153.684   1
   2  16  20 301.404 57.8180   1
  -2  16 -20 201.084 158.738   1
   2  16 -20 386.284 149.745   1
  -2 -16 -20 205.355 65.7595   1
   2  16  20 304.201 125.173   1
  -2 -16 -20 265.118 55.4928   1
  -2  16 -22 1645.26 165.668   1
   2 -16  22 1216.63 193.076   1
   2  16  22 1196.68 92.6250   1
  -2 -16  22 1412.26 172.081   1
   2  16  22 1377.58 197.749   1
  -2 -16 -22 946.259 90.2124   1
  -2  16 -22 1327.04 188.191   1
   2  16 -22 1163.68 173.305   1
  -2 -16 -22 1130.98 81.8855   1
   2 -16  24-178.741 176.541   1
   2  16  24-63.8709 74.5536   1
  -2 -16  24 134.707 151.687   1
   2  16  24 225.901 239.566   1
  -2  16 -24-152.794 169.966   1
   2  16 -24 9.37428 156.014   1
  -2 -16 -24-7.29028 70.5326   1
  -2 -16 -24 17.6153 58.1203   1
  -2 -16  26 1118.50 184.906   1
   2 -16  26 1121.38 207.522   1
   2  16 -26 1106.90 195.350   1
   2  16  26 1006.39 106.025   1
  -2  16 -26 1316.73 171.941   1
   2  16  26 1178.34 295.152   1
   2  16 -26 1063.60 186.816   1
  -2 -16 -26 932.197 98.6384   1
  -2  16 -26 1390.16 201.058   1
  -2 -16 -26 916.275 88.7136   1
   2  16  28 82.9805 320.690   1
  -2  16  28-8.88863 59.2445   1
  -2 -16  28 95.8259 172.409   1
   2  16  28 18.8325 96.3064   1
   2 -16  28 45.6516 192.276   1
   2  16 -28 64.6493 179.085   1
  -2  16 -28-203.815 156.615   1
  -2  16  28-87.3544 162.825   1
  -2 -16 -28-85.5567 81.4091   1
   2  16 -28-96.1873 173.855   1
  -2 -16 -28 78.9214 83.4246   1
  -2  16 -28 203.816 182.814   1
  -2 -16 -30 1315.02 128.809   1
  -2 -16  30 1870.24 219.793   1
   2  16 -30 1256.41 217.104   1
   2  16  30 1378.06 140.082   1
  -2  16  30 1078.31 224.681   1
  -2 -16 -30 1323.31 122.989   1
   2  16 -30 1650.72 216.282   1
  -2  16 -30 1403.65 224.393   1
  -2  16 -30 1797.74 200.822   1
  -2  16  30 1233.07 102.254   1
   2  16  30 1224.17 369.400   1
   2  16  32-36.3004 382.294   1
  -2  16  32 2.06411 80.0399   1
  -2  16  32 31.6210 220.987   1
   2 -16  32-114.329 220.740   1
  -2  16 -32-137.843 173.871   1
   2  16 -32-194.098 199.297   1
  -2 -16 -32-95.7972 102.578   1
  -2  16 -32-34.8765 209.251   1
   2  16 -32 86.7627 191.563   1
  -2 -16 -32 48.3489 121.063   1
  -2  18   0 13189.0 668.016   1
  -2 -18   0 12710.8 676.873   1
   2  18   0 14705.9 676.541   1
   2 -18   0 12641.1 671.069   1
  -2 -18   0 15017.0 667.366   1
   2 -18   0 13915.0 674.911   1
   2  18   0 13574.3 675.874   1
   2  18   2 838.784 99.8232   1
   2 -18  -2 725.082 94.3931   1
   2  18  -2 908.918 109.248   1
   2 -18   2 654.487 106.864   1
  -2  18   2 483.075 80.5983   1
  -2  18  -2 667.607 92.9423   1
  -2  18   2 939.374 101.194   1
  -2 -18  -2 577.741 101.225   1
  -2 -18   2 537.345 107.356   1
  -2  18  -2 747.761 110.593   1
   2 -18   2 738.952 99.5338   1
   2 -18  -2 847.346 91.0305   1
   2  18  -2 686.587 101.902   1
  -2 -18  -2 730.786 83.1951   1
  -2 -18   2 798.144 86.7448   1
  -2 -18   4 1240.74 106.833   1
  -2 -18  -4 1223.33 102.313   1
   2 -18  -4 1264.87 103.626   1
   2 -18   4 1284.12 128.309   1
   2  18  -4 1274.60 125.473   1
   2  18   4 1173.64 108.245   1
  -2  18  -4 1056.26 111.797   1
  -2 -18   4 1319.10 130.492   1
  -2  18  -4 1122.80 131.721   1
   2 -18   4 1044.35 118.572   1
   2  18   4 1252.08 100.049   1
  -2  18   4 1146.16 109.060   1
   2  18  -4 1312.35 127.422   1
  -2 -18  -6-39.5234 85.7577   1
   2 -18  -6 30.3870 61.8419   1
   2  18   6 69.9901 70.9597   1
  -2 -18   6 28.8010 80.0001   1
   2  18   6 38.2211 61.3700   1
   2 -18   6-14.7345 102.667   1
   2  18  -6 78.1767 100.706   1
  -2  18  -6 40.2193 84.1196   1
   2 -18   6-14.5791 96.1133   1
   2 -18  -6-19.5722 68.6053   1
   2  18  -6-6.33927 97.6181   1
  -2 -18   6-35.7121 104.428   1
  -2  18   6 67.7193 72.4610   1
  -2  18  -6 87.5747 107.633   1
   2  18  -8 3975.47 234.653   1
  -2 -18  -8 2964.10 202.871   1
  -2  18   8 3944.09 198.086   1
   2 -18   8 3883.86 230.526   1
  -2 -18  -8 3709.27 234.155   1
   2 -18  -8 3610.58 186.829   1
   2  18  -8 3587.58 233.097   1
   2 -18   8 3346.73 230.616   1
  -2 -18   8 3683.17 215.638   1
  -2  18  -8 3859.90 221.029   1
  -2  18   8 3520.16 188.153   1
   2  18   8 3772.48 196.669   1
  -2  18  -8 4086.42 240.809   1
  -2 -18   8 3261.18 232.133   1
  -2 -18 -10 95.9040 182.854   1
  -2  18 -10 135.341 120.497   1
  -2 -18  10-260.259 123.572   1
  -2 -18 -10-33.9238 72.5989   1
  -2 -18  10 93.7289 96.7001   1
   2  18  10 97.3083 65.9472   1
   2 -18  10 141.560 119.100   1
   2  18 -10 107.455 116.833   1
  -2  18  10 65.4256 42.6963   1
  -2  18 -10 198.531 102.975   1
   2 -18 -10-37.6134 99.5722   1
  -2  18  10 124.096 58.3237   1
   2  18 -10-3.59512 114.407   1
   2  18  10 92.5215 61.5493   1
   2 -18  10-64.1720 113.054   1
   2  18  12 2256.66 133.577   1
   2  18 -12 2364.49 184.659   1
   2 -18  12 2281.87 187.391   1
   2  18  12 2522.44 126.439   1
  -2 -18  12 1715.26 164.269   1
  -2  18  12 2144.16 109.338   1
  -2  18  12 1736.21 105.571   1
   2 -18  12 2300.83 179.903   1
  -2 -18 -12 1490.11 255.917   1
  -2 -18 -12 1891.74 130.501   1
   2  18 -12 2492.65 186.526   1
  -2 -18  12 1947.06 186.004   1
  -2  18 -12 2456.66 194.645   1
   2 -18  14 88.0149 127.126   1
   2  18  14 79.4300 61.0423   1
  -2 -18  14 206.130 121.106   1
   2 -18  14 245.569 144.587   1
   2  18 -14 168.232 136.656   1
  -2  18 -14 3.32309 116.176   1
   2  18  14-11.4859 77.7234   1
  -2  18 -14 117.947 142.087   1
   2  18 -14 119.664 135.011   1
  -2 -18  14 36.8881 139.790   1
  -2 -18 -14-39.2957 69.0527   1
  -2  18 -16 3527.44 246.832   1
  -2 -18  16 3079.98 237.258   1
   2  18  16 3579.18 165.620   1
  -2 -18  16 3165.07 221.285   1
   2 -18  16 3263.93 242.798   1
   2  18 -16 3414.82 241.227   1
  -2  18 -16 3365.60 222.053   1
   2  18 -16 3109.40 237.474   1
  -2 -18 -16 2429.24 163.917   1
   2  18  16 2973.07 167.052   1
   2 -18  16 3226.90 232.068   1
   2 -18  18 892.614 163.639   1
   2  18 -18 675.541 163.811   1
  -2  18 -18 955.452 146.875   1
   2  18  18 709.016 68.9472   1
  -2 -18 -18 578.215 70.3597   1
   2  18  18 827.682 74.5758   1
  -2 -18  18 585.423 165.222   1
  -2  18 -18 842.853 173.127   1
   2  18 -18 988.686 165.509   1
  -2 -18  20 5326.93 308.236   1
  -2  18 -20 5488.94 303.594   1
   2  18 -20 5319.10 318.512   1
   2  18  20 5517.03 241.311   1
  -2  18 -20 6609.50 335.318   1
  -2 -18  20 5952.41 326.267   1
   2  18 -20 5514.90 320.565   1
  -2 -18 -20 3787.49 235.625   1
   2  18  20 6102.88 247.549   1
   2 -18  20 5736.26 316.008   1
  -2 -18  22 272.596 152.993   1
  -2  18 -22 220.862 143.622   1
   2  18  22 227.868 63.0210   1
   2 -18  22 110.069 172.566   1
   2  18 -22 277.061 164.702   1
   2  18 -22 106.218 162.168   1
  -2  18 -22 91.0804 172.938   1
   2  18  22 226.974 89.0612   1
  -2 -18 -22 75.9289 53.7234   1
   2 -18  22 294.847 158.636   1
   2  18  24 46.8346 70.0613   1
  -2 -18  24 75.4567 166.849   1
   2 -18  24-34.2335 162.351   1
  -2 -18 -24-4.68895 52.9404   1
   2  18 -24 115.503 171.529   1
  -2  18 -24 100.325 178.146   1
  -2 -18  24-118.914 158.947   1
   2 -18  26 38.8366 191.949   1
   2  18 -26 58.6821 176.703   1
  -2  18 -26-141.972 157.277   1
   2  18  26 16.6113 81.5841   1
   2  18  26 104.387 169.179   1
  -2 -18 -26-10.7539 40.2805   1
   2 -18  26 70.9619 169.902   1
  -2 -18  26-77.8416 174.176   1
  -2 -18 -26 12.0179 55.3745   1
  -2  18 -26-132.777 187.931   1
  -2 -18  28 1776.99 215.767   1
   2  18  28 1603.00 125.807   1
  -2  18 -28 2372.79 235.724   1
   2  18 -28 2036.14 231.886   1
   2 -18  28 1813.53 247.367   1
   2  18  28 1685.15 257.373   1
   2  18 -28 1725.87 223.689   1
  -2  18 -28 2200.39 259.966   1
  -2 -18  28 2074.01 226.669   1
  -2 -18 -30-6.43901 72.3814   1
   2  18 -30 177.932 194.256   1
  -2  18 -30 233.797 214.328   1
  -2 -18  30-114.270 192.449   1
   2 -18  30-211.643 220.411   1
   2  18  30-11.0568 105.619   1
   2  18 -30 221.068 193.899   1
  -2  18 -30 161.248 172.836   1
   2  18  30 28.3919 290.397   1
   2 -18  30 76.7110 196.425   1
  -2 -18  30-82.7167 199.108   1
  -2 -18 -30 19.2032 56.9068   1
   2  20   0 174.808 102.667   1
   2 -20   0-40.4170 96.0677   1
  -2  20   0-173.671 85.0568   1
   2  20   0 26.6000 91.9238   1
   2 -20   0 77.3731 95.3843   1
  -2 -20   0 67.5616 79.5958   1
  -2 -20   0 141.195 104.865   1
   2  20   2 2714.66 196.830   1
   2 -20  -2 2563.59 188.193   1
   2 -20   2 3058.99 203.028   1
  -2 -20  -2 2636.22 198.086   1
  -2  20  -2 3101.34 211.708   1
  -2 -20   2 2911.26 209.061   1
  -2  20  -2 2931.66 190.958   1
  -2  20   2 3132.61 184.511   1
   2  20  -2 3712.16 207.121   1
  -2  20   2 3401.57 206.083   1
  -2 -20  -2 3482.16 185.449   1
  -2 -20   2 3224.63 186.251   1
   2 -20   2 3152.85 201.030   1
   2 -20  -2 2996.92 190.534   1
   2 -20  -4-41.3413 83.3514   1
  -2 -20   4-83.8800 87.2697   1
   2  20  -4 63.8426 108.111   1
   2  20   4-22.0934 93.7106   1
   2 -20   4 41.1304 111.212   1
  -2  20   4-122.002 100.312   1
  -2 -20   4 128.633 118.877   1
  -2  20  -4-140.169 118.726   1
   2  20  -4-53.8849 106.852   1
   2  20   4-18.9651 79.9071   1
   2 -20   4 32.6745 103.859   1
  -2 -20  -4 24.8615 84.8806   1
   2  20  -6 1162.33 144.670   1
  -2  20   6 1350.58 115.746   1
   2 -20  -6 1131.70 97.1330   1
  -2 -20   6 1112.68 119.394   1
  -2  20   6 941.727 94.2369   1
   2  20  -6 626.287 136.404   1
   2 -20   6 942.379 141.830   1
  -2  20  -6 1133.99 125.914   1
  -2 -20   6 1043.88 147.828   1
  -2  20  -6 1061.29 149.478   1
  -2 -20  -6 1111.49 121.344   1
   2 -20   6 1260.31 138.834   1
   2 -20  -6 835.146 106.965   1
   2  20   6 1250.07 105.833   1
   2 -20   8 103.945 118.429   1
   2 -20  -8 66.2992 59.9475   1
   2  20   8-50.6766 87.1584   1
  -2 -20   8 162.110 99.9389   1
   2 -20   8 99.5027 126.084   1
   2  20  -8 104.279 126.100   1
  -2  20  -8 130.721 105.355   1
  -2  20   8 54.4228 61.1142   1
  -2  20  -8 76.3828 130.696   1
  -2 -20  -8-22.1407 91.4038   1
  -2 -20   8 149.983 132.154   1
  -2  20   8 73.9642 81.0521   1
   2  20  -8 190.343 124.534   1
   2  20   8-42.0514 75.2133   1
   2 -20  10 3740.38 245.220   1
  -2 -20  10 3860.23 253.394   1
  -2  20 -10 3889.41 255.128   1
   2  20 -10 3335.26 243.333   1
   2  20  10 3836.88 204.210   1
   2 -20  10 3607.51 246.799   1
  -2 -20  10 3792.66 227.389   1
  -2  20 -10 3853.42 231.698   1
  -2  20  10 3176.94 184.879   1
  -2 -20 -10 2612.89 203.818   1
  -2  20  10 3728.75 196.064   1
   2  20 -10 4042.32 251.137   1
   2  20  10 4154.25 200.280   1
  -2 -20 -10 3105.10 277.003   1
   2 -20  12 620.296 143.227   1
  -2 -20 -12 410.740 89.6998   1
  -2 -20  12 491.164 152.098   1
  -2  20 -12 554.946 158.189   1
   2  20  12 569.888 83.1227   1
  -2 -20  12 587.086 128.030   1
   2 -20  12 287.729 145.081   1
   2  20 -12 397.933 145.864   1
  -2  20 -12 590.858 124.011   1
   2  20 -12 657.283 150.225   1
   2  20  12 574.748 82.5883   1
  -2  20  12 542.990 61.5918   1
  -2  20  12 330.714 48.4323   1
   2  20  14 34.5375 83.6545   1
   2  20  14 190.234 72.5684   1
  -2 -20  14 132.697 127.655   1
   2 -20  14 66.1347 150.442   1
   2  20 -14 245.110 150.701   1
  -2  20 -14 143.678 124.955   1
   2 -20  14 78.9158 140.038   1
   2  20 -14 247.643 150.886   1
  -2 -20 -14-11.5915 228.639   1
  -2 -20  14 235.025 158.133   1
  -2 -20 -14-59.0172 78.6431   1
  -2  20 -14 127.100 156.484   1
   2  20  16-3.96796 69.8566   1
  -2 -20 -16 78.9173 150.919   1
  -2 -20  16 99.0405 135.123   1
   2  20  16 110.773 64.4662   1
   2 -20  16-236.734 160.882   1
   2  20 -16 340.993 154.767   1
  -2  20 -16 200.288 130.632   1
  -2 -20 -16 204.628 71.0077   1
  -2 -20  16-131.073 157.449   1
   2  20 -16 136.958 156.123   1
  -2  20 -16 47.7930 163.163   1
   2 -20  16 30.6630 145.547   1
   2  20  18 2239.48 122.690   1
   2  20 -18 2458.47 220.321   1
   2 -20  18 1735.80 213.324   1
  -2  20 -18 2610.92 198.551   1
   2  20 -18 2070.87 209.823   1
   2  20  18 2569.40 123.322   1
  -2  20 -18 2687.77 228.821   1
  -2 -20  18 2434.86 220.829   1
   2  20 -20 302.967 165.704   1
  -2  20 -20 526.619 150.021   1
  -2 -20  20 213.001 151.055   1
   2  20  20 554.982 66.3140   1
   2 -20  20 751.280 172.095   1
  -2 -20  20 647.081 177.836   1
   2  20 -20 462.117 171.231   1
  -2  20 -20 332.242 182.589   1
   2  20  20 472.142 62.0282   1
  -2 -20  22 1489.77 186.377   1
   2  20  22 1046.11 90.1390   1
  -2  20 -22 1541.67 181.617   1
   2 -20  22 1357.37 207.633   1
   2  20 -22 1184.66 198.775   1
  -2 -20  22 1498.15 206.986   1
   2 -20  22 1359.08 199.322   1
   2  20  22 1269.09 90.2821   1
   2  20 -22 1266.78 200.321   1
  -2  20 -22 1712.80 217.798   1
   2  20  24-2.97447 66.2597   1
   2 -20  24 43.9019 189.478   1
   2 -20  24-26.1326 172.816   1
  -2 -20  24-262.938 180.813   1
   2  20 -24-58.9949 178.047   1
  -2  20 -24-11.4661 190.240   1
  -2 -20  24-37.6558 164.445   1
  -2 -20  26 674.480 188.003   1
   2  20  26 484.459 85.9476   1
   2 -20  26 452.303 209.974   1
   2  20 -26 470.556 195.713   1
   2 -20  26 532.018 192.723   1
  -2 -20  26 477.362 196.252   1
   2  20  26 634.299 88.0027   1
   2  20 -26 599.689 200.904   1
  -2 -20  28-256.018 190.133   1
   2  20 -28 102.945 198.273   1
   2  20  28 2.61051 88.7476   1
   2 -20  28 97.7245 214.743   1
  -2  20 -28 272.103 171.795   1
   2  20 -28-103.171 198.465   1
  -2  20 -28-148.718 216.654   1
   2  20  28 63.4746 103.627   1
   2 -20  28-11.2372 192.474   1
  -2 -20  28 62.3081 196.134   1
   2 -22   0 1958.58 160.357   1
   2  22   0 1493.02 165.687   1
  -2  22   0 1780.66 148.260   1
   2  22   0 2234.74 165.822   1
  -2 -22   0 1965.00 145.041   1
  -2 -22   0 1923.56 174.019   1
  -2 -22   2-12.8508 95.2557   1
   2 -22  -2 76.9552 98.7742   1
   2  22   2 2.66715 111.885   1
   2  22  -2 234.688 124.694   1
   2 -22   2-106.433 113.573   1
  -2  22  -2-42.2695 99.4337   1
   2  22  -2 45.1028 113.715   1
   2 -22   2-33.2328 111.673   1
   2 -22  -2 110.940 102.574   1
  -2 -22  -2-17.2613 90.8776   1
  -2 -22   2-207.307 132.412   1
  -2  22   2-113.342 117.598   1
  -2 -22  -2 66.5639 119.055   1
  -2  22  -2-17.6827 132.212   1
   2 -22  -4 254.861 93.8108   1
  -2 -22   4 174.219 98.7625   1
   2 -22   4 191.069 125.014   1
   2  22  -4 68.9800 125.589   1
  -2  22  -4 150.462 104.763   1
   2  22  -4 280.253 124.786   1
   2  22   4 236.224 96.1379   1
   2 -22   4 152.978 118.605   1
  -2 -22  -4 73.6524 96.9258   1
  -2  22  -4 18.9918 138.333   1
  -2 -22   4 206.346 134.712   1
  -2  22   4 112.781 110.248   1
  -2 -22   6 105.408 103.157   1
   2 -22  -6 174.119 78.7637   1
   2  22  -6 62.9110 131.009   1
   2 -22   6 103.359 129.512   1
  -2  22   6 17.3644 76.2830   1
  -2  22  -6 92.3722 108.402   1
   2  22  -6 118.113 130.656   1
   2  22   6-65.5986 89.6251   1
   2 -22  -6 16.2981 96.4643   1
   2 -22   6-31.8573 124.873   1
  -2 -22   6 63.2000 138.241   1
  -2  22  -6 104.790 142.456   1
  -2  22   6 17.6174 99.1338   1
  -2 -22  -6 6.43553 111.505   1
  -2 -22  -8 2731.93 216.904   1
  -2 -22   8 3431.03 257.473   1
   2  22   8 3564.47 219.328   1
   2  22  -8 3135.92 245.164   1
   2 -22   8 3252.03 246.667   1
  -2 -22   8 3956.23 227.019   1
  -2  22  -8 2807.60 228.647   1
  -2  22   8 3383.79 193.601   1
   2  22  -8 4062.21 259.789   1
  -2  22   8 3607.22 209.785   1
  -2  22  -8 4212.83 268.761   1
   2 -22   8 3824.80 249.307   1
  -2 -22  -8 3606.62 247.539   1
   2  22   8 4336.93 212.400   1
   2  22  10 485.130 87.8698   1
   2  22  10 398.373 102.676   1
   2  22 -10 507.069 153.727   1
  -2  22  10 372.533 67.2608   1
  -2  22 -10 538.096 128.643   1
  -2  22 -10 412.151 167.161   1
  -2 -22  10 370.288 158.730   1
  -2 -22 -10 294.866 102.985   1
   2 -22  10 355.214 145.918   1
   2  22 -10 328.967 157.908   1
  -2  22  10 533.704 85.8065   1
   2 -22 -10 489.987 68.9455   1
   2  22  12 3301.73 165.210   1
   2 -22  12 2519.25 231.973   1
  -2 -22  12 2738.83 203.519   1
  -2  22  12 3027.03 150.593   1
  -2  22 -12 2710.95 209.072   1
   2  22 -12 2456.64 225.591   1
  -2  22  12 2212.29 140.413   1
   2  22 -12 3123.95 235.429   1
  -2 -22 -12 2078.64 166.079   1
  -2 -22  12 2492.89 232.501   1
  -2  22 -12 2992.34 249.072   1
  -2  22  14-62.7018 34.2225   1
  -2 -22 -14 127.207 246.963   1
  -2 -22  14-14.4307 166.625   1
  -2  22 -14 206.057 179.751   1
  -2 -22 -14 192.511 83.1056   1
  -2 -22  14-3.49170 133.250   1
   2  22 -14 80.9853 155.907   1
   2 -22  14 39.4637 165.355   1
  -2  22 -14-25.6909 134.832   1
   2  22  14 41.9708 98.9407   1
  -2  22  14-9.51675 36.7896   1
   2  22 -14 171.418 164.806   1
   2  22  16 422.631 89.3417   1
   2 -22  16 776.047 170.887   1
  -2 -22  16 696.955 152.902   1
   2  22 -16 484.054 167.134   1
   2 -22  16 287.571 175.068   1
  -2  22 -16 613.985 147.737   1
   2  22 -16 440.540 170.139   1
  -2 -22 -16 140.187 187.518   1
  -2  22 -16 473.957 188.724   1
  -2 -22  16 502.956 176.038   1
  -2 -22 -16 615.354 82.3502   1
  -2  22 -18-212.113 147.225   1
   2  22 -18 240.807 164.036   1
   2 -22  18-220.247 180.069   1
  -2 -22 -18 29.3220 55.6863   1
  -2  22 -18 16.5535 183.987   1
   2  22 -18-211.733 173.931   1
   2 -22  18 168.578 166.342   1
  -2 -22  18-97.8055 171.946   1
   2  22  18-1.17118 67.7197   1
   2 -22  20 1135.56 192.668   1
  -2 -22  20 1312.57 204.397   1
  -2  22 -20 1327.34 176.581   1
   2  22  20 874.281 81.3617   1
   2  22 -20 1298.66 205.749   1
  -2  22 -20 1465.83 218.736   1
   2  22 -20 832.028 192.967   1
   2  22 -22 56.3410 183.131   1
   2 -22  22 21.7056 195.643   1
  -2 -22  22 16.6258 186.663   1
  -2  22 -22 31.2965 157.392   1
   2  22  22 67.9512 55.6317   1
  -2 -22  22 36.1940 167.962   1
  -2  22 -22 17.9519 197.066   1
   2  22 -22-94.5514 189.023   1
   2 -22  24-274.038 222.221   1
  -2  22 -24 42.2412 164.099   1
   2  22  24 12.2492 62.4065   1
   2 -22  24 83.3594 182.840   1
  -2 -22  24-300.129 196.638   1
   2  22  24 7.82036 55.5933   1
  -2 -22  24-191.826 179.221   1
  -2  22 -24 68.5366 220.270   1
   2  22 -24 212.478 196.311   1
   2  24   0 149.619 129.111   1
  -2  24   0-167.172 105.286   1
   2 -24   0-3.10956 118.826   1
   2  24   0 152.542 120.226   1
  -2 -24   0 43.1387 133.307   1
   2 -24   0-57.5438 114.209   1
   2 -24  -2 693.895 119.701   1
  -2 -24   2 967.139 118.120   1
   2  24   2 468.439 136.045   1
   2  24  -2 570.736 143.042   1
  -2  24  -2 841.048 126.572   1
  -2 -24  -2 753.950 117.091   1
   2  24  -2 901.751 143.294   1
   2 -24   2 728.280 141.165   1
   2 -24  -2 237.421 128.893   1
  -2  24  -2 828.005 163.910   1
  -2 -24   2 783.333 155.446   1
  -2  24   2 585.155 142.862   1
  -2 -24  -2 797.709 146.223   1
  -2 -24   4-21.7341 101.328   1
   2 -24  -4-45.3464 94.2071   1
   2 -24   4-6.38707 128.376   1
   2  24  -4 28.0287 135.706   1
  -2  24  -4 160.637 114.830   1
  -2  24   4-41.8705 90.5582   1
  -2 -24  -4 129.552 108.026   1
   2  24  -4 50.0686 134.967   1
   2  24   4 86.1179 105.443   1
   2 -24   4 116.045 131.271   1
   2 -24  -4-18.2264 109.397   1
  -2  24  -4-4.18241 150.649   1
  -2  24   4 31.4965 119.724   1
  -2 -24   4 105.658 142.574   1
  -2 -24  -4 701.423 112.108   1
  -2 -24   6 629.468 120.600   1
   2  24  -6 682.471 149.585   1
   2 -24   6 507.237 143.502   1
   2  24   6 464.681 123.081   1
  -2  24   6 463.214 91.2820   1
  -2  24  -6 534.165 126.800   1
  -2 -24  -6 560.277 125.285   1
   2  24  -6 633.537 155.660   1
   2  24   6 755.090 113.167   1
  -2  24   6 566.810 120.294   1
   2 -24  -6 79.4511 112.641   1
   2 -24   6 543.430 145.366   1
  -2  24  -6 255.430 169.033   1
  -2 -24   6 129.051 152.737   1
  -2 -24   8 186.704 165.442   1
  -2  24  -8 311.986 175.537   1
  -2 -24  -8 158.578 117.920   1
  -2 -24   8 319.745 125.899   1
   2 -24   8 292.742 150.302   1
   2  24  -8 277.574 153.369   1
   2  24   8 212.042 113.041   1
  -2  24   8 298.708 80.7673   1
  -2  24  -8 420.814 129.562   1
  -2 -24  -8 480.108 150.762   1
   2  24  -8 273.232 160.570   1
  -2  24   8 293.099 107.286   1
   2 -24   8 336.136 148.468   1
   2  24   8 466.499 98.9148   1
  -2 -24  10 3736.69 304.271   1
  -2 -24 -10 3172.80 241.987   1
   2 -24 -10 4283.88 220.628   1
   2  24  10 3643.59 243.982   1
  -2 -24  10 4322.49 266.518   1
   2 -24  10 3640.55 285.335   1
  -2  24 -10 3873.09 268.284   1
   2  24 -10 3442.23 286.352   1
  -2  24  10 3838.89 220.279   1
  -2  24  10 4709.21 236.094   1
  -2  24 -10 4526.39 313.577   1
   2  24 -10 4686.63 309.807   1
   2  24  10 5331.58 241.040   1
   2 -24  10 4586.53 293.118   1
   2 -24  12 129.853 159.554   1
   2 -24 -12-62.3669 140.580   1
  -2  24  12 83.2597 74.9159   1
   2  24 -12 114.196 173.687   1
  -2 -24 -12 41.3627 250.456   1
   2 -24 -12 58.8644 88.2979   1
  -2 -24  12 62.0669 131.901   1
   2  24 -12 50.7300 155.673   1
   2 -24  12-199.847 166.278   1
   2  24  12 1.96594 101.662   1
  -2  24 -12 112.961 137.112   1
   2  24  12 144.825 87.7388   1
  -2 -24  12 34.8066 170.926   1
  -2  24 -12 336.049 188.007   1
  -2 -24 -12 29.1261 98.7061   1
   2 -24  14 424.032 168.420   1
  -2 -24  14-247.344 172.503   1
  -2  24  14-11.6024 45.5426   1
  -2 -24 -14-46.2635 270.075   1
  -2 -24 -14 3.20083 90.3907   1
  -2  24 -14 190.059 193.400   1
  -2 -24  14 10.5850 135.867   1
   2  24 -14 22.0880 159.505   1
   2  24  14 3.52682 95.8590   1
   2 -24  14 158.063 169.307   1
  -2  24 -14-49.8411 138.119   1
   2  24  14 9.59430 93.6403   1
  -2  24  14 32.4306 54.1530   1
   2  24 -14 129.013 170.400   1
   2  24  16-124.128 100.362   1
  -2 -24  16 117.859 143.647   1
   2  24 -16 456.685 168.756   1
   2  24  16-40.2610 90.1970   1
   2 -24  16 233.128 178.573   1
  -2  24 -16 60.6829 142.377   1
  -2  24 -16 5.83973 194.913   1
  -2 -24 -16 124.640 78.4195   1
   2  24 -16-81.1049 179.360   1
  -2 -24 -16 78.7940 215.147   1
   2 -24  16 102.133 168.418   1
  -2 -24  16 48.2468 177.193   1
  -2 -24  18 916.076 174.240   1
   2  24  18 662.159 98.7295   1
   2 -24  18 648.302 196.720   1
   2  24 -18 482.857 183.136   1
  -2  24 -18 764.151 163.880   1
   2  24 -18 790.484 202.618   1
   2  24  18 621.827 90.5660   1
  -2 -24  18 666.328 198.545   1
   2 -24  18 725.698 189.189   1
   2  24 -20 298.250 184.723   1
   2  24  20 86.0130 79.1293   1
  -2  24 -20-119.325 157.365   1
  -2  24 -20 189.716 214.107   1
   2  24 -20-98.4060 199.142   1
  -2 -24  20 45.9857 193.955   1
   2 -24  20 172.288 186.477   1
   2  24  20 42.7457 63.0994   1
   2  24 -22 266.411 198.293   1
   2  24  22 245.798 74.3853   1
   2  24  22 224.008 59.0669   1
  -2  24 -22 402.935 172.239   1
  -2 -24  22 528.293 204.246   1
  -2 -24  22 438.871 181.846   1
  -2  24 -22 294.983 227.537   1
   2  24 -22 466.267 207.057   1
   2  26   0 975.810 156.915   1
   2  26   0 1008.05 152.327   1
  -2 -26   0 644.617 162.518   1
  -2 -26   0 1081.22 130.438   1
   2 -26   0 562.289 151.374   1
   2 -26  -2 18.7622 112.372   1
   2 -26   2 15.0487 130.585   1
  -2 -26   2-74.0126 113.160   1
   2  26  -2-56.2081 141.655   1
  -2  26  -2 31.1804 119.912   1
  -2 -26  -2-182.673 112.899   1
   2 -26  -2 3.20714 131.371   1
   2 -26   2 3.77556 146.971   1
   2  26  -2-161.909 140.873   1
  -2 -26   2-135.749 151.154   1
  -2  26  -2-38.5952 164.048   1
  -2  26   2 24.9878 143.333   1
  -2 -26  -2 74.0870 139.994   1
   2 -26   4 26.7385 139.170   1
   2 -26  -4 1.94839 99.4583   1
  -2 -26   4 115.752 113.507   1
   2  26  -4 52.1112 146.475   1
  -2  26   4 8.67770 98.5054   1
  -2  26  -4-127.573 123.928   1
  -2 -26  -4 175.938 117.698   1
   2 -26   4-80.6669 145.521   1
   2 -26  -4 100.352 124.704   1
   2  26  -4 105.714 149.195   1
   2  26   4 260.455 115.501   1
  -2  26  -4-106.027 168.603   1
  -2  26   4 9.67267 131.771   1
  -2 -26   4 27.0345 158.593   1
  -2 -26   6 80.0642 120.314   1
   2 -26   6 7.29824 147.185   1
   2  26   6 69.1299 122.658   1
   2  26  -6-118.209 154.664   1
  -2  26   6 40.3169 89.6476   1
  -2  26  -6-9.70138 125.517   1
  -2 -26  -6 220.314 129.470   1
   2 -26  -6-151.938 118.885   1
   2 -26   6 12.7944 151.431   1
   2  26   6 33.4581 109.030   1
  -2  26   6 153.062 124.122   1
   2  26  -6-116.212 155.720   1
  -2  26  -6-14.7590 174.883   1
  -2 -26   6 234.878 164.251   1
  -2 -26  -8 1231.52 163.064   1
  -2 -26   8 1342.25 211.230   1
   2  26   8 1316.04 159.281   1
   2  26  -8 1363.41 198.498   1
  -2  26  -8 1639.10 176.425   1
   2 -26   8 1373.87 194.227   1
  -2  26   8 1668.64 130.494   1
   2 -26  -8 1914.17 130.779   1
  -2 -26   8 2080.97 172.740   1
   2 -26   8 1660.66 200.725   1
  -2  26  -8 1859.13 231.088   1
   2  26  -8 2289.65 216.924   1
   2  26   8 1929.67 151.561   1
  -2  26 -10-290.692 200.997   1
  -2 -26 -10 95.4375 115.791   1
   2 -26 -10-75.9786 83.4356   1
  -2 -26  10-98.7003 130.613   1
   2 -26  10-57.4918 174.282   1
   2  26  10-35.6377 114.808   1
   2  26 -10-201.743 160.085   1
  -2  26  10 4.27716 75.8838   1
  -2  26 -10-14.4543 139.027   1
   2 -26  10-95.5182 161.974   1
  -2 -26  10-81.5217 170.949   1
   2  26  10-24.9718 96.4415   1
  -2  26  10-117.635 97.6979   1
   2  26 -10 231.747 175.620   1
  -2 -26  12 502.057 187.751   1
   2 -26  12 768.302 180.905   1
   2 -26 -12 203.698 151.960   1
   2  26 -12 720.801 195.665   1
  -2  26  12 810.193 95.5406   1
  -2 -26 -12 475.901 269.432   1
   2 -26 -12 289.719 109.773   1
  -2 -26  12 636.232 148.882   1
   2  26  12 569.894 122.889   1
   2  26 -12 491.892 173.051   1
   2 -26  12 531.786 179.651   1
  -2  26 -12 537.184 153.249   1
  -2  26  12 490.596 77.2465   1
  -2 -26 -12 477.633 116.642   1
  -2  26 -12 741.666 212.129   1
   2  26  12 1025.24 112.731   1
  -2  26  14-15.2857 53.2135   1
  -2 -26 -14 351.147 296.479   1
  -2  26 -14 120.675 199.589   1
  -2 -26  14-111.329 141.491   1
   2  26  14-90.0532 105.156   1
   2  26 -14 59.4337 164.947   1
   2 -26  14-46.5267 173.573   1
  -2  26 -14 139.923 146.283   1
  -2 -26  14 61.2282 183.464   1
   2 -26  14-105.251 175.166   1
  -2 -26 -14 109.024 96.9374   1
  -2  26  14-48.6851 65.7230   1
   2  26  14 63.4770 101.064   1
   2  26 -14-135.482 188.396   1
  -2  26 -16 106.856 210.641   1
  -2 -26  16 203.284 153.941   1
   2  26  16 231.716 102.706   1
   2 -26  16 430.693 187.236   1
   2  26 -16 95.0344 174.283   1
  -2  26 -16 45.9480 152.914   1
  -2 -26 -16 78.1569 85.2539   1
   2 -26  16 43.9929 184.480   1
  -2 -26  16 17.3391 192.014   1
   2  26 -16 456.313 201.626   1
  -2 -26 -16 215.853 245.939   1
   2  26  16 156.273 112.187   1
  -2 -26  18-160.101 168.691   1
   2  26  18-46.4494 97.4440   1
   2  26 -18-110.112 185.349   1
   2 -26  18 128.728 197.633   1
  -2  26 -18 39.2633 160.751   1
  -2 -26  18-196.526 207.561   1
   2 -26  18-5.73148 189.773   1
   2  26 -18-181.399 215.694   1
  -2  26 -18 189.389 222.604   1
   2  26  18-55.2705 89.7187   1
   2 -28   0 42.8997 144.414   1
  -2 -28   0-171.414 159.363   1
   2  28   0 61.2554 147.114   1
   2  28   0 10.6815 146.593   1
   2 -28   0-49.6111 125.605   1
  -2 -28   0 47.9747 122.145   1
   2 -28   2 873.432 147.279   1
  -2 -28   2 580.952 133.036   1
   2 -28  -2 538.526 123.905   1
   2  28  -2 520.663 161.542   1
  -2  28  -2 535.428 132.208   1
  -2  28   2 290.415 118.404   1
  -2 -28  -2 617.705 134.588   1
   2  28  -2 1021.01 173.412   1
   2 -28   2 348.629 161.378   1
  -2 -28   2 441.987 174.111   1
   2 -28  -2 183.170 150.975   1
  -2 -28  -2 777.104 166.946   1
  -2  28   2 361.952 162.403   1
  -2  28  -2 1002.41 189.860   1
   2 -28   4-293.151 144.316   1
  -2 -28   4-11.1400 124.241   1
   2  28  -4 3.85752 153.942   1
   2  28   4 34.7901 137.682   1
  -2  28  -4-76.4522 128.796   1
  -2  28   4 67.0098 102.373   1
  -2 -28  -4-98.5005 127.417   1
   2  28  -4-55.9391 161.551   1
  -2  28   4-94.8650 146.944   1
   2  28   4 29.8960 124.759   1
  -2  28  -4 55.4941 181.544   1
  -2 -28  -4 18.5787 143.373   1
  -2 -28   4 270.524 171.191   1
   2 -28   4 8.95014 161.222   1
   2 -28  -4-284.831 140.931   1
   2  28  -6 260.680 162.256   1
   2  28   6 198.499 134.575   1
  -2  28  -6 392.954 139.136   1
  -2  28   6 290.387 100.801   1
  -2 -28   6 387.885 183.198   1
   2 -28   6 99.4385 165.656   1
   2 -28  -6 69.4049 136.069   1
  -2  28   6 215.906 142.424   1
   2  28   6 375.791 127.065   1
   2  28  -6 178.279 174.103   1
  -2  28  -6 144.406 190.179   1
   2 -28   6 361.876 154.529   1
  -2 -28   6 341.718 131.154   1
   2 -28  -6 292.385 100.279   1
  -2 -28   8 101.688 134.541   1
   2 -28  -8 26.1100 92.9133   1
   2 -28   8 44.0401 158.555   1
   2  28  -8-196.759 161.756   1
   2  28   8 121.719 128.744   1
  -2  28   8 122.431 92.0560   1
  -2  28  -8-164.274 140.504   1
   2 -28   8-84.6189 169.751   1
  -2 -28  -8 9.29403 133.200   1
  -2 -28   8 240.094 186.115   1
   2  28  -8 93.5436 176.929   1
  -2  28   8 95.8851 123.221   1
   2  28   8 272.745 115.096   1
  -2  28  -8 22.8011 199.239   1
  -2  28 -10 819.322 225.058   1
  -2 -28 -10 356.111 223.747   1
  -2 -28  10 760.017 154.790   1
   2 -28  10 719.499 183.890   1
   2  28  10 351.301 132.471   1
   2  28 -10 511.159 181.778   1
  -2  28 -10 762.866 161.809   1
  -2  28  10 567.405 95.6468   1
  -2  28  10 757.495 125.892   1
   2  28 -10 890.088 202.578   1
   2  28  10 915.005 124.998   1
  -2 -28 -10 241.628 135.426   1
  -2 -28  10 462.773 200.688   1
   2 -28  10 888.443 194.673   1
   2 -28 -12 19.4955 161.024   1
   2  28 -12-176.312 199.725   1
  -2  28  12-90.2793 94.0228   1
  -2 -28 -12-30.2361 282.987   1
   2 -28 -12 22.0995 120.764   1
  -2  28 -12 7.89858 147.125   1
  -2  28  12 108.747 74.6552   1
   2  28 -12-249.696 172.143   1
   2  28  12-113.027 119.331   1
  -2  28 -12-43.9181 215.193   1
  -2 -28  12 199.822 140.321   1
   2 -28  12-216.577 179.274   1
  -2 -28  12 92.7235 192.127   1
  -2 -28 -12-23.3804 115.049   1
   2 -28  12 5.49084 180.408   1
  -2 -30   0 657.611 198.395   1
  -2 -30   0 1107.84 160.729   1
  -2  30   0 834.138 146.734   1
   2 -30   0 726.913 148.313   1
  -3   1  -1 5337.99 257.444   1
   3  -1   1 5629.90 256.900   1
   3   1  -1 5518.64 273.033   1
  -3  -1   1 5561.34 281.911   1
   3   1   1 5224.21 259.094   1
  -3   1   1 5195.33 258.073   1
  -3  -1   1 4966.86 256.070   1
   3   1  -1 5103.80 257.023   1
   3  -1  -1 5341.17 258.040   1
  -3  -1  -1 4833.67 259.403   1
  -3   1  -1 5930.71 297.354   1
   3  -1  -1 5258.30 287.498   1
  -3  -1  -1 5408.66 298.110   1
  -3   1   1 4866.29 290.804   1
   3   1   1 5279.67 292.144   1
   3  -1   1 5293.33 297.268   1
  -3   1  -3 132135. 6239.90   1
   3   1   3 136584. 6249.47   1
   3  -1   3 131473. 6244.50   1
  -3  -1  -3 132160. 6247.10   1
   3  -1   3 134005. 6220.00   1
   3   1   3 133403. 6220.92   1
  -3   1  -3 132155. 6220.38   1
   3   1  -3 130232. 6219.77   1
  -3  -1   3 132163. 6219.93   1
   3  -1  -3 132835. 6227.64   1
   3   1  -3 134959. 6222.91   1
  -3  -1   3 131219. 6226.06   1
  -3   1   3 127620. 6233.69   1
   3  -1  -3 132894. 6220.43   1
  -3  -1  -3 131911. 6222.10   1
  -3   1   3 133098. 6219.27   1
   3   1  -5 8505.97 452.637   1
   3  -1  -5 10119.9 452.456   1
   3   1   5 7221.88 450.997   1
  -3   1  -5 8814.29 452.569   1
  -3  -1  -5 7647.48 452.080   1
   3  -1   5 8172.53 451.873   1
  -3   1  -5 9019.68 464.920   1
  -3  -1  -5 7928.49 472.200   1
   3  -1   5 8457.68 472.759   1
   3   1   5 7361.34 476.897   1
  -3  -1   5 11541.0 458.386   1
   3   1  -5 10164.7 454.302   1
   3   1  -7 10479.6 477.187   1
   3  -1  -7 10618.9 474.268   1
  -3  -1   7 11135.6 480.784   1
  -3   1   7 10552.2 474.808   1
   3  -1   7 9118.20 474.767   1
  -3   1  -7 9027.63 474.757   1
  -3  -1  -7 9121.86 475.398   1
   3   1   7 9207.61 474.249   1
  -3  -1  -7 9530.53 487.040   1
   3   1   7 9392.42 500.184   1
   3  -1   7 10024.0 489.450   1
  -3  -1   7 10505.2 477.439   1
   3   1  -7 10668.9 476.129   1
   3  -1  -7 9514.83 472.952   1
   3   1   9 8.09393 70.3245   1
   3  -1   9 65.5102 34.3357   1
   3   1   9 27.3898 29.3180   1
  -3   1  -9 63.6570 30.4951   1
  -3  -1  -9 45.5675 28.7915   1
   3  -1  -9 119.454 29.7083   1
   3   1  -9 73.4959 35.0563   1
  -3  -1   9 156.789 39.8608   1
  -3   1   9 117.104 33.7612   1
  -3   1  -9 75.5969 45.2300   1
   3  -1  -9 117.017 31.9526   1
   3   1  -9 102.746 36.1001   1
  -3  -1   9 86.8546 33.2397   1
   3  -1 -11 2600.65 134.096   1
  -3   1 -11 2216.44 133.735   1
  -3  -1 -11 2256.21 132.400   1
  -3   1  11 2321.82 137.838   1
  -3  -1  11 2818.21 144.138   1
   3   1 -11 2835.90 139.660   1
  -3  -1 -11 2136.52 144.142   1
  -3   1 -11 2380.77 146.780   1
   3   1 -11 2517.51 141.975   1
   3  -1 -11 2509.91 136.766   1
  -3   1 -13 10755.0 563.606   1
   3   1  13 10592.4 563.611   1
  -3  -1 -13 10790.4 562.283   1
   3  -1 -13 11718.6 567.363   1
  -3  -1  13 12175.1 564.743   1
   3   1 -13 12475.6 571.500   1
  -3   1  13 11621.3 566.762   1
   3   1 -13 13217.8 569.013   1
  -3  -1  13 13113.5 571.904   1
  -3   1 -13 11477.2 571.882   1
  -3  -1 -13 10926.2 570.066   1
   3  -1 -13 12042.9 564.292   1
   3   1 -15 32052.7 1481.00   1
  -3  -1  15 29370.9 1472.46   1
  -3   1  15 29908.2 1470.54   1
   3  -1 -15 31863.5 1478.05   1
  -3  -1 -15 31696.7 1478.52   1
  -3   1 -15 31707.7 1480.31   1
  -3  -1  15 28905.7 1477.40   1
   3   1 -15 31834.3 1476.39   1
   3  -1 -15 31755.3 1473.48   1
  -3   1  15 30482.9 1475.74   1
  -3   1 -15 31275.5 1474.55   1
  -3  -1 -15 31414.4 1472.91   1
   3  -1  15 31446.0 1478.03   1
   3   1  15 31852.2 1476.04   1
  -3  -1 -17 16714.3 804.519   1
  -3   1 -17 17305.7 807.636   1
   3   1  17 17288.7 809.108   1
   3  -1  17 17378.9 812.431   1
   3   1 -17 16742.4 814.309   1
  -3  -1  17 16574.2 806.851   1
  -3   1  17 16114.3 802.796   1
  -3   1  17 15372.1 808.465   1
  -3  -1  17 15829.3 811.867   1
   3  -1 -17 16343.0 805.316   1
   3   1 -17 16806.4 808.852   1
   3  -1  17 17401.0 816.774   1
  -3  -1 -17 17188.3 810.923   1
  -3   1 -17 17828.9 813.793   1
  -3   1  19 90.3069 86.8724   1
  -3  -1  19 262.254 85.6533   1
   3  -1  19 150.941 83.0032   1
   3   1  19 125.998 74.0376   1
   3  -1 -19-26.3391 95.8646   1
  -3   1  19 112.409 76.2640   1
  -3  -1  19 90.9517 75.8542   1
   3  -1 -19-17.1373 77.2228   1
   3   1 -19 99.0684 74.1981   1
  -3  -1 -19 143.425 79.3486   1
  -3   1 -19 175.835 81.1639   1
   3  -1  19 132.650 88.4899   1
  -3  -1 -21 4241.92 232.257   1
  -3   1 -21 4453.23 235.773   1
  -3  -1  21 3738.89 233.901   1
  -3   1  21 3675.44 230.737   1
  -3  -1 -21 4117.97 222.558   1
  -3   1 -21 4231.91 227.257   1
   3  -1  21 4393.28 238.556   1
   3   1 -21 3587.58 238.463   1
   3  -1 -21 3795.94 235.963   1
   3   1  21 4326.58 234.962   1
  -3  -1  21 3811.37 228.401   1
  -3   1  21 3953.02 225.263   1
   3   1 -21 4054.50 230.238   1
   3  -1 -21 4152.67 227.436   1
   3  -1  21 4451.54 242.131   1
  -3   1 -23 9069.14 450.361   1
  -3  -1  23 8295.88 449.527   1
  -3  -1 -23 9073.35 447.936   1
  -3   1  23 7971.18 445.083   1
  -3  -1 -23 8901.27 439.876   1
  -3   1 -23 9155.70 444.545   1
   3   1  23 8614.59 448.866   1
   3   1 -23 8047.73 452.843   1
   3  -1 -23 7868.91 447.221   1
   3  -1  23 8832.32 454.330   1
  -3  -1  23 8653.26 445.971   1
  -3   1  23 8529.08 441.724   1
   3  -1 -23 8897.62 442.749   1
   3   1 -23 9218.56 447.122   1
   3  -1  23 9424.82 458.090   1
  -3   1 -25 5707.84 317.132   1
  -3  -1  25 5734.21 316.465   1
  -3  -1 -25 5507.41 312.155   1
   3  -1  25 5731.39 323.587   1
   3   1 -25 4980.85 320.600   1
   3   1  25 5470.33 318.041   1
   3  -1 -25 4986.96 316.708   1
  -3  -1 -25 5619.95 303.833   1
  -3   1 -25 5583.24 309.078   1
  -3   1  25 5532.38 308.880   1
  -3  -1  25 6026.50 314.919   1
   3   1 -25 6105.92 314.985   1
   3  -1 -25 5879.01 309.868   1
   3  -1  25 6250.16 325.647   1
  -3  -1  27 792.029 138.284   1
  -3   1  27 705.161 127.349   1
   3  -1 -27 825.792 139.131   1
   3   1 -27 629.064 141.804   1
   3  -1  27 752.950 148.561   1
   3   1  27 836.937 136.791   1
  -3   1 -27 600.641 114.941   1
  -3   1  27 737.219 124.179   1
  -3  -1  27 983.154 133.634   1
   3   1 -27 1045.44 127.126   1
   3  -1 -27 913.122 124.829   1
  -3  -1 -27 775.859 110.257   1
   3  -1  27 807.445 147.339   1
  -3   1 -27 932.748 137.367   1
  -3  -1 -27 853.342 132.683   1
   3   1 -29 40.0018 140.788   1
   3   1  29 55.5049 137.763   1
   3  -1  29 42.3464 145.279   1
   3  -1 -29-18.2490 130.026   1
  -3   1 -29 117.585 108.236   1
  -3   1  29 112.302 119.196   1
  -3  -1  29 3.47829 122.913   1
   3  -1 -29 40.7420 113.903   1
  -3  -1 -29 79.8818 99.9109   1
   3  -1  29-49.5398 142.799   1
  -3  -1  29 66.9775 126.024   1
  -3   1  29 255.106 126.716   1
  -3  -1 -31 55.6357 135.820   1
  -3   1 -31 182.497 144.174   1
   3  -1  31 164.470 158.924   1
   3   1  31 254.801 155.956   1
   3   1 -31 317.204 147.098   1
   3  -1 -31 78.4580 140.122   1
  -3   1 -31 10.5204 115.206   1
  -3  -1  31 413.333 141.700   1
  -3   1  31 222.554 129.675   1
   3  -1 -31 244.441 125.891   1
   3   1 -31 255.988 130.542   1
  -3  -1 -31 148.241 109.692   1
  -3  -1  31 73.2551 135.507   1
   3  -1  31 132.859 151.842   1
  -3   1  31 179.374 133.250   1
  -3  -1  33 1996.21 189.618   1
  -3   1  33 1704.79 183.400   1
  -3   1 -33 1766.06 192.909   1
  -3  -1 -33 1611.81 185.737   1
  -3  -1 -33 1597.97 167.457   1
   3  -1 -33 1510.66 194.107   1
  -3   1 -33 1788.83 176.555   1
   3   1 -33 1709.02 203.188   1
   3  -1  33 1545.64 211.234   1
   3   1  33 1787.15 210.526   1
  -3   1  33 2000.61 189.284   1
  -3  -1  33 2086.48 198.497   1
   3   1 -33 2206.11 187.614   1
   3  -1  33 2426.92 211.881   1
  -3  -1 -35 2200.67 213.020   1
  -3  -1  35 2341.01 212.763   1
  -3   1  35 2773.12 211.425   1
  -3   1 -35 2303.46 220.201   1
   3  -1 -35 2077.51 218.476   1
   3   1  35 1918.81 238.981   1
   3  -1  35 2675.00 250.675   1
  -3   1 -35 2208.80 199.233   1
  -3  -1 -35 1985.62 192.319   1
   3   1 -35 2024.46 228.485   1
  -3  -1  35 2349.88 219.624   1
  -3   1  35 2302.83 215.598   1
   3   1 -35 2443.73 206.807   1
   3  -1 -35 1902.30 196.011   1
   3  -1  35 2586.01 231.989   1
  -3   1 -37 292.563 177.013   1
  -3  -1 -37 356.827 170.166   1
  -3   1  37 75.6644 168.296   1
  -3  -1  37 411.829 177.418   1
   3  -1  37 226.633 210.903   1
   3   1  37 346.727 201.731   1
   3  -1 -37 247.367 175.854   1
   3   1 -37 241.913 182.428   1
  -3  -1  37 109.807 165.441   1
  -3   1  37 23.0805 162.196   1
   3  -1  37 341.853 188.664   1
  -3   1 -37 267.848 149.352   1
  -3  -1 -37 102.859 143.544   1
   3  -1 -37 64.8005 150.573   1
   3   1 -37 204.633 155.835   1
   3   3  -1 15842.5 760.284   1
  -3  -3   1 15407.3 760.495   1
   3  -3  -1 15650.1 785.595   1
  -3   3  -1 16285.2 778.743   1
  -3  -3  -1 17442.8 783.731   1
   3  -3   1 16654.0 784.813   1
  -3   3  -1 16885.2 759.973   1
  -3   3   1 17291.8 760.258   1
   3  -3  -1 16335.3 759.148   1
   3  -3   1 15766.7 758.915   1
  -3  -3  -1 15658.0 760.820   1
   3   3   1 14260.5 760.442   1
   3   3   1 16753.0 774.766   1
  -3  -3   1 15419.1 768.953   1
   3   3  -1 15915.6 764.510   1
  -3  -3   3 2244.93 117.494   1
   3   3  -3 2208.54 116.430   1
   3  -3   3 2312.53 115.695   1
   3  -3   3 1980.37 136.729   1
  -3  -3  -3 2048.90 156.266   1
   3   3   3 2273.64 150.504   1
   3  -3  -3 2117.14 139.389   1
  -3   3  -3 2215.11 115.261   1
   3  -3  -3 2369.67 115.980   1
  -3  -3   3 2192.89 119.684   1
   3   3  -3 2233.16 117.219   1
  -3  -3  -3 2257.68 119.048   1
  -3   3   3 2225.28 116.670   1
   3   3  -5 71042.5 3390.28   1
  -3  -3   5 71164.5 3390.76   1
   3   3   5 73867.8 3421.04   1
  -3  -3  -5 77498.4 3420.87   1
  -3  -3   5 71430.1 3392.47   1
   3   3  -5 70222.2 3391.21   1
  -3   3  -5 70170.5 3389.80   1
   3  -3   5 72616.1 3390.43   1
   3  -3  -5 75017.4 3393.74   1
   3  -3  -5 74988.3 3390.53   1
  -3  -3  -5 72205.0 3392.67   1
  -3   3   5 71153.4 3387.65   1
   3   3   7 3781.88 186.362   1
  -3  -3  -7 3866.75 171.607   1
  -3  -3  -7 3585.93 131.483   1
   3   3   7 3929.89 130.483   1
  -3  -3   7 3585.35 136.164   1
  -3   3   7 3684.22 135.787   1
  -3  -3   7 3628.63 130.867   1
   3   3  -7 3574.10 132.390   1
  -3   3   7 3909.75 125.805   1
   3   3  -7 3729.91 134.774   1
   3  -3   7 3849.76 134.286   1
  -3   3  -7 3619.27 131.054   1
  -3   3  -7 3864.22 142.920   1
   3  -3  -7 3699.61 125.686   1
  -3  -3   9 7999.91 402.784   1
   3   3  -9 8037.45 405.707   1
  -3   3   9 8401.63 399.652   1
   3  -3  -9 8301.55 398.427   1
  -3   3  -9 8177.49 403.626   1
   3  -3   9 8496.85 406.721   1
  -3  -3   9 8073.54 408.109   1
   3   3  -9 8314.61 406.095   1
  -3  -3  -9 8540.38 402.666   1
  -3   3  -9 8800.76 411.699   1
  -3  -3  -9 8228.22 414.886   1
   3   3   9 8124.34 437.696   1
  -3   3  11 237.637 42.2251   1
   3   3 -11 181.512 64.1575   1
   3   3  11 276.527 126.682   1
  -3   3 -11 205.595 54.2098   1
  -3  -3 -11 239.466 48.0703   1
   3   3 -11 201.233 58.9189   1
  -3   3  11 210.754 48.3193   1
   3  -3 -11 184.006 41.6088   1
   3  -3  11 260.691 61.5242   1
  -3  -3  11 175.991 64.9868   1
   3  -3  11 192.506 72.3079   1
  -3   3 -11 231.227 71.5848   1
  -3   3  13 35422.5 1730.62   1
   3   3 -13 36629.3 1743.81   1
   3  -3 -13 38537.1 1732.42   1
  -3   3 -13 37382.6 1739.19   1
   3   3  13 36965.0 1734.56   1
  -3  -3  13 35751.5 1742.62   1
  -3   3  13 35422.8 1734.39   1
   3   3 -13 37914.1 1741.52   1
  -3  -3 -13 36531.8 1734.35   1
  -3   3 -13 36509.5 1743.60   1
   3  -3  13 38024.9 1746.74   1
  -3  -3 -13 36645.7 1740.41   1
   3   3  13 35146.5 1753.44   1
  -3   3 -15 35512.5 1682.17   1
   3  -3  15 35770.8 1684.40   1
  -3  -3 -15 36119.0 1677.91   1
  -3   3  15 33787.9 1667.93   1
   3   3 -15 37061.3 1684.88   1
   3  -3 -15 30522.6 1671.71   1
  -3  -3  15 34373.8 1676.27   1
   3  -3  15 37214.2 1682.52   1
   3   3  15 36252.4 1673.56   1
  -3   3 -15 35509.5 1677.10   1
  -3   3  15 34514.8 1673.10   1
  -3  -3  15 33893.5 1681.10   1
   3   3 -15 37208.8 1680.60   1
  -3  -3 -15 35514.4 1672.10   1
   3   3  15 37563.2 1690.27   1
   3  -3 -15 37839.7 1671.40   1
  -3   3 -17 6312.25 326.627   1
   3  -3  17 6475.06 327.208   1
  -3   3 -17 6140.67 318.541   1
   3   3  17 6375.98 315.845   1
  -3   3  17 5731.64 308.180   1
  -3  -3  17 6202.02 320.854   1
   3   3 -17 5988.68 329.272   1
   3  -3 -17 6265.09 311.420   1
  -3  -3  17 5826.30 325.269   1
   3   3 -17 6699.55 324.886   1
  -3   3  17 5818.70 316.585   1
   3  -3  17 6646.90 330.706   1
  -3  -3 -17 6474.11 319.458   1
  -3   3  19-51.6007 76.8040   1
  -3  -3  19 60.1160 85.3340   1
   3  -3 -19-4.22306 81.7130   1
   3   3  19 106.552 69.0739   1
   3  -3  19 29.9170 83.8027   1
  -3  -3  19-14.0901 75.6782   1
  -3   3  19 1.53376 62.3454   1
   3  -3 -19-34.3958 64.2701   1
   3   3 -19 24.4663 76.8126   1
  -3  -3 -19-10.3530 56.1819   1
  -3   3 -19 81.9762 84.0858   1
   3  -3  19 54.0515 88.5556   1
  -3  -3 -19 33.1837 72.7196   1
  -3  -3 -21 4433.43 236.508   1
  -3   3 -21 4289.86 244.847   1
  -3  -3  21 3706.44 241.505   1
  -3   3  21 3770.30 233.497   1
  -3  -3 -21 4371.71 227.759   1
   3  -3 -21 3566.38 233.553   1
   3  -3  21 4332.68 247.675   1
   3   3  21 4398.79 235.677   1
  -3  -3  21 4354.33 241.370   1
   3   3 -21 4212.30 253.454   1
   3   3 -21 4047.96 240.664   1
   3  -3 -21 4573.48 229.881   1
   3  -3  21 4590.58 250.740   1
  -3   3  23 6892.30 374.694   1
  -3   3 -23 7336.10 385.141   1
  -3  -3 -23 7565.85 376.988   1
  -3  -3  23 6265.56 383.246   1
  -3   3 -23 7185.45 377.913   1
  -3  -3 -23 7795.54 369.170   1
   3   3 -23 6483.59 389.695   1
   3  -3  23 7556.30 391.603   1
   3   3  23 7403.20 379.060   1
   3  -3 -23 6428.11 375.487   1
  -3  -3  23 6646.31 380.109   1
   3   3 -23 7359.04 382.170   1
   3  -3 -23 7711.80 370.262   1
   3  -3  23 7975.28 392.023   1
  -3  -3  25 2741.35 201.385   1
  -3   3  25 2766.64 187.324   1
  -3  -3 -25 2802.96 189.151   1
  -3   3 -25 2952.79 201.328   1
   3  -3 -25 2648.76 192.372   1
   3   3  25 2738.55 193.335   1
   3   3 -25 2419.40 205.352   1
   3  -3  25 2780.24 208.505   1
  -3  -3 -25 2896.55 175.477   1
  -3   3 -25 3087.78 190.483   1
  -3  -3  25 2747.57 195.685   1
   3   3 -25 2773.89 193.985   1
   3  -3 -25 2773.96 179.761   1
   3  -3  25 3333.74 209.411   1
  -3  -3  27 600.008 139.063   1
   3   3 -27 531.222 145.984   1
   3  -3  27 623.458 152.014   1
   3  -3 -27 532.537 125.968   1
   3   3  27 609.536 130.461   1
  -3   3 -27 760.196 122.218   1
  -3  -3  27 885.782 136.979   1
  -3   3  27 772.351 116.321   1
   3   3 -27 659.202 130.420   1
   3  -3 -27 582.041 111.160   1
  -3  -3 -27 662.884 100.323   1
  -3  -3 -27 678.412 122.932   1
  -3   3 -27 610.189 137.671   1
   3  -3  27 692.358 144.605   1
  -3   3  27 731.369 124.334   1
  -3   3 -29-92.8371 136.241   1
   3  -3  29 97.2600 149.997   1
   3   3 -29 34.3838 145.516   1
   3  -3 -29-23.1357 121.525   1
  -3   3 -29-65.2618 116.200   1
   3   3  29-232.832 136.475   1
  -3   3  29 153.514 112.796   1
  -3  -3  29-37.2250 131.822   1
   3   3 -29 101.545 123.598   1
   3  -3 -29-164.754 109.263   1
  -3  -3 -29-33.2363 93.9055   1
  -3  -3  29-135.001 136.046   1
   3  -3  29-39.2131 141.118   1
  -3   3  29-102.411 118.552   1
  -3   3  31 2312.73 193.190   1
  -3   3 -31 2824.57 218.971   1
  -3  -3 -31 2320.54 197.277   1
  -3  -3  31 2584.29 212.029   1
  -3  -3 -31 2458.75 178.898   1
  -3   3 -31 2394.96 195.654   1
   3  -3 -31 2056.49 201.423   1
   3   3  31 2552.16 216.625   1
   3   3 -31 2026.92 220.312   1
   3  -3  31 2211.91 224.941   1
  -3   3  31 2458.75 191.883   1
  -3  -3  31 2366.48 211.345   1
   3   3 -31 2580.04 203.094   1
   3  -3 -31 2632.08 188.230   1
   3  -3  31 2969.97 223.486   1
  -3  -3  33 1897.65 196.295   1
  -3  -3 -33 2084.28 187.123   1
  -3   3 -33 1496.28 193.783   1
  -3   3  33 1793.87 177.734   1
   3   3  33 1568.93 205.986   1
   3  -3 -33 1800.78 186.559   1
   3  -3  33 1612.76 219.257   1
  -3  -3 -33 1966.17 163.356   1
  -3   3 -33 1834.56 178.805   1
   3   3 -33 1643.06 207.541   1
  -3   3  33 1338.39 174.252   1
  -3  -3  33 1584.84 196.322   1
   3   3 -33 1682.09 187.581   1
   3  -3 -33 1867.57 166.951   1
   3  -3  33 2044.50 205.084   1
  -3  -3 -35 499.843 159.849   1
  -3   3 -35 709.925 177.508   1
   3  -3  35 328.086 202.813   1
   3   3  35 256.122 184.119   1
   3   3 -35 268.952 181.852   1
  -3   3 -35 391.571 149.434   1
   3  -3 -35 371.699 157.083   1
  -3   3  35 231.888 149.478   1
  -3  -3  35 283.658 170.147   1
   3  -3 -35 453.876 135.931   1
   3   3 -35 663.901 158.462   1
  -3  -3 -35 441.797 133.827   1
  -3   3  35 606.919 152.842   1
   3  -3  35 374.106 179.493   1
  -3  -3  35 451.519 163.069   1
  -3   3 -37 353.411 188.400   1
  -3  -3 -37 755.778 187.261   1
  -3  -3  37 369.327 185.090   1
   3  -3  37 439.025 224.019   1
  -3   3 -37 455.411 163.774   1
   3  -3 -37 513.050 166.020   1
   3   3 -37 393.031 196.376   1
   3   3 -37 363.818 163.834   1
   3  -3 -37 410.022 144.882   1
  -3  -3 -37 486.077 154.615   1
  -3   3  37 378.136 162.877   1
   3  -3  37 334.961 193.972   1
  -3  -3  37 563.032 173.472   1
   3   5  -1 1662.02 93.1384   1
  -3  -5  -1 1791.82 93.2406   1
  -3  -5   1 1840.68 95.0561   1
   3   5   1 1633.16 93.2116   1
   3  -5   1 1649.72 91.1314   1
   3  -5  -1 1716.98 90.1910   1
   3  -5  -1 1660.19 123.091   1
   3  -5   1 1654.50 113.870   1
  -3   5  -1 1817.70 91.2765   1
  -3   5   1 1799.19 90.5563   1
   3   5  -1 1636.41 94.5260   1
  -3  -5  -1 1743.85 110.195   1
  -3  -5   1 1677.26 99.2010   1
   3   5   1 1711.14 99.8066   1
  -3  -5   3 20172.8 816.390   1
   3   5  -3 20095.4 814.746   1
  -3   5   3 18986.8 834.376   1
  -3  -5  -3 19591.2 843.046   1
  -3   5   3 21127.2 811.679   1
   3  -5  -3 19831.0 810.061   1
   3   5  -3 21764.6 817.636   1
  -3  -5   3 21086.1 818.734   1
  -3   5  -3 21222.4 814.209   1
   3  -5   3 20481.2 815.371   1
   3   5   3 22108.0 832.814   1
  -3  -5  -3 20744.7 815.222   1
   3   5   3 20218.6 815.990   1
  -3  -5  -5 921.208 120.936   1
  -3  -5   5 1094.78 69.9141   1
   3   5  -5 1045.25 69.6875   1
  -3   5  -5 1287.12 79.9849   1
   3   5  -5 1109.43 72.1305   1
   3  -5   5 1195.63 71.6357   1
  -3   5  -5 1129.61 68.7957   1
  -3  -5   5 1119.63 73.9045   1
   3  -5  -5 1093.88 63.7113   1
  -3   5   5 1067.67 106.730   1
   3   5   5 1230.95 113.580   1
   3  -5  -5 1204.91 90.0841   1
  -3   5   5 1240.48 67.2402   1
  -3  -5  -5 1190.12 70.1621   1
   3   5   7 41459.1 1980.36   1
  -3  -5  -7 41740.1 1975.47   1
  -3  -5   7 40430.2 1951.88   1
  -3  -5   7 40341.7 1947.17   1
   3   5  -7 41184.2 1948.62   1
   3   5  -7 39512.7 1949.72   1
  -3   5  -7 40912.4 1947.63   1
   3  -5   7 43326.8 1950.32   1
   3  -5  -7 41852.2 1943.03   1
  -3  -5  -7 40875.6 1948.34   1
  -3   5   7 42025.9 1941.07   1
  -3   5  -7 44101.1 1954.13   1
   3  -5  -7 39680.5 1942.61   1
   3   5   9-43.1504 152.624   1
  -3   5  -9 30.0129 63.5402   1
   3  -5   9 67.7062 65.7896   1
  -3  -5   9 12.1981 48.9659   1
   3   5  -9 90.3348 58.0591   1
   3  -5  -9 54.6229 31.4319   1
   3  -5   9 86.3518 55.0350   1
  -3   5  -9 94.0663 48.5574   1
  -3   5   9 8.41593 30.8794   1
  -3  -5   9 18.2966 58.1046   1
   3   5  -9 73.1993 54.6785   1
  -3  -5  -9 152.478 109.259   1
  -3  -5  -9 27.3712 45.7678   1
  -3   5 -11 20382.8 935.224   1
   3  -5  11 20043.5 936.810   1
  -3   5  11 18391.8 919.408   1
  -3  -5  11 19286.3 927.892   1
   3   5 -11 19847.5 934.757   1
   3  -5  11 20069.2 932.840   1
  -3   5 -11 19731.2 928.872   1
  -3  -5  11 19331.6 934.093   1
  -3   5  11 19165.8 919.614   1
   3   5 -11 19907.2 932.054   1
  -3  -5 -11 19542.6 924.409   1
   3   5  11 19039.9 921.628   1
   3  -5 -11 19439.3 917.939   1
   3   5  11 19049.5 966.406   1
  -3   5  13 28933.1 1443.66   1
   3   5 -13 30887.7 1462.35   1
   3  -5 -13 30905.0 1444.37   1
   3   5  13 26997.7 1446.33   1
  -3   5 -13 31783.7 1456.54   1
  -3  -5  13 30858.2 1462.40   1
  -3   5  13 31598.5 1447.62   1
   3   5 -13 32248.0 1460.66   1
  -3  -5 -13 31335.1 1449.89   1
   3   5  13 31612.6 1486.49   1
  -3   5 -13 32904.4 1463.16   1
   3  -5  13 33583.5 1464.98   1
  -3   5 -15 8177.42 405.206   1
  -3   5  15 7290.49 382.082   1
   3   5 -15 8099.28 409.053   1
  -3  -5  15 7701.34 399.031   1
   3  -5 -15 8099.52 383.726   1
  -3   5 -15 7861.72 397.561   1
  -3   5  15 8057.66 388.614   1
   3   5 -15 8313.68 405.231   1
  -3  -5  15 8054.29 407.642   1
  -3  -5 -15 8323.99 390.047   1
   3   5  15 7284.62 429.685   1
   3  -5  15 8287.49 407.604   1
  -3  -5 -15 7467.18 394.847   1
   3   5  17 3359.31 244.558   1
  -3   5  17 3497.61 201.043   1
  -3  -5  17 3543.36 218.822   1
   3   5 -17 3908.27 216.857   1
  -3   5 -17 3922.08 219.219   1
  -3   5  17 3396.61 190.560   1
   3   5 -17 3591.33 221.847   1
  -3  -5  17 3747.85 212.445   1
   3  -5  17 3884.97 220.135   1
  -3   5 -17 4053.22 211.160   1
   3  -5 -17 3836.14 193.191   1
   3  -5  17 4135.10 223.200   1
  -3  -5 -17 3721.80 206.397   1
  -3   5  19 133.251 70.1415   1
  -3  -5  19 119.342 89.3429   1
  -3   5  19 93.4306 53.8652   1
  -3  -5  19 7.70515 83.3195   1
   3  -5 -19 117.819 69.0555   1
   3  -5  19 275.658 94.2332   1
  -3   5 -19 56.6780 75.3308   1
  -3  -5 -19 78.0406 59.2499   1
   3   5  19 263.570 133.229   1
   3  -5 -19 78.5653 54.8793   1
   3   5 -19 319.290 89.1003   1
   3  -5  19 190.291 95.4818   1
  -3  -5 -19 238.304 81.8447   1
  -3   5 -19 253.449 92.7606   1
   3  -5  21 4008.95 229.853   1
  -3  -5 -21 4075.99 213.083   1
  -3  -5  21 3555.98 221.673   1
   3   5 -21 3536.13 234.662   1
  -3   5  21 3621.21 199.170   1
   3  -5  21 3714.95 231.062   1
   3  -5 -21 3413.33 207.620   1
  -3   5 -21 3722.42 227.847   1
  -3  -5  21 3489.28 227.329   1
  -3   5  21 3398.07 207.662   1
   3   5 -21 3701.77 224.426   1
  -3  -5 -21 3851.21 203.228   1
   3  -5 -21 3919.10 201.456   1
  -3   5  23 3766.30 220.863   1
  -3  -5  23 3797.37 244.091   1
  -3   5 -23 4016.09 243.071   1
  -3  -5 -23 4337.32 225.110   1
   3  -5 -23 3582.02 222.559   1
   3  -5  23 3947.77 248.260   1
   3   5 -23 3553.77 248.837   1
   3   5  23 3863.03 224.481   1
  -3   5 -23 3746.40 230.028   1
  -3  -5  23 3901.60 236.326   1
  -3   5  23 3691.48 211.155   1
   3   5 -23 3729.17 235.227   1
   3  -5 -23 3849.21 212.969   1
  -3  -5 -23 4028.72 214.924   1
   3  -5  23 4384.29 247.397   1
  -3  -5  25 3020.01 206.729   1
  -3   5  25 2565.32 177.959   1
  -3  -5 -25 2505.19 179.843   1
  -3   5 -25 2606.27 202.295   1
   3  -5 -25 2945.17 179.942   1
   3   5  25 2478.89 184.349   1
   3  -5  25 2694.52 212.332   1
   3   5 -25 2238.67 207.185   1
  -3   5 -25 2570.95 187.436   1
  -3   5  25 2713.07 169.649   1
  -3  -5  25 2834.97 199.710   1
   3  -5 -25 2759.34 170.360   1
   3   5 -25 3078.64 200.052   1
  -3  -5 -25 2572.94 168.439   1
   3  -5  25 3146.42 210.659   1
  -3  -5  27 658.797 144.046   1
   3  -5  27 776.613 159.652   1
   3   5 -27 427.623 152.809   1
  -3   5 -27 396.724 119.180   1
   3   5  27 436.376 124.163   1
  -3  -5  27 568.808 138.217   1
  -3   5  27 549.056 104.445   1
   3   5 -27 684.290 134.807   1
   3  -5 -27 575.580 100.711   1
  -3  -5 -27 506.143 98.3383   1
   3  -5  27 690.360 149.028   1
  -3   5 -27 500.269 143.078   1
  -3  -5 -27 565.954 120.328   1
  -3   5 -29 268.749 150.000   1
   3   5 -29 457.975 167.808   1
   3  -5  29 252.309 159.827   1
   3   5  29 183.143 127.462   1
  -3   5 -29 177.301 122.464   1
  -3   5  29 205.613 106.052   1
  -3  -5  29 190.121 142.312   1
   3   5 -29 86.7710 135.984   1
   3  -5 -29 189.727 102.636   1
  -3  -5 -29 204.262 98.2514   1
   3  -5  29 276.760 147.867   1
  -3  -5  29 323.955 144.343   1
  -3  -5 -31 1649.06 161.020   1
  -3   5 -31 1179.61 184.356   1
  -3   5 -31 1540.18 164.805   1
  -3  -5 -31 1441.89 142.065   1
   3   5 -31 1055.24 192.560   1
   3  -5  31 1603.61 209.511   1
   3   5  31 1387.48 175.061   1
  -3   5  31 1478.94 154.037   1
  -3  -5  31 1171.59 181.193   1
   3  -5 -31 1498.39 146.839   1
   3   5 -31 1868.74 182.168   1
   3  -5  31 1624.03 190.555   1
  -3  -5  31 1514.76 185.013   1
  -3   5 -33 1081.87 188.155   1
  -3  -5 -33 1308.08 164.179   1
   3  -5  33 1117.83 207.242   1
   3   5  33 1238.98 183.074   1
  -3   5 -33 1394.88 167.714   1
   3   5 -33 1120.74 196.585   1
  -3  -5 -33 1582.46 144.515   1
  -3  -5  33 1390.87 187.170   1
   3   5 -33 1501.21 176.907   1
   3  -5 -33 1184.95 142.346   1
   3  -5  33 1448.89 188.768   1
  -3  -5  33 1110.23 178.084   1
  -3  -5 -35 1374.13 182.391   1
  -3   5 -35 1703.47 208.396   1
   3  -5  35 1462.94 233.422   1
   3   5  35 1167.70 209.535   1
   3  -5 -35 1625.07 160.660   1
   3   5 -35 1333.92 210.901   1
  -3   5 -35 1608.54 184.468   1
  -3  -5  35 1756.78 207.267   1
   3   5 -35 1794.50 192.855   1
   3  -5 -35 1360.62 157.609   1
  -3  -5 -35 1469.32 164.161   1
  -3  -5  35 1300.44 192.505   1
   3  -5  35 1628.51 209.858   1
  -3   5 -37 77.0461 182.306   1
  -3  -5 -37 398.665 172.644   1
  -3  -5  37 120.422 185.312   1
   3  -5  37 180.747 217.780   1
  -3   5 -37 306.618 162.709   1
   3   5 -37-127.986 196.136   1
   3   5 -37 150.671 165.402   1
   3  -5 -37 42.0937 132.922   1
  -3  -5  37 249.896 173.529   1
   3  -5  37-9.98217 185.294   1
  -3   5  37-121.274 156.363   1
  -3  -5 -37 170.309 143.388   1
   3   7  -1 498.486 46.7231   1
  -3  -7   1 539.600 51.9055   1
  -3   7  -1 597.822 55.4113   1
   3   7   1 600.695 46.2628   1
  -3  -7   1 543.808 50.9141   1
  -3  -7  -1 551.787 46.9344   1
   3   7  -1 556.552 47.9743   1
   3  -7   1 527.357 45.8297   1
   3  -7  -1 567.752 42.7712   1
  -3   7  -1 550.294 42.5091   1
  -3   7   1 626.537 40.7427   1
  -3  -7  -1 702.829 63.0856   1
   3  -7  -1 478.616 73.2753   1
   3   7  -3 3732.89 190.173   1
  -3  -7   3 4008.43 191.634   1
  -3   7  -3 3901.14 197.027   1
  -3  -7  -3 3957.67 188.805   1
   3   7  -3 3739.15 192.124   1
   3  -7  -3 3555.72 183.627   1
   3  -7   3 3709.84 191.366   1
  -3   7  -3 3643.88 188.650   1
  -3  -7   3 3718.30 194.917   1
  -3   7   3 3563.15 183.755   1
  -3  -7  -3 3664.84 212.890   1
   3   7   3 3923.20 195.928   1
   3  -7  -3 4047.26 216.360   1
   3   7   5 26043.0 1230.29   1
  -3  -7   5 25621.7 1218.49   1
   3   7  -5 25455.7 1219.59   1
  -3  -7  -5 25439.1 1216.06   1
   3   7  -5 25404.9 1221.96   1
   3  -7   5 24778.5 1220.42   1
  -3   7  -5 26549.5 1219.21   1
   3  -7  -5 26129.0 1211.17   1
  -3  -7   5 25173.2 1223.80   1
  -3   7   5 25313.9 1212.26   1
   3  -7   5 25328.4 1224.12   1
  -3   7  -5 27337.6 1224.85   1
  -3  -7  -5 25326.0 1248.10   1
   3   7   7 817.888 141.153   1
  -3  -7  -7 712.016 167.588   1
   3  -7  -7 391.485 72.6753   1
  -3  -7   7 608.557 63.7320   1
   3   7  -7 588.060 72.3445   1
  -3   7  -7 625.192 77.4491   1
   3  -7   7 536.430 78.7086   1
  -3   7  -7 519.108 60.5387   1
   3  -7   7 534.377 68.8292   1
  -3  -7   7 630.838 77.9374   1
   3   7  -7 536.073 71.3466   1
   3  -7  -7 572.373 41.8484   1
  -3  -7  -7 598.864 55.0916   1
  -3   7   7 418.138 47.8784   1
   3  -7   9 505.128 85.5213   1
  -3   7  -9 393.482 83.9032   1
  -3  -7  -9-58.2197 157.719   1
   3   7  -9 370.003 75.1462   1
  -3   7   9 361.186 116.279   1
   3   7   9 406.139 173.551   1
   3  -7  -9 266.870 38.8142   1
   3   7  -9 430.313 78.4241   1
  -3  -7   9 222.110 65.6106   1
  -3   7   9 327.466 36.3533   1
  -3   7  -9 270.262 64.2492   1
   3  -7   9 435.318 77.5433   1
  -3  -7   9 384.421 81.9659   1
   3   7   9 320.739 52.5104   1
   3  -7  -9 296.816 40.2370   1
   3  -7  11 5672.20 287.020   1
   3   7  11 5034.40 346.724   1
  -3  -7 -11 5100.72 300.413   1
   3   7  11 5284.69 264.675   1
   3   7 -11 5356.40 281.841   1
  -3  -7  11 4816.76 283.405   1
  -3   7  11 5058.83 272.267   1
   3  -7 -11 5569.23 261.734   1
   3  -7 -11 5192.51 257.177   1
  -3  -7  11 5336.03 275.084   1
   3   7 -11 4836.62 282.284   1
   3  -7  11 5521.88 282.735   1
  -3   7 -11 5716.58 277.197   1
  -3   7  11 5270.75 258.727   1
  -3   7 -11 5563.14 285.670   1
   3   7  13 6280.77 383.696   1
   3   7  13 6210.44 302.755   1
  -3   7  13 5868.71 300.601   1
  -3   7 -13 6501.14 325.767   1
   3  -7 -13 5825.82 299.231   1
   3   7 -13 6176.18 325.895   1
   3  -7  13 6446.62 324.523   1
  -3   7 -13 6297.66 316.853   1
  -3   7  13 6098.93 300.075   1
   3   7 -13 6162.22 322.639   1
  -3  -7  13 6171.28 325.693   1
   3  -7  13 6631.88 326.250   1
   3  -7 -13 6145.29 296.942   1
  -3   7  15 12182.5 624.241   1
  -3  -7  15 12583.3 643.338   1
   3   7 -15 14230.4 655.081   1
   3  -7 -15 13311.0 624.082   1
  -3   7 -15 13420.7 643.742   1
   3   7  15 13196.8 629.298   1
  -3   7 -15 13602.3 650.472   1
   3   7 -15 13747.2 649.032   1
  -3  -7  15 13222.8 651.457   1
   3   7  15 13013.1 688.019   1
   3  -7  15 13531.4 650.710   1
   3   7  17 3363.95 265.319   1
   3   7 -17 3284.51 203.909   1
  -3   7  17 2912.13 171.615   1
  -3  -7  17 3283.98 200.159   1
   3   7 -17 3522.25 214.124   1
   3  -7  17 3607.43 210.015   1
   3   7  17 3347.64 180.154   1
  -3   7 -17 3387.12 198.323   1
  -3  -7  17 3134.74 208.074   1
  -3   7 -17 3350.02 207.865   1
   3  -7 -17 3638.61 173.222   1
   3  -7  17 3661.64 208.837   1
  -3  -7 -17 3545.83 192.505   1
  -3  -7  19-58.7259 90.2034   1
  -3   7  19 1.05123 48.2176   1
   3   7 -19 74.8960 102.712   1
   3  -7 -19-98.9947 62.1983   1
  -3   7 -19 83.8815 84.8241   1
   3  -7  19 38.9279 97.5043   1
   3   7  19 39.5267 58.9096   1
  -3  -7  19 58.6775 96.7637   1
   3   7 -19 99.8855 92.6436   1
   3  -7 -19 34.5410 46.7736   1
   3   7  19 194.444 172.916   1
  -3  -7 -19-5.50721 73.1009   1
   3  -7  19 74.3855 95.9427   1
  -3   7 -19-40.0105 95.8543   1
   3   7  21 878.204 186.858   1
   3   7 -21 1107.68 125.777   1
  -3  -7  21 954.390 130.214   1
  -3   7 -21 1172.23 133.226   1
  -3   7  21 962.492 80.9807   1
  -3  -7  21 1037.68 121.077   1
   3  -7 -21 723.199 90.1936   1
   3  -7  21 1116.69 135.348   1
   3   7  21 846.740 92.6844   1
   3  -7 -21 976.870 81.7742   1
   3  -7  21 1072.32 128.504   1
  -3  -7 -21 1056.34 100.165   1
   3   7  23 4511.17 292.020   1
   3   7 -23 4426.39 253.792   1
  -3   7 -23 4642.43 262.296   1
  -3  -7 -23 4555.86 231.682   1
  -3  -7  23 4094.28 257.776   1
  -3   7  23 4344.36 218.747   1
  -3  -7  23 4387.99 251.945   1
   3  -7  23 4526.25 268.087   1
   3   7  23 4349.24 231.103   1
   3  -7 -23 3792.54 224.685   1
   3   7 -23 4002.31 266.709   1
  -3   7 -23 4590.96 249.069   1
   3  -7 -23 4455.97 218.866   1
   3  -7  23 4868.73 260.987   1
  -3  -7  25 1498.67 169.862   1
  -3   7 -25 1374.01 171.250   1
  -3  -7 -25 1650.26 139.284   1
   3  -7  25 1727.99 172.650   1
  -3  -7  25 1391.13 161.760   1
  -3   7  25 1515.27 122.441   1
   3   7 -25 1786.54 183.262   1
   3   7  25 1631.33 143.302   1
   3  -7 -25 1447.30 132.939   1
   3  -7  25 1775.34 186.179   1
  -3   7 -25 1637.06 155.410   1
   3   7 -25 1557.53 164.174   1
  -3  -7 -25 2284.79 125.047   1
   3  -7 -25 1651.15 123.947   1
   3   7  25 1952.94 207.203   1
  -3   7  27 2403.86 173.117   1
  -3  -7 -27 2703.95 180.081   1
  -3  -7  27 2363.54 209.876   1
  -3   7 -27 2544.94 214.517   1
   3  -7  27 2807.48 212.520   1
  -3  -7  27 2433.46 205.461   1
  -3   7  27 2209.72 161.713   1
   3  -7 -27 2277.84 172.432   1
   3   7 -27 1964.68 213.492   1
   3  -7  27 2451.71 219.239   1
  -3   7 -27 2590.16 194.985   1
   3   7 -27 2488.88 201.970   1
  -3  -7 -27 3264.08 168.059   1
   3  -7 -27 2518.61 163.150   1
   3   7  27 2868.31 238.242   1
   3   7  29 248.419 184.790   1
  -3  -7  29 100.118 145.035   1
  -3   7  29 78.1314 96.5611   1
   3   7 -29-85.4769 162.100   1
   3  -7  29 121.482 166.911   1
  -3   7 -29-3.85551 126.355   1
  -3  -7 -29 253.094 96.0894   1
   3   7 -29 115.278 137.875   1
   3  -7 -29 58.5938 93.0859   1
  -3   7 -29 249.480 151.984   1
  -3  -7  29 170.098 147.549   1
  -3   7  29 146.172 111.576   1
   3  -7  29 227.600 154.505   1
  -3  -7  31 993.095 173.348   1
  -3   7  31 803.989 121.744   1
   3   7 -31 661.946 183.251   1
   3  -7  31 729.271 189.761   1
  -3   7 -31 894.969 152.615   1
  -3  -7 -31 1044.90 122.756   1
   3  -7 -31 731.974 114.849   1
   3   7 -31 664.607 160.823   1
  -3   7 -31 991.670 179.911   1
   3  -7  31 1110.13 179.933   1
  -3   7  31 853.726 134.151   1
  -3  -7  31 793.480 173.354   1
  -3  -7 -31 947.687 138.626   1
  -3  -7  33 3031.98 254.063   1
  -3   7  33 2754.49 208.537   1
   3   7 -33 2609.27 263.651   1
   3  -7  33 3399.49 283.516   1
  -3   7 -33 3033.12 238.499   1
  -3  -7 -33 3213.25 211.593   1
   3   7 -33 3046.75 243.682   1
   3  -7 -33 3203.39 203.242   1
  -3  -7  33 2854.17 246.569   1
  -3  -7 -33 3204.37 226.779   1
  -3   7  33 3157.41 218.130   1
  -3   7 -33 3234.01 260.622   1
   3  -7  33 3743.83 260.223   1
  -3   7  35 950.060 147.112   1
  -3  -7  35 1111.21 196.036   1
   3  -7  35 1218.03 234.334   1
   3   7  35 1026.23 192.389   1
   3   7 -35 1148.46 208.551   1
  -3   7 -35 1201.70 179.947   1
  -3  -7 -35 1129.64 147.896   1
   3   7 -35 1117.77 185.639   1
   3  -7 -35 852.197 136.401   1
   3  -7  35 1292.33 202.443   1
  -3   7  35 1324.52 160.536   1
  -3  -7  35 1026.25 190.217   1
  -3  -7 -35 1088.84 163.649   1
  -3   7 -35 1293.02 203.507   1
  -3  -9  -1 251.845 53.1348   1
  -3  -9   1 349.924 59.4847   1
   3  -9   1 181.299 54.3892   1
  -3   9  -1 302.642 45.3115   1
  -3  -9   1 244.704 54.3578   1
  -3  -9  -1 268.235 61.7121   1
   3   9   1 145.942 48.6906   1
   3   9  -1 270.475 49.5425   1
   3  -9  -3 12015.6 630.069   1
  -3  -9   3 12581.8 622.664   1
  -3  -9  -3 13179.8 629.699   1
   3   9   3 13519.3 615.935   1
  -3  -9   3 13110.1 617.218   1
   3   9  -3 13224.9 618.109   1
   3  -9   3 12814.4 619.538   1
   3  -9  -3 12521.6 611.244   1
  -3   9  -3 14468.8 617.528   1
  -3   9   3 12469.5 609.437   1
  -3  -9  -3 12552.7 614.975   1
   3  -9   3 12294.4 621.831   1
  -3   9   3 12017.7 614.575   1
   3  -9   5 10571.5 528.646   1
  -3  -9  -5 10186.1 550.756   1
  -3   9   5 10265.6 511.311   1
  -3  -9   5 10446.2 529.161   1
   3   9   5 10683.4 522.377   1
  -3  -9   5 11162.1 521.830   1
   3   9  -5 10757.0 524.629   1
   3  -9   5 11243.3 526.929   1
  -3   9  -5 11263.4 522.070   1
   3  -9  -5 10648.0 511.813   1
  -3  -9  -5 10727.5 517.326   1
   3   9   5 11100.0 518.017   1
  -3  -9  -7 37589.4 1893.03   1
   3  -9  -7 33849.0 1867.72   1
  -3   9   7 38599.1 1850.62   1
  -3  -9   7 36977.6 1867.34   1
  -3  -9   7 38978.6 1860.49   1
   3   9  -7 39354.5 1865.61   1
   3  -9   7 39716.5 1865.68   1
   3  -9  -7 39482.4 1849.00   1
  -3   9  -7 39375.8 1862.15   1
   3   9   7 45586.9 1863.48   1
   3  -9   7 40428.5 1868.42   1
   3   9   7 40492.7 1868.06   1
  -3  -9  -9 1686.58 210.998   1
   3  -9  -9 1754.08 94.5465   1
   3   9   9 1832.23 169.190   1
  -3   9   9 1731.39 91.5653   1
   3   9   9 1752.88 107.318   1
  -3  -9  -9 1855.68 102.407   1
  -3  -9   9 1652.15 117.353   1
   3   9  -9 1554.99 130.064   1
   3  -9   9 1796.26 127.057   1
   3  -9  -9 1509.25 87.6226   1
  -3   9  -9 1688.76 115.876   1
  -3  -9   9 1741.06 134.241   1
   3   9  -9 1875.71 130.309   1
   3  -9   9 1632.21 128.873   1
  -3   9   9 1838.84 141.589   1
  -3  -9 -11 6757.74 321.824   1
   3   9 -11 6592.28 340.918   1
  -3  -9  11 6400.58 330.893   1
   3  -9  11 6825.03 339.634   1
  -3   9 -11 6754.69 332.324   1
   3   9 -11 6559.69 338.613   1
  -3  -9  11 5705.91 338.874   1
   3   9  11 6279.34 318.934   1
  -3   9  11 5880.66 343.645   1
  -3  -9 -11 6204.37 367.181   1
   3   9  11 6505.68 381.839   1
   3  -9  11 6694.32 340.385   1
   3   9 -13 13183.8 605.801   1
   3  -9 -13 11565.3 573.648   1
   3  -9  13 13079.3 603.500   1
  -3   9 -13 13136.4 596.606   1
  -3  -9  13 12518.3 604.635   1
   3   9 -13 13183.2 602.988   1
   3   9  13 13351.0 581.625   1
   3  -9 -13 10786.3 572.386   1
   3  -9  13 14128.8 606.242   1
   3   9  13 13196.8 649.605   1
  -3   9  13 11833.3 590.100   1
  -3  -9 -13 12226.7 601.463   1
   3  -9 -15 5376.09 280.516   1
  -3  -9 -15 6067.75 297.299   1
   3   9 -15 5918.15 318.982   1
   3  -9  15 6382.62 317.193   1
  -3   9 -15 6066.18 307.278   1
  -3  -9  15 5542.04 316.586   1
   3   9 -15 6043.62 314.366   1
  -3   9  15 5970.86 284.389   1
   3   9  15 5943.17 287.781   1
   3   9  15 5439.89 377.044   1
  -3   9  15 5568.66 288.245   1
   3  -9 -17 4699.83 231.670   1
  -3   9  17 4679.56 234.735   1
   3   9 -17 5102.72 278.995   1
  -3  -9  17 4659.24 264.926   1
   3  -9  17 5388.52 278.709   1
   3  -9 -17 3893.87 232.993   1
  -3   9 -17 5157.47 264.563   1
   3   9  17 4995.98 240.194   1
   3   9  17 4967.89 346.854   1
   3   9 -17 5049.21 271.197   1
  -3   9  17 4851.17 237.762   1
  -3  -9  17 4531.55 271.667   1
   3  -9  17 5113.62 273.814   1
  -3  -9 -17 4821.73 249.634   1
  -3  -9  19 53.6196 105.838   1
  -3   9  19-26.8826 60.9321   1
  -3   9  19 49.4102 48.2340   1
  -3  -9  19-86.2672 96.8089   1
   3  -9  19 155.944 121.415   1
   3   9 -19 94.7075 112.759   1
   3   9  19 1.51036 57.1811   1
   3  -9 -19 20.4180 52.5098   1
  -3   9 -19 131.629 97.5376   1
   3   9 -19-63.8308 100.746   1
   3  -9 -19-12.1616 41.4592   1
   3  -9  19-92.5226 109.016   1
  -3  -9 -19 121.162 72.8660   1
  -3   9  21 758.619 72.3786   1
  -3  -9  21 1023.39 128.748   1
   3  -9 -21 954.499 81.7613   1
   3  -9  21 757.366 142.782   1
   3   9  21 751.505 85.5619   1
  -3   9 -21 772.651 118.531   1
  -3   9  21 768.018 86.6622   1
  -3  -9  21 770.181 135.014   1
   3   9 -21 949.376 127.329   1
   3  -9  21 1160.15 139.090   1
  -3  -9 -21 625.288 92.7114   1
   3  -9 -21 877.870 70.5846   1
  -3  -9  23 468.077 134.966   1
  -3   9  23 383.913 69.8052   1
  -3  -9  23 467.057 130.096   1
   3  -9  23 378.896 145.294   1
   3   9 -23 211.322 146.323   1
   3  -9 -23 421.560 78.4967   1
   3   9  23 612.138 90.9668   1
   3   9 -23 347.654 125.148   1
   3  -9 -23 461.025 68.2789   1
   3  -9  23 320.173 132.259   1
  -3  -9 -23 403.599 94.8978   1
  -3   9  23 464.634 85.3903   1
  -3  -9 -23 475.535 85.4066   1
  -3  -9 -25 10260.4 503.385   1
   3   9 -25 9974.31 530.015   1
  -3   9  25 9648.42 490.987   1
  -3  -9  25 10249.2 529.972   1
   3  -9 -25 9616.59 494.638   1
   3   9 -25 9331.99 537.535   1
   3   9  25 10076.5 506.053   1
   3  -9  25 10721.7 543.375   1
  -3   9 -25 10612.8 525.286   1
  -3  -9  25 10523.3 536.320   1
  -3  -9 -25 9968.20 503.514   1
  -3   9  25 9735.71 498.009   1
   3  -9 -25 10145.8 490.118   1
   3  -9  25 11349.5 536.343   1
  -3   9 -27 2358.59 206.192   1
  -3  -9 -27 1997.72 157.799   1
  -3  -9  27 1957.85 197.509   1
  -3   9  27 1872.46 146.099   1
  -3  -9  27 2011.59 191.516   1
   3  -9 -27 1828.19 138.321   1
   3   9  27 1793.24 162.043   1
   3   9 -27 1737.28 203.154   1
   3  -9  27 2128.41 211.124   1
  -3   9 -27 1908.64 178.352   1
  -3   9  27 1773.74 133.555   1
   3   9 -27 2035.35 190.667   1
   3  -9  27 2350.11 200.021   1
  -3  -9 -27 2012.69 152.109   1
  -3   9  29 88.1312 105.832   1
  -3  -9  29 73.1045 153.695   1
   3  -9  29 182.970 153.600   1
  -3  -9  29-104.429 151.534   1
  -3   9  29 22.3339 88.5145   1
   3   9 -29 19.8628 170.329   1
   3  -9  29-10.2423 174.707   1
   3  -9 -29 12.3592 93.7809   1
  -3   9 -29 28.4899 134.402   1
   3   9  29-18.2069 120.470   1
   3   9 -29-94.2130 147.799   1
  -3  -9 -29 117.776 102.087   1
  -3   9 -29 180.224 162.751   1
  -3   9  31 2884.01 199.520   1
  -3  -9 -31 2744.84 204.083   1
  -3  -9  31 2607.77 243.323   1
  -3   9 -31 3552.77 256.902   1
  -3   9  31 2841.77 188.277   1
  -3  -9  31 2901.50 242.945   1
   3   9 -31 2693.60 256.915   1
   3   9  31 2779.23 217.439   1
   3  -9  31 3192.08 271.695   1
   3  -9 -31 2400.06 189.797   1
  -3   9 -31 3363.30 233.856   1
   3   9 -31 2912.15 241.020   1
  -3  -9 -31 3440.88 201.877   1
   3   9  31 3226.38 312.739   1
   3  -9  31 3357.83 250.323   1
  -3  -9 -33 1655.92 172.679   1
  -3   9 -33 1945.21 222.737   1
  -3   9  33 1817.55 153.331   1
  -3  -9  33 1504.03 209.510   1
   3   9  33 1303.95 185.037   1
   3   9 -33 1369.36 226.784   1
   3  -9  33 1879.15 243.082   1
  -3   9 -33 1435.94 190.906   1
   3  -9 -33 1745.43 157.042   1
   3   9 -33 1948.63 203.510   1
  -3  -9 -33 2015.87 162.508   1
   3   9  33 2041.38 293.175   1
  -3  -9  33 1678.26 207.886   1
   3  -9  33 1850.17 216.919   1
  -3   9  33 1920.00 164.792   1
  -3   9 -35 1280.72 212.014   1
  -3  -9 -35 964.346 165.953   1
   3   9  35 1402.55 282.731   1
  -3  -9  35 863.070 209.428   1
   3  -9  35 1143.17 242.617   1
  -3   9 -35 1060.05 186.195   1
   3  -9 -35 956.728 142.773   1
   3   9 -35 818.926 220.017   1
  -3  -9 -35 1400.78 153.940   1
   3   9 -35 1571.35 204.927   1
   3  -9 -35 1515.76 136.841   1
  -3   9  35 1407.63 159.187   1
   3  -9  35 1690.59 216.472   1
  -3  -9  35 1317.78 205.895   1
   3 -11   1 94.7723 71.6479   1
  -3  11   1 102.466 66.2012   1
   3 -11  -1 84.4045 60.3408   1
  -3  11   1 119.908 47.2327   1
   3 -11   1 110.411 66.0454   1
  -3  11  -1 195.956 52.2513   1
   3  11   1 167.017 56.2509   1
   3  11  -1 52.2601 58.6711   1
  -3 -11  -1 126.316 64.6844   1
  -3 -11   1-39.2333 72.2700   1
  -3 -11   1 203.398 61.1599   1
  -3 -11  -1 92.0805 66.8134   1
   3  11   1 79.2822 52.9969   1
   3  11  -1 174.328 61.0979   1
   3 -11   3 11898.2 598.057   1
  -3  11   3 11702.8 588.673   1
  -3 -11  -3 12217.6 599.497   1
   3  11   3 12673.5 588.325   1
  -3 -11   3 12467.1 591.519   1
   3  11  -3 12932.8 595.423   1
   3 -11  -3 11768.7 586.963   1
   3 -11   3 12090.7 595.902   1
  -3  11  -3 12583.7 591.795   1
  -3  11   3 12152.5 583.388   1
  -3 -11   3 11581.4 598.998   1
   3  11  -3 12957.7 597.693   1
  -3 -11  -3 11688.0 591.269   1
  -3  11  -3 12767.3 598.534   1
   3 -11   5 50572.6 2396.13   1
  -3  11   5 46670.1 2382.70   1
   3 -11  -5 45885.5 2397.73   1
   3  11  -5 51784.8 2396.10   1
  -3 -11   5 48789.7 2397.55   1
  -3 -11  -5 52583.1 2405.20   1
  -3 -11   5 52732.3 2390.07   1
   3  11   5 53909.9 2386.13   1
   3  11  -5 52979.7 2395.16   1
   3 -11  -5 48205.8 2381.67   1
   3 -11   5 51830.8 2394.89   1
  -3  11  -5 52568.6 2391.24   1
  -3  11   5 48633.7 2379.44   1
   3  11   5 54747.7 2387.24   1
  -3 -11  -5 50406.3 2386.65   1
  -3  11  -5 53752.2 2397.03   1
  -3  11  -7 14342.0 626.805   1
  -3  11   7 11439.2 603.935   1
   3 -11   7 12801.6 623.673   1
   3 -11  -7 11107.5 630.852   1
  -3 -11  -7 12888.8 653.523   1
  -3  11   7 12165.1 601.550   1
   3  11   7 14127.4 613.232   1
  -3 -11   7 13334.9 616.464   1
   3  11  -7 13035.1 624.062   1
   3 -11  -7 12686.0 602.457   1
   3 -11   7 13192.0 623.213   1
  -3  11  -7 13162.6 617.416   1
  -3 -11   7 11934.9 625.149   1
   3  11  -7 13120.9 623.793   1
  -3 -11  -7 11375.8 606.449   1
   3  11   7 14550.9 612.149   1
  -3  11  -9 181.442 85.8831   1
   3 -11   9 61.7394 81.6080   1
  -3 -11  -9 187.166 174.398   1
  -3 -11   9-56.9667 67.6353   1
   3  11  -9 119.211 79.9459   1
   3 -11   9 80.9081 79.7757   1
  -3  11  -9-2.01442 63.2439   1
   3  11   9 21.2048 56.5636   1
   3  11   9 98.2814 82.1070   1
  -3 -11   9-7.99350 85.7665   1
   3 -11  11 855.748 102.835   1
   3  11  11 837.846 123.568   1
  -3 -11  11 632.606 86.2223   1
   3 -11  11 730.976 101.637   1
   3  11 -11 562.441 102.358   1
  -3  11 -11 804.479 88.1857   1
   3  11  11 662.484 68.3391   1
  -3 -11  11 631.625 106.628   1
  -3  11 -11 927.146 107.082   1
  -3 -11 -11 703.114 172.730   1
  -3 -11 -13 14384.0 723.559   1
   3  11  13 15309.0 735.830   1
  -3 -11  13 14929.5 707.339   1
   3  11 -13 14600.1 717.601   1
   3 -11  13 15552.9 718.756   1
  -3  11 -13 14676.3 707.188   1
   3  11  13 13602.4 691.339   1
  -3 -11  13 13681.4 716.102   1
   3 -11  13 14800.6 715.080   1
  -3  11 -13 14419.0 716.459   1
   3  11 -15 8261.02 447.555   1
   3 -11  15 8676.79 450.419   1
  -3  11 -15 8362.78 436.202   1
   3  11  15 8395.47 416.359   1
   3 -11  15 9304.96 447.274   1
  -3 -11 -15 8765.02 421.347   1
  -3 -11  15 8521.81 447.652   1
  -3  11 -15 8268.27 448.189   1
  -3 -11 -17 912.613 90.8813   1
  -3 -11  17 880.831 117.939   1
   3  11 -17 686.174 133.714   1
   3  11  17 790.042 67.5015   1
  -3  11 -17 702.800 118.163   1
  -3  11  17 686.960 93.3473   1
  -3  11  17 645.624 61.2106   1
  -3 -11  17 979.776 135.022   1
   3 -11  17 788.548 131.127   1
  -3  11 -17 718.719 135.260   1
  -3 -11 -19 57.4374 78.3587   1
  -3 -11  19-57.1761 108.138   1
   3 -11  19-164.030 146.789   1
   3  11 -19-93.1571 127.481   1
  -3  11 -19-166.642 113.595   1
  -3  11  19 0.97428 62.2254   1
   3  11  19 82.2397 56.5076   1
  -3 -11  19-88.2695 122.102   1
  -3 -11 -19-58.6905 77.1825   1
   3 -11  19-149.702 153.649   1
  -3  11  19 4.16223 52.8703   1
  -3  11 -19-326.510 174.896   1
  -3 -11 -21 120.595 86.5337   1
  -3  11  21-74.4445 78.0584   1
  -3 -11  21 236.515 120.919   1
   3 -11  21 172.151 138.271   1
   3  11  21 163.215 69.6045   1
  -3  11 -21 143.145 110.475   1
   3 -11 -21 175.925 59.6951   1
  -3  11 -21 171.633 138.496   1
  -3 -11  21 214.193 135.726   1
  -3 -11 -21 189.199 84.3008   1
   3 -11  21 350.631 130.564   1
  -3  11  21 589.355 95.9116   1
  -3  11  23 8494.03 413.063   1
  -3 -11  23 8964.39 457.669   1
   3 -11  23 9829.57 473.929   1
   3  11 -23 9120.21 473.790   1
   3 -11 -23 7226.42 409.107   1
   3  11  23 8660.86 425.603   1
   3  11  23 8401.52 543.113   1
  -3 -11 -23 9437.33 431.402   1
  -3  11 -23 9744.82 471.078   1
  -3  11  23 8380.22 417.021   1
   3 -11  23 9402.35 462.754   1
  -3 -11 -23 8584.95 426.850   1
  -3 -11  25 5791.59 336.995   1
  -3 -11 -25 5488.11 295.086   1
  -3  11  25 5596.40 285.025   1
  -3  11  25 5371.50 276.678   1
  -3 -11  25 5973.46 330.490   1
   3 -11 -25 5489.86 272.823   1
   3  11  25 5697.44 296.348   1
   3  11 -25 5236.86 341.191   1
   3 -11  25 5952.49 348.714   1
  -3  11 -25 6251.92 324.565   1
   3 -11 -25 4468.81 273.246   1
  -3 -11 -25 5955.22 298.902   1
   3 -11  25 6247.21 337.396   1
   3  11  25 5944.73 450.903   1
   3  11  27 307.480 304.964   1
  -3 -11  27 731.470 172.131   1
  -3 -11  27 851.495 160.869   1
  -3  11  27 689.415 88.4635   1
   3 -11  27 1234.06 194.063   1
   3  11 -27 782.490 179.210   1
   3  11  27 651.170 119.000   1
   3 -11 -27 624.593 83.8405   1
  -3  11 -27 892.388 146.262   1
   3 -11  27 573.445 161.811   1
  -3 -11 -27 851.220 115.341   1
   3 -11 -27 745.366 80.0754   1
  -3 -11 -27 726.319 114.813   1
  -3  11  29 127.385 83.7707   1
  -3 -11  29 275.705 158.183   1
   3  11 -29 113.881 180.486   1
   3 -11  29 170.150 192.976   1
   3 -11 -29 52.2277 79.3871   1
   3  11  29 72.5805 115.594   1
  -3  11 -29 139.184 141.051   1
   3 -11  29 36.6609 161.466   1
  -3  11  29 98.0263 99.3097   1
  -3 -11  29 203.719 162.933   1
   3 -11 -29 148.662 75.8426   1
   3  11  29 53.5183 294.989   1
  -3 -11 -29 95.2054 105.899   1
  -3 -11 -31 1024.08 130.912   1
   3  11  31 401.967 310.597   1
   3  11 -31 1026.78 179.924   1
  -3  11  31 947.498 107.965   1
  -3 -11  31 1229.42 186.566   1
   3  11 -31 651.589 197.669   1
   3 -11  31 919.590 210.534   1
  -3  11 -31 972.450 169.522   1
   3  11  31 966.325 146.915   1
   3 -11 -31 906.038 105.567   1
   3 -11 -31 961.253 99.4940   1
  -3  11  31 820.283 124.097   1
  -3 -11  31 699.663 187.968   1
   3 -11  31 939.157 188.247   1
   3 -11  33 2744.65 241.776   1
  -3 -11  33 1955.58 228.745   1
  -3  11  33 2501.30 179.918   1
  -3  11  33 2179.99 162.690   1
  -3 -11  33 2221.72 239.613   1
   3 -11  33 2699.48 272.641   1
   3  11  33 1928.31 200.234   1
   3  11 -33 1983.85 250.243   1
   3 -11 -33 1833.11 159.188   1
  -3  11 -33 2518.10 221.880   1
   3  11 -33 2745.30 234.781   1
  -3 -11 -33 2826.26 188.101   1
   3 -11 -33 2192.73 153.957   1
   3  11  33 2542.54 363.248   1
  -3 -13   1 3491.79 188.190   1
  -3 -13  -1 3535.25 189.027   1
   3  13   1 3666.05 186.704   1
   3  13  -1 3777.53 191.812   1
   3 -13  -1 3385.54 189.901   1
   3 -13   1 3462.75 193.323   1
  -3  13   1 3383.12 180.264   1
  -3  13  -1 3494.00 184.305   1
  -3 -13   1 3152.40 196.337   1
  -3 -13  -1 3287.86 194.322   1
   3 -13   1 2742.52 192.084   1
   3  13  -1 3881.35 194.775   1
   3  13   1 3409.22 188.179   1
  -3  13   1 3356.96 190.779   1
  -3 -13  -3 20483.9 969.115   1
   3  13   3 21496.4 962.204   1
  -3 -13   3 20860.9 965.492   1
   3  13  -3 20678.3 970.319   1
   3 -13  -3 19820.9 962.470   1
   3 -13   3 20433.5 971.411   1
  -3  13   3 20174.9 957.905   1
  -3  13  -3 19743.3 964.788   1
  -3 -13   3 17926.3 971.807   1
   3 -13   3 19469.9 970.861   1
   3  13  -3 21345.8 972.635   1
  -3  13   3 19300.4 962.548   1
  -3  13  -3 20198.1 971.854   1
  -3 -13  -5 10850.2 558.625   1
   3  13   5 12104.7 540.603   1
  -3 -13   5 11480.5 546.405   1
   3  13  -5 11084.5 553.695   1
   3 -13   5 10803.1 553.720   1
   3 -13  -5 11074.1 538.908   1
  -3  13   5 10854.9 533.634   1
  -3  13  -5 11686.1 548.060   1
   3  13  -5 11616.2 554.627   1
  -3 -13   5 10268.8 556.155   1
   3 -13   5 10481.2 553.166   1
   3  13   5 11977.9 542.390   1
  -3  13   5 10385.5 538.995   1
  -3  13  -5 11576.3 555.907   1
   3  13  -7 1767.66 125.100   1
  -3 -13   7 1383.41 130.030   1
   3 -13   7 1532.02 125.404   1
  -3 -13  -7 1332.97 170.490   1
   3  13   7 1645.38 101.089   1
  -3 -13   7 1667.70 112.834   1
   3  13  -7 1448.85 124.634   1
   3 -13   7 1362.07 125.435   1
   3 -13  -7 1534.05 94.5882   1
  -3  13  -7 1486.49 111.671   1
  -3  13  -7 1766.21 131.374   1
  -3  13   7 1507.15 95.0862   1
   3  13   7 1533.61 99.1300   1
  -3  13   9 389.355 39.8664   1
  -3 -13  -9 343.373 175.777   1
   3  13   9 542.129 67.2147   1
  -3 -13   9 461.437 78.7235   1
   3 -13  -9 404.462 46.8461   1
   3 -13   9 460.579 92.8729   1
   3  13  -9 409.053 93.6944   1
  -3  13  -9 420.948 75.6323   1
   3  13  -9 523.973 91.8103   1
  -3  13   9 331.403 49.0288   1
   3 -13   9 524.003 93.5832   1
  -3  13  -9 318.259 94.6737   1
  -3 -13   9 476.799 99.8435   1
   3  13   9 481.631 63.6721   1
  -3 -13  11 218.809 101.784   1
   3 -13  11 71.9510 89.6052   1
  -3  13 -11 66.9337 95.9570   1
   3  13 -11 115.778 94.0443   1
  -3 -13 -11 126.704 184.046   1
   3  13  11-118.057 75.6039   1
  -3 -13  11 13.6677 75.4410   1
   3 -13  11 23.6339 92.3937   1
   3  13 -11-36.7766 96.1347   1
  -3  13 -11 59.7264 74.0494   1
  -3 -13 -11 67.1296 48.2884   1
   3  13  11 23.9815 60.4835   1
   3 -13  13 2720.55 179.469   1
  -3 -13  13 2527.19 183.942   1
  -3  13 -13 2643.98 182.423   1
   3  13 -13 2472.31 183.074   1
  -3 -13  13 2781.99 167.065   1
   3 -13  13 2671.19 182.438   1
  -3  13 -13 2457.38 164.263   1
   3  13 -13 2746.00 179.541   1
   3  13  13 2229.80 141.725   1
  -3 -13 -13 2516.90 138.908   1
  -3 -13 -13 2317.20 223.587   1
   3 -13  15 9557.15 481.415   1
  -3 -13  15 8434.47 480.641   1
  -3  13 -15 10027.7 485.594   1
   3  13 -15 8981.29 485.079   1
   3 -13  15 9180.46 481.460   1
  -3  13 -15 9322.64 471.159   1
   3  13 -15 9377.43 480.545   1
   3  13  15 8667.36 448.040   1
  -3 -13 -15 9788.29 448.776   1
  -3 -13 -15 8658.43 475.666   1
  -3 -13 -17 1766.74 112.439   1
   3  13 -17 1930.78 178.213   1
  -3 -13  17 1683.27 156.638   1
   3  13  17 1670.15 108.554   1
   3  13 -17 1878.60 164.646   1
  -3  13 -17 1735.05 146.137   1
   3  13  17 1800.83 236.720   1
   3 -13  17 2003.55 165.072   1
  -3  13 -17 1911.01 170.522   1
  -3 -13  17 1738.90 172.561   1
   3  13  19 75.1612 57.8504   1
   3  13  19 41.1388 248.083   1
   3  13 -19 26.2385 124.765   1
  -3 -13 -19 31.8658 82.1467   1
   3 -13  19 134.381 127.818   1
  -3 -13  19-213.295 123.893   1
   3 -13  19-91.4654 134.801   1
   3  13 -19 114.837 136.574   1
  -3  13 -19-70.1325 107.921   1
  -3 -13 -19-79.6916 74.6673   1
  -3 -13  19 27.7832 132.576   1
  -3  13 -19 56.2387 137.494   1
  -3 -13 -21 4855.51 241.198   1
  -3 -13  21 4342.28 271.220   1
   3 -13  21 4522.65 286.559   1
  -3  13 -21 4928.33 264.894   1
   3  13  21 4527.81 226.867   1
  -3  13  21 3673.41 234.122   1
   3  13  21 4436.33 382.762   1
   3  13 -21 4369.80 276.865   1
  -3  13 -21 5005.41 287.390   1
  -3 -13  21 4228.87 282.935   1
  -3 -13 -21 3898.86 231.910   1
  -3  13  21 3884.09 212.967   1
   3 -13  21 5024.60 279.772   1
  -3  13  23 5284.39 297.850   1
  -3 -13 -23 6270.06 317.027   1
  -3 -13  23 6065.60 345.136   1
   3 -13  23 6613.39 365.674   1
   3  13  23 6037.69 305.562   1
   3  13  23 5831.90 460.445   1
   3  13 -23 6318.78 351.595   1
  -3 -13 -23 5820.42 306.796   1
   3 -13  23 6440.07 352.430   1
  -3  13  23 5549.34 293.285   1
  -3 -13  23 6430.63 360.476   1
  -3  13 -23 6956.51 363.111   1
   3  13  25 1931.30 358.265   1
  -3  13  25 1752.79 111.670   1
  -3 -13  25 1688.64 193.642   1
  -3  13 -25 1838.50 198.826   1
  -3 -13  25 1826.27 183.902   1
   3  13 -25 1364.81 194.303   1
   3 -13  25 1941.28 207.813   1
   3  13  25 1666.23 127.908   1
  -3  13 -25 1999.19 173.406   1
  -3 -13 -25 2005.97 148.056   1
   3 -13  25 2246.44 193.864   1
  -3  13  25 1654.62 115.262   1
   3  13 -25 1667.53 186.947   1
   3  13  27 1655.01 362.269   1
   3  13 -27 1081.45 175.173   1
   3 -13 -27 972.413 75.9996   1
  -3 -13 -27 908.240 129.293   1
  -3  13  27 971.204 93.9496   1
  -3 -13  27 1118.76 171.779   1
   3  13  27 1083.24 120.984   1
   3  13 -27 1095.13 190.358   1
   3 -13  27 965.424 197.959   1
   3 -13 -27 814.394 71.6780   1
  -3  13 -27 1101.21 159.858   1
  -3  13  27 1084.93 106.752   1
   3 -13  27 770.498 174.822   1
  -3 -13  27 1055.43 181.692   1
  -3  13 -27 1304.02 192.733   1
  -3 -13  29 28.8330 170.157   1
   3 -13  29-62.8004 166.999   1
  -3  13  29-79.7507 97.0804   1
   3  13  29 269.418 342.341   1
   3 -13 -29 13.9988 59.8211   1
   3  13 -29 195.260 159.659   1
  -3 -13 -29-26.6481 118.638   1
  -3  13  29 3.88280 78.5510   1
  -3 -13  29-46.8373 158.768   1
   3  13 -29 182.971 183.813   1
   3 -13  29-84.8962 187.220   1
   3  13  29 77.9239 110.530   1
   3 -13 -29 38.2957 61.1416   1
  -3  13 -29 133.895 177.223   1
  -3 -13 -31 958.524 137.781   1
  -3 -13 -31 858.868 128.119   1
  -3  13 -31 981.483 207.695   1
  -3  13  31 806.187 102.421   1
  -3 -13  31 911.399 189.639   1
   3  13 -31 704.078 206.861   1
   3 -13  31 1023.53 221.651   1
   3  13  31 879.806 142.953   1
  -3  13 -31 839.525 170.574   1
   3  13  31 641.625 361.721   1
   3 -13 -31 712.638 84.6244   1
   3 -13 -31 820.261 85.6766   1
  -3  13  31 994.293 125.674   1
  -3 -13  31 820.737 193.012   1
   3 -13  31 1254.73 198.716   1
  -3 -13 -33 947.480 140.554   1
  -3  13 -33 1274.34 216.520   1
  -3 -13  33 1138.71 210.514   1
  -3  13  33 848.583 115.884   1
   3 -13  33 707.152 234.173   1
  -3  13 -33 1189.61 189.881   1
   3  13  33 983.999 389.814   1
  -3 -13  33 937.620 204.242   1
  -3  13  33 1095.01 140.530   1
   3 -13  33 1070.20 209.581   1
  -3 -13 -33 1285.72 151.112   1
   3 -13 -33 886.570 99.8258   1
  -3 -15  -1 2712.54 153.799   1
  -3 -15   1 2803.39 152.439   1
   3  15  -1 2729.66 159.001   1
   3  15   1 2694.03 153.254   1
   3  15  -1 2993.64 161.886   1
   3  15   1 2811.13 153.761   1
   3 -15  -1 2409.34 155.597   1
   3 -15   1 2431.36 159.784   1
  -3  15  -1 2398.71 147.665   1
  -3  15   1 2643.67 145.267   1
   3 -15   1 2305.15 159.651   1
  -3  15   1 2660.39 157.707   1
   3  15  -3 8233.51 424.199   1
   3  15   3 8965.73 414.392   1
   3 -15  -3 8427.78 415.604   1
   3 -15   3 8059.18 424.009   1
  -3  15   3 7912.34 406.978   1
  -3  15  -3 8203.48 416.180   1
  -3 -15   3 8625.59 416.581   1
  -3 -15  -3 8752.15 421.011   1
  -3  15   3 8260.55 415.336   1
  -3  15  -3 8511.86 427.579   1
  -3 -15  -3 7886.91 420.078   1
   3  15  -3 8696.71 425.573   1
   3  15  -5 3476.59 185.609   1
  -3 -15   5 3266.32 171.724   1
   3  15   5 3479.83 163.992   1
   3 -15  -5 3130.01 164.226   1
   3  15  -5 3148.68 184.581   1
   3 -15   5 3154.01 185.429   1
  -3  15  -5 3410.75 173.950   1
  -3  15   5 3281.99 165.668   1
  -3  15  -5 3482.69 192.378   1
  -3 -15  -5 3458.84 192.699   1
   3  15   5 3497.70 165.852   1
   3 -15  -7 2520.24 205.958   1
   3  15  -7 3647.34 204.615   1
  -3 -15  -7 2961.25 184.057   1
  -3 -15  -7 3635.57 232.766   1
  -3 -15   7 3418.86 191.945   1
   3  15   7 3696.25 181.313   1
   3  15  -7 3313.71 207.052   1
   3 -15  -7 3208.74 177.963   1
  -3  15  -7 3194.92 193.561   1
   3 -15   7 2969.74 204.546   1
   3  15   7 3685.67 182.954   1
  -3  15   7 3403.81 179.289   1
  -3  15  -7 3584.05 212.020   1
  -3 -15  -9 302.896 178.383   1
   3 -15  -9 508.122 135.768   1
  -3  15   9 300.753 54.1405   1
  -3 -15   9 250.256 79.5537   1
   3  15   9 388.386 61.1856   1
   3 -15   9 357.988 100.448   1
   3 -15  -9 263.429 50.0744   1
   3  15  -9 259.313 100.064   1
  -3  15  -9 339.080 81.5114   1
  -3  15   9 295.810 38.8647   1
   3  15  -9 382.915 95.3951   1
   3  15   9 370.139 62.1538   1
  -3  15  -9 339.666 104.860   1
  -3  15  11 501.405 47.6953   1
  -3 -15 -11 530.122 69.1253   1
   3  15 -11 590.886 112.443   1
  -3 -15 -11 439.690 208.026   1
   3  15  11 553.833 80.2302   1
  -3 -15  11 633.032 94.3863   1
   3 -15  11 809.648 118.413   1
   3  15 -11 616.375 116.182   1
  -3  15 -11 651.740 97.0625   1
  -3  15 -11 573.626 118.803   1
  -3  15  11 590.231 53.5241   1
  -3 -15  13 1152.09 122.089   1
   3  15 -13 1284.48 145.591   1
   3 -15  13 1258.89 143.014   1
  -3  15 -13 1492.04 126.046   1
   3  15 -13 1346.81 140.204   1
  -3 -15 -13 1173.87 88.9804   1
   3  15  13 1237.81 99.7686   1
  -3  15 -13 1672.60 151.353   1
  -3  15 -15 1180.70 148.336   1
   3 -15  15 1099.49 145.542   1
   3  15 -15 867.016 147.482   1
  -3  15 -15 1127.51 122.219   1
   3  15 -15 1196.46 143.521   1
  -3 -15 -15 880.286 82.8935   1
   3  15  15 941.554 86.0282   1
  -3 -15 -15 854.653 182.089   1
   3  15  15 1078.51 118.906   1
  -3 -15 -17 1397.03 99.1309   1
  -3  15 -17 1488.92 142.996   1
   3  15 -17 1062.60 169.890   1
   3  15  17 1806.57 168.251   1
   3  15 -17 1349.06 162.951   1
   3  15  17 1369.87 99.2283   1
  -3  15 -17 1819.20 178.449   1
  -3  15 -19 142.562 149.819   1
  -3 -15  19 3.50532 133.446   1
   3  15 -19 12.8963 156.133   1
  -3  15 -19 111.562 113.270   1
   3  15  19 131.088 181.814   1
   3  15 -19-40.5738 147.105   1
  -3 -15 -19 154.757 65.8977   1
   3  15  19 185.355 63.4280   1
   3  15  21 1525.76 262.888   1
  -3 -15 -21 1969.59 123.419   1
   3  15  21 1770.77 119.039   1
   3 -15  21 1948.87 206.199   1
   3  15 -21 1657.78 197.887   1
  -3 -15  21 2022.77 180.504   1
   3  15 -21 1785.59 189.813   1
  -3  15 -21 2014.08 200.913   1
  -3 -15  21 1751.20 194.967   1
  -3 -15 -23 1820.52 129.171   1
   3 -15  23 1840.53 212.968   1
   3  15  23 1771.92 127.251   1
  -3 -15  23 2060.00 188.882   1
   3  15 -23 1919.97 196.704   1
  -3 -15  23 2018.20 205.476   1
  -3  15 -23 2330.73 212.119   1
  -3 -15 -25 3776.44 215.104   1
  -3 -15  25 4141.36 266.753   1
   3 -15  25 4077.93 291.738   1
   3  15  25 3573.88 210.199   1
   3  15 -25 3866.34 270.754   1
  -3 -15  25 3878.10 279.676   1
  -3 -15 -25 3314.25 208.523   1
  -3  15 -25 4211.41 290.462   1
   3  15  25 3568.27 399.257   1
   3  15  27 856.593 358.514   1
  -3  15  27 504.917 105.563   1
  -3 -15  27 821.860 172.992   1
   3 -15  27 833.034 198.127   1
   3  15 -27 420.160 182.705   1
   3  15  27 476.201 104.767   1
  -3  15 -27 624.677 151.613   1
   3  15 -27 511.368 170.891   1
  -3 -15 -27 668.721 100.152   1
  -3 -15  27 451.546 177.466   1
  -3 -15 -27 653.111 119.496   1
   3  15  29 385.521 368.200   1
  -3  15  29 122.330 92.7156   1
  -3 -15  29 232.330 168.365   1
   3  15 -29-27.9069 184.725   1
   3 -15  29 135.357 196.076   1
  -3  15 -29-113.692 148.626   1
   3  15  29 139.304 109.537   1
   3  15 -29-138.849 173.813   1
  -3 -15  29-30.7688 177.366   1
  -3  15 -29-81.9382 189.238   1
  -3 -15 -29 25.4831 120.827   1
   3  15  31 517.278 397.545   1
  -3  15  31 565.779 100.715   1
  -3 -15  31 600.367 185.665   1
   3  15 -31 501.262 205.905   1
   3  15  31 493.644 128.388   1
  -3  15 -31 418.487 170.911   1
   3  15 -31 261.944 187.702   1
  -3 -15  31 629.913 198.528   1
  -3 -15 -31 543.265 138.336   1
  -3  15 -31 629.434 206.591   1
  -3 -15 -31 540.296 117.884   1
   3 -17   1 1491.09 125.578   1
   3  17   1 1468.58 115.508   1
   3  17  -1 1412.29 120.595   1
   3 -17  -1 1520.88 121.289   1
   3  17   1 1532.61 112.809   1
   3  17  -1 1522.46 120.214   1
  -3  17   1 1438.73 102.781   1
  -3  17  -1 1379.91 106.355   1
  -3  17   1 1637.34 122.837   1
  -3 -17   1 1061.02 125.323   1
  -3 -17  -1 1286.00 123.128   1
  -3 -17  -1 1701.73 112.435   1
  -3 -17   1 1578.06 110.310   1
   3 -17   1 1437.18 122.438   1
   3 -17  -3 3349.86 202.130   1
   3  17  -3 3173.35 210.542   1
   3  17   3 4184.39 202.881   1
   3 -17   3 3420.33 215.136   1
  -3  17  -3 3239.14 198.751   1
  -3  17   3 3326.22 189.257   1
   3  17  -3 3757.16 212.657   1
  -3 -17   3 3309.16 218.531   1
  -3 -17  -3 3296.50 206.404   1
  -3 -17  -3 3687.92 204.660   1
  -3 -17   3 3992.32 202.272   1
  -3  17   3 3727.66 205.776   1
  -3  17  -3 3892.65 220.421   1
   3 -17   3 3283.50 210.402   1
   3 -17   5 4128.99 254.217   1
  -3 -17  -5 4673.98 254.439   1
  -3 -17   5 4595.79 242.340   1
   3 -17  -5 3986.05 236.443   1
   3  17  -5 4490.29 257.080   1
   3  17   5 4768.70 236.509   1
  -3  17  -5 4232.33 242.687   1
   3 -17   5 3789.05 255.694   1
  -3  17   5 4435.23 239.660   1
  -3  17  -5 4728.01 263.516   1
   3  17   5 4847.68 237.804   1
   3  17  -5 4926.70 257.775   1
  -3 -17   5 3890.60 259.324   1
   3 -17  -7 712.334 112.023   1
   3  17  -7 911.287 114.681   1
  -3 -17  -7 824.766 96.5400   1
  -3 -17   7 754.542 127.380   1
  -3  17  -7 889.992 127.612   1
  -3  17   7 1024.06 88.8399   1
  -3 -17  -7 798.521 143.911   1
  -3 -17   7 872.789 98.1915   1
   3  17   7 1027.60 83.8713   1
   3 -17  -7 839.940 84.1845   1
   3  17  -7 684.901 118.237   1
   3 -17   7 792.421 122.271   1
  -3  17  -7 917.288 100.562   1
  -3  17   7 753.289 65.8888   1
   3  17   7 1102.83 85.3252   1
   3 -17   7 834.437 116.093   1
   3 -17  -9-186.642 143.751   1
  -3 -17  -9 215.374 181.681   1
  -3  17  -9 102.474 114.782   1
  -3 -17   9 114.077 111.473   1
  -3  17   9 332.608 66.6920   1
   3 -17  -9 152.420 54.8903   1
  -3 -17   9 112.675 85.8059   1
   3  17  -9 123.587 106.750   1
   3 -17   9 112.645 112.861   1
  -3  17  -9 142.032 86.9261   1
   3 -17   9 204.018 104.360   1
   3  17  -9 105.618 102.100   1
   3  17   9 131.105 64.6203   1
  -3  17   9 141.694 41.4088   1
  -3 -17 -11 177.742 232.027   1
   3  17  11 293.819 77.3047   1
  -3 -17  11 202.636 94.0802   1
   3  17 -11 204.946 116.771   1
   3 -17  11 181.085 123.979   1
  -3  17 -11 158.077 96.0864   1
  -3  17  11 276.280 43.6504   1
   3 -17  11 222.467 117.367   1
  -3  17 -11 124.278 124.379   1
  -3  17  11 262.117 59.3400   1
  -3 -17  11 37.3444 122.625   1
  -3 -17 -11 316.253 74.9958   1
   3  17 -11 288.612 115.715   1
  -3 -17 -13 1893.83 136.092   1
   3  17 -13 2336.98 187.213   1
   3 -17  13 2286.49 184.329   1
   3  17  13 2419.88 134.965   1
  -3 -17  13 2231.75 164.693   1
   3  17 -13 2150.16 189.705   1
  -3  17 -13 2390.91 166.406   1
   3 -17  13 2107.97 189.638   1
   3  17  13 1936.33 145.667   1
  -3  17 -13 2339.00 194.738   1
  -3 -17  13 1953.00 188.353   1
   3 -17  15 953.988 146.945   1
  -3 -17 -15 820.958 213.595   1
   3  17 -15 877.412 151.359   1
   3  17  15 571.965 89.7197   1
   3  17  15 803.161 91.0893   1
  -3 -17  15 866.506 129.791   1
   3  17 -15 885.309 154.017   1
   3 -17  15 970.243 156.904   1
  -3  17 -15 841.035 123.126   1
  -3 -17 -15 894.469 87.9527   1
  -3 -17  15 515.328 154.243   1
  -3  17 -15 1042.39 160.556   1
  -3 -17  17 1466.75 188.592   1
  -3  17 -17 1505.97 188.204   1
  -3 -17 -17 1374.13 105.257   1
  -3  17 -17 1431.93 152.891   1
   3 -17  17 1853.23 189.508   1
   3  17  17 1336.93 106.250   1
   3  17 -17 1528.98 177.264   1
   3 -17  17 1818.80 178.880   1
   3  17  17 1520.00 123.619   1
   3  17  19 131.052 113.643   1
  -3 -17  19 18.2206 133.279   1
   3  17 -19 27.1789 158.067   1
  -3  17 -19 57.3520 122.267   1
   3  17  19 37.9989 62.8328   1
  -3 -17 -19 208.644 69.0240   1
   3  17 -19 52.4252 145.493   1
  -3  17 -19 56.5397 164.141   1
  -3 -17  19 64.3238 155.083   1
   3 -17  19 250.187 148.641   1
  -3 -17  21 237.933 162.088   1
  -3  17 -21 542.558 177.705   1
   3  17  21 360.570 148.428   1
  -3 -17  21 497.366 142.395   1
   3 -17  21 439.180 174.454   1
   3  17 -21 212.561 166.523   1
  -3  17 -21 336.960 131.320   1
   3  17  21 397.590 69.5588   1
   3  17 -21 407.092 156.790   1
  -3 -17 -21 354.364 71.4787   1
  -3 -17 -21 287.782 87.7660   1
   3 -17  21 446.451 157.793   1
   3 -17  23 3498.73 273.950   1
  -3 -17  23 3412.79 245.666   1
  -3 -17 -23 2954.99 179.644   1
   3  17  23 3576.82 186.221   1
  -3  17 -23 3876.02 241.653   1
   3  17  23 3565.76 272.723   1
   3  17 -23 3648.61 261.652   1
  -3 -17 -23 2821.96 186.498   1
  -3  17 -23 3994.53 277.208   1
  -3  17 -25 2141.34 224.459   1
  -3 -17 -25 1519.34 123.877   1
  -3 -17  25 2042.97 196.919   1
   3  17 -25 1433.28 211.156   1
   3  17  25 1624.03 124.115   1
   3  17  25 1818.12 269.725   1
   3  17 -25 1768.85 205.793   1
  -3 -17 -25 1579.76 117.665   1
   3 -17  25 1959.42 209.847   1
  -3  17 -27 347.276 193.644   1
  -3 -17  27 145.228 172.410   1
   3 -17  27 288.375 199.201   1
   3  17 -27 184.113 190.359   1
   3  17  27 369.475 96.7886   1
  -3  17 -27 367.203 153.683   1
   3  17  27 197.169 297.291   1
   3  17 -27 199.789 180.922   1
   3 -17  27 256.171 177.286   1
  -3 -17 -27 272.119 90.2814   1
  -3 -17 -27 333.796 83.4550   1
  -3 -17 -29-165.036 92.5060   1
   3  17 -29 167.524 201.006   1
   3 -17  29-176.618 210.886   1
   3  17  29 10.8979 107.243   1
  -3  17 -29 28.0978 157.799   1
   3  17  29 235.301 347.974   1
   3  17 -29-206.787 192.311   1
  -3  17 -29 367.603 204.493   1
  -3 -17 -29 4.74196 93.5013   1
   3 -17  29-245.072 186.950   1
  -3 -19   1 331.830 84.8704   1
   3  19   1 427.614 98.4682   1
   3 -19  -1 316.975 100.149   1
   3  19  -1 522.074 104.119   1
   3 -19   1 269.492 105.659   1
  -3  19  -1 387.984 78.9337   1
  -3  19   1 294.549 73.9656   1
   3  19  -1 270.836 93.9028   1
   3  19   1 429.347 88.6649   1
  -3 -19  -1 378.136 88.3609   1
  -3 -19  -1 293.803 105.052   1
  -3 -19   1 269.941 112.725   1
  -3  19   1 500.807 107.149   1
  -3  19  -1 456.183 109.610   1
   3 -19   1 227.882 98.4221   1
  -3  19  -3 3831.63 226.925   1
  -3  19   3 4484.46 238.378   1
  -3  19  -3 4480.51 254.047   1
  -3 -19  -3 4321.03 231.921   1
  -3 -19   3 4468.33 230.552   1
  -3 -19   3 3580.41 250.791   1
  -3 -19  -3 3496.73 237.516   1
   3  19  -3 4337.91 243.189   1
   3 -19   3 3707.28 240.897   1
   3 -19  -3 3678.05 230.309   1
   3  19   3 4149.43 230.740   1
   3 -19  -3 3775.66 230.317   1
   3  19  -3 3938.60 244.190   1
   3 -19   3 4112.87 247.073   1
   3 -19   5 2654.86 186.281   1
  -3 -19   5 2609.35 168.736   1
   3  19  -5 2809.51 190.105   1
   3 -19   5 2048.54 186.906   1
   3  19   5 2739.63 165.287   1
   3 -19  -5 2469.10 164.937   1
  -3  19  -5 2495.59 168.463   1
  -3 -19  -5 2791.20 182.702   1
   3  19  -5 2465.12 185.038   1
  -3 -19   5 2237.38 194.231   1
   3  19   5 2932.75 163.952   1
  -3  19  -5 2608.66 194.396   1
  -3  19   5 2610.21 170.579   1
   3 -19   7 1717.54 163.563   1
   3  19  -7 2072.84 166.296   1
  -3 -19  -7 1627.48 144.380   1
  -3 -19  -7 2042.37 188.091   1
  -3 -19   7 1999.25 145.761   1
   3 -19  -7 1870.51 130.581   1
   3 -19   7 1750.32 171.345   1
  -3  19  -7 2437.93 151.258   1
  -3  19   7 1842.16 117.608   1
   3  19   7 2167.04 134.995   1
  -3  19  -7 2175.01 179.331   1
  -3  19   7 1903.20 139.464   1
  -3 -19   7 1772.22 173.043   1
   3 -19  -9-17.7534 165.259   1
  -3 -19  -9-57.6520 200.031   1
  -3  19  -9 38.8581 132.551   1
  -3  19   9-33.0306 93.1391   1
  -3 -19  -9 34.4001 89.8252   1
  -3 -19   9-88.4426 127.932   1
  -3 -19   9 149.506 97.8048   1
   3  19  -9 49.6021 124.127   1
   3 -19   9 59.9438 126.648   1
  -3  19  -9 93.9784 97.4799   1
   3 -19   9 59.3080 121.395   1
   3  19  -9 118.480 118.873   1
   3  19   9 86.1896 75.0149   1
  -3  19   9 156.094 55.0369   1
  -3 -19 -11 79.7629 248.465   1
   3 -19 -11-37.3850 150.453   1
  -3 -19  11 300.047 140.843   1
  -3  19  11 435.803 75.9895   1
  -3  19 -11 443.308 147.212   1
   3  19  11 376.800 76.8926   1
   3 -19 -11 369.838 47.8723   1
  -3 -19  11 427.886 112.351   1
   3  19 -11 257.336 136.266   1
   3 -19  11 391.987 141.347   1
  -3  19 -11 658.744 112.250   1
   3 -19  11 424.463 131.657   1
   3  19 -11 360.307 131.086   1
  -3 -19 -11 249.154 89.9802   1
   3  19  11 673.683 87.4273   1
  -3  19  11 323.128 52.8548   1
   3 -19  13 836.582 149.555   1
  -3 -19 -13 866.876 271.885   1
   3  19  13 1132.86 87.5761   1
  -3 -19  13 959.734 130.814   1
   3  19 -13 926.520 157.950   1
   3 -19  13 698.693 157.424   1
  -3  19 -13 929.182 127.361   1
  -3  19  13 703.573 62.9364   1
   3  19 -13 784.243 153.957   1
  -3 -19 -13 913.584 100.952   1
   3  19  13 928.654 109.063   1
  -3  19  13 641.948 58.2908   1
  -3 -19  13 901.065 163.281   1
  -3  19 -13 1262.90 170.174   1
  -3 -19  15 4860.55 312.059   1
  -3  19 -15 5119.83 316.534   1
   3 -19  15 4049.09 301.956   1
   3  19 -15 4494.68 305.822   1
  -3 -19  15 4345.84 279.404   1
  -3  19 -15 5125.67 285.408   1
   3  19 -15 4997.97 307.994   1
  -3 -19 -15 4081.53 249.830   1
   3 -19  15 5025.80 303.158   1
   3  19  15 5271.12 245.809   1
   3  19  15 4353.54 253.660   1
   3  19  17 1634.29 108.101   1
   3 -19  17 1540.37 194.502   1
   3  19 -17 1307.96 187.442   1
  -3  19 -17 1643.19 161.876   1
   3  19  17 1209.02 107.536   1
   3  19 -17 1358.43 182.539   1
  -3 -19 -17 1326.57 110.045   1
  -3  19 -17 1684.34 201.307   1
  -3 -19  17 1283.85 193.112   1
   3 -19  17 1397.89 182.719   1
  -3 -19  19-180.053 135.641   1
   3  19 -19-19.0182 162.328   1
  -3  19 -19-26.3111 128.920   1
   3  19  19 7.99625 65.6187   1
  -3 -19 -19 37.3601 71.4887   1
   3  19 -19-23.5537 155.686   1
   3 -19  19 78.7028 154.708   1
  -3 -19  19 68.7181 168.284   1
  -3  19 -19-15.4023 173.661   1
  -3  19 -21 1942.20 227.558   1
  -3 -19  21 1098.60 207.218   1
   3 -19  21 1793.03 219.824   1
   3  19 -21 1629.23 212.201   1
  -3  19 -21 1838.62 182.110   1
   3  19  21 1776.47 115.246   1
   3  19  21 2355.74 136.050   1
   3  19 -21 1787.32 206.712   1
  -3 -19 -21 1713.95 116.792   1
   3 -19  21 1657.87 204.424   1
  -3 -19 -21 1177.79 124.586   1
  -3 -19  23 1469.42 209.865   1
  -3  19 -23 1660.74 215.610   1
  -3 -19  23 1052.33 177.614   1
   3 -19  23 1372.11 213.628   1
   3  19  23 1228.67 97.7954   1
  -3  19 -23 1409.99 168.533   1
   3  19  23 1521.70 136.465   1
   3  19 -23 1370.66 200.800   1
  -3 -19 -23 934.374 101.072   1
   3 -19  23 1487.26 199.528   1
  -3 -19 -23 931.095 94.6379   1
   3  19  25 1101.36 157.938   1
  -3 -19  25 1290.23 186.563   1
   3 -19  25 1356.70 219.451   1
   3  19 -25 1045.47 205.513   1
   3  19  25 1034.50 100.511   1
  -3  19 -25 1267.26 214.563   1
  -3 -19 -25 971.876 87.4818   1
  -3 -19 -25 676.299 95.1567   1
   3 -19  25 985.511 197.797   1
  -3 -19  25 1020.96 204.539   1
   3  19  27 508.776 189.634   1
  -3 -19  27 374.755 186.366   1
   3  19 -27 264.619 208.448   1
   3 -19  27 328.079 211.765   1
   3  19  27 386.570 95.9874   1
  -3  19 -27 342.973 159.976   1
  -3  19 -27 523.956 211.593   1
   3  19 -27 252.176 198.452   1
  -3 -19 -27 283.772 75.6712   1
   3 -19  27 386.428 193.394   1
  -3 -19  27 458.708 208.883   1
  -3 -19 -27 235.887 83.7970   1
  -3 -21   1 16.9867 92.1682   1
   3  21   1-13.5600 108.478   1
   3  21  -1 2.92957 113.017   1
   3 -21  -1 15.1353 107.652   1
   3 -21   1 71.9072 111.701   1
  -3  21  -1 180.034 85.2741   1
  -3  21   1 172.117 79.5171   1
  -3  21  -1 93.7782 122.969   1
  -3 -21  -1 110.657 123.260   1
  -3 -21   1 64.9734 119.775   1
  -3  21   1-55.2000 115.313   1
   3  21  -1-32.8624 103.890   1
   3  21   1-24.3950 96.5999   1
  -3 -21  -1 25.3967 95.2640   1
   3 -21   1-41.1162 109.894   1
   3  21   3 930.483 124.091   1
   3 -21   3 1059.53 141.494   1
   3 -21  -3 1044.19 125.223   1
   3  21  -3 808.011 138.906   1
  -3  21  -3 986.730 112.667   1
  -3  21  -3 931.342 149.430   1
  -3 -21  -3 877.321 137.839   1
  -3 -21   3 934.596 147.979   1
  -3  21   3 979.363 131.262   1
   3  21  -3 1345.11 137.738   1
   3 -21   3 1044.04 137.218   1
  -3 -21  -3 1050.41 123.046   1
  -3 -21   3 1205.02 117.076   1
   3 -21   5 3633.76 250.718   1
  -3 -21   5 4387.59 234.922   1
   3  21   5 3769.22 231.896   1
   3  21  -5 3854.01 254.688   1
   3 -21  -5 3462.07 223.881   1
   3 -21   5 3546.55 253.455   1
  -3  21  -5 3815.58 233.278   1
  -3  21   5 3753.35 213.696   1
  -3 -21  -5 4088.77 244.103   1
  -3 -21   5 3508.15 258.800   1
  -3  21  -5 4182.16 265.444   1
   3  21   5 4652.51 231.575   1
  -3  21   5 4082.25 237.015   1
   3  21  -5 4299.48 255.043   1
   3  21  -7 1344.94 160.895   1
  -3  21   7 1465.91 129.571   1
  -3  21  -7 1094.36 171.311   1
  -3 -21  -7 1387.02 175.896   1
  -3 -21   7 1377.17 132.731   1
   3 -21  -7 1151.22 109.259   1
   3 -21   7 947.081 156.828   1
  -3  21   7 1210.87 97.6655   1
  -3  21  -7 1144.87 131.270   1
   3  21   7 1564.73 117.679   1
   3 -21   7 1093.89 152.188   1
   3 -21  -9-290.656 144.348   1
  -3  21   9 110.134 56.2653   1
   3  21  -9-15.4738 129.828   1
  -3 -21  -9 173.152 199.534   1
  -3 -21   9-12.7287 144.291   1
  -3  21  -9-133.669 154.668   1
  -3 -21  -9-119.383 107.659   1
  -3  21   9 92.5093 89.7822   1
  -3 -21   9 336.536 109.288   1
   3  21   9 192.189 93.6942   1
   3  21  -9-41.7142 138.039   1
   3 -21   9-112.813 142.531   1
  -3  21  -9 137.804 108.508   1
   3  21   9 83.1134 83.4287   1
   3 -21   9 114.108 130.233   1
   3 -21 -11 41.8245 175.871   1
  -3 -21 -11 70.4208 247.846   1
  -3 -21  11 161.513 157.084   1
  -3  21 -11 419.173 165.579   1
  -3 -21 -11 44.2300 99.6816   1
   3  21  11 309.753 89.8923   1
  -3 -21  11 162.105 115.368   1
   3 -21 -11 171.218 50.7659   1
   3  21  11 305.127 86.2609   1
   3 -21  11 24.0077 148.889   1
   3  21 -11 148.955 144.791   1
  -3  21 -11 221.502 117.744   1
  -3  21  11 216.603 50.7969   1
   3 -21  11 194.485 145.278   1
   3  21 -11 268.838 144.207   1
  -3  21  11 242.013 77.5515   1
   3  21  13 3843.92 202.005   1
  -3 -21  13 3031.43 253.206   1
  -3  21 -13 3857.18 269.675   1
   3 -21  13 2662.83 251.681   1
   3  21 -13 2993.50 247.537   1
   3  21  13 3836.19 184.954   1
  -3  21 -13 3160.69 221.927   1
   3  21 -13 3776.61 250.915   1
  -3 -21 -13 2666.65 191.060   1
  -3  21  13 2877.90 161.461   1
  -3  21  13 2988.88 167.066   1
   3 -21  13 3698.77 252.296   1
   3  21 -15 2450.51 224.888   1
  -3 -21 -15 2164.86 158.479   1
   3  21  15 2834.53 151.751   1
  -3 -21  15 2538.01 197.394   1
   3  21 -15 2350.63 225.412   1
   3 -21  15 2190.07 230.487   1
  -3  21 -15 2371.16 196.077   1
  -3  21 -15 2843.29 242.701   1
  -3 -21  15 2353.71 233.479   1
   3 -21  15 2395.01 223.195   1
   3  21  15 2245.68 166.391   1
   3  21  17 199.498 85.0330   1
   3 -21  17 95.0543 161.157   1
   3  21  17 255.853 75.5160   1
   3 -21  17 280.422 176.110   1
   3  21 -17 334.479 168.548   1
  -3  21 -17 312.486 132.818   1
   3  21 -17 470.552 168.708   1
  -3 -21 -17 86.7775 85.2716   1
  -3 -21 -17 390.110 201.116   1
  -3  21 -17 348.626 183.918   1
  -3 -21  17 340.114 174.768   1
   3  21  19 33.4952 74.1953   1
   3  21 -19 133.139 173.371   1
  -3  21 -19-43.0359 134.692   1
  -3  21 -19 180.827 187.398   1
  -3 -21  19-278.562 180.047   1
  -3 -21 -19-105.777 81.8655   1
   3  21 -19 30.6018 166.128   1
   3 -21  19 39.8055 167.147   1
   3  21  19 106.502 74.4279   1
  -3 -21  21 301.336 150.604   1
   3  21  21 130.828 74.5183   1
   3  21 -21 101.363 177.031   1
  -3  21 -21 82.2357 142.983   1
  -3  21 -21 271.407 191.773   1
  -3 -21 -21 119.311 75.5292   1
   3  21 -21 63.3819 172.477   1
   3  21  21 134.717 69.2185   1
   3 -21  21 124.166 170.952   1
  -3 -21  23 2108.72 203.599   1
  -3  21 -23 2001.34 193.538   1
   3 -21  23 1987.51 239.137   1
   3  21  23 1791.70 113.046   1
   3  21  23 2085.80 120.656   1
  -3  21 -23 1650.00 241.115   1
  -3 -21  23 1714.52 225.467   1
   3 -21  23 1886.78 222.820   1
   3  21 -23 1946.09 226.130   1
  -3 -21 -23 1120.42 108.072   1
  -3 -21  25 565.363 178.828   1
   3 -21  25 645.217 218.635   1
   3  21 -25 708.967 203.986   1
   3  21  25 601.859 90.5524   1
   3  21  25 646.576 101.177   1
  -3  21 -25 892.567 221.690   1
   3 -21  25 738.151 198.537   1
  -3 -21  25 770.558 206.365   1
  -3 -21 -25 386.469 74.5427   1
   3  21 -25 609.422 207.420   1
  -3 -21 -25 366.655 66.3885   1
  -3 -23   1 82.3258 101.245   1
   3 -23  -1-55.5415 117.804   1
   3 -23   1 55.7482 124.332   1
   3  23   1 188.945 123.644   1
   3  23  -1 235.684 128.611   1
  -3  23  -1 73.1478 94.8377   1
  -3 -23  -1 59.2781 103.651   1
  -3  23   1 49.7063 130.487   1
  -3 -23  -1 14.0328 130.793   1
  -3  23  -1 32.2723 134.902   1
  -3 -23   1 151.900 133.872   1
   3 -23   1 32.6208 124.209   1
   3  23  -1 166.131 115.390   1
   3  23   1 57.4266 108.165   1
   3 -23  -3 661.497 118.991   1
   3  23  -3 620.065 142.248   1
   3  23   3 669.478 129.768   1
   3 -23   3 333.944 139.957   1
  -3  23  -3 531.829 109.978   1
  -3 -23  -3 639.782 121.065   1
  -3  23   3 826.950 140.082   1
  -3 -23  -3 597.841 138.107   1
  -3  23  -3 660.536 152.694   1
  -3 -23   3 487.347 148.310   1
   3 -23   3 322.338 139.239   1
   3  23  -3 556.502 134.360   1
   3  23  -5 1176.20 158.390   1
   3 -23  -5 1134.20 123.242   1
  -3 -23   5 1223.62 133.154   1
   3  23  -5 923.244 157.932   1
  -3  23  -5 1200.27 132.878   1
  -3  23   5 1119.10 105.751   1
   3  23   5 1356.32 128.900   1
  -3  23  -5 1122.77 176.240   1
  -3 -23   5 1265.19 171.784   1
  -3  23   5 1264.09 144.032   1
  -3 -23  -5 1272.54 151.594   1
  -3 -23  -7 1684.85 189.486   1
  -3 -23   7 1438.78 144.695   1
   3  23   7 1717.56 134.274   1
   3 -23   7 1079.76 172.182   1
   3  23  -7 1137.56 173.256   1
  -3  23  -7 1352.48 143.537   1
  -3  23   7 1250.37 107.687   1
  -3 -23   7 1280.28 187.184   1
  -3  23  -7 1896.90 197.331   1
  -3  23   7 1373.54 141.236   1
   3  23  -7 1707.48 174.747   1
   3 -23   7 994.882 172.256   1
   3 -23  -9 71.1207 136.484   1
   3  23  -9 131.846 142.502   1
  -3  23  -9-60.4225 162.701   1
  -3 -23  -9-26.5677 122.099   1
  -3  23   9 113.427 98.0568   1
  -3 -23   9-318.585 165.826   1
  -3 -23  -9 76.7726 197.055   1
   3  23   9 70.7774 105.940   1
  -3 -23   9 112.463 116.791   1
   3 -23  -9 14.3309 70.4949   1
   3 -23   9 31.4539 147.962   1
   3  23  -9-189.565 153.038   1
  -3  23   9-24.9376 62.8409   1
  -3  23  -9 62.0167 116.451   1
   3  23   9 59.8242 92.2486   1
   3 -23   9-162.061 146.273   1
   3 -23 -11 670.213 185.547   1
  -3  23 -11 887.525 193.208   1
  -3 -23 -11 213.216 118.114   1
  -3 -23  11 475.328 179.721   1
   3 -23 -11 540.936 66.7106   1
   3  23  11 582.926 108.158   1
  -3 -23  11 485.213 132.667   1
   3 -23  11 479.490 175.109   1
   3  23 -11 663.710 167.285   1
  -3  23 -11 598.091 138.963   1
  -3  23  11 546.928 65.4051   1
  -3  23  11 587.431 95.5760   1
   3  23 -11 731.751 167.283   1
   3  23  11 568.015 101.311   1
   3 -23  11 585.321 171.916   1
   3 -23  13 1700.70 200.196   1
  -3 -23 -13 1286.08 325.500   1
   3  23  13 1731.44 139.257   1
   3  23  13 1529.73 129.590   1
  -3 -23  13 1644.69 165.905   1
   3 -23  13 1061.59 202.854   1
  -3  23 -13 1599.41 168.620   1
   3  23 -13 1073.70 191.692   1
  -3  23  13 1438.45 91.7940   1
   3  23 -13 1837.65 202.724   1
  -3  23  13 1521.76 104.664   1
  -3  23 -13 1793.22 221.128   1
  -3 -23  13 1466.48 203.438   1
  -3 -23 -13 929.808 137.485   1
   3  23 -15 577.129 182.374   1
   3  23  15 505.555 118.158   1
   3  23  15 685.069 99.8964   1
  -3 -23  15 951.162 149.453   1
   3 -23  15 255.714 180.209   1
   3  23 -15 693.053 180.519   1
  -3  23 -15 650.303 146.660   1
  -3 -23 -15 440.183 300.603   1
  -3 -23 -15 507.621 108.851   1
  -3 -23  15 800.086 190.844   1
  -3  23 -15 905.521 200.265   1
   3 -23  15 965.943 182.565   1
   3  23  17 607.293 103.437   1
   3 -23  17 633.292 180.925   1
  -3 -23  17 533.830 148.169   1
   3  23  17 616.715 92.4897   1
   3  23 -17 405.613 184.793   1
   3 -23  17 166.572 184.530   1
  -3  23 -17 855.853 152.084   1
   3  23 -17 508.752 188.113   1
  -3 -23 -17 194.331 230.293   1
  -3 -23 -17 453.146 101.221   1
  -3 -23  17 698.030 192.341   1
  -3  23 -17 534.588 200.230   1
   3  23  19-2.51819 78.1430   1
   3 -23  19-412.457 189.415   1
   3  23 -19-30.2298 175.809   1
  -3  23 -19-24.3960 142.396   1
  -3 -23 -19-1.32661 85.3313   1
  -3  23 -19-76.1035 196.576   1
  -3 -23  19 5.69978 190.978   1
   3  23 -19-104.669 186.344   1
   3 -23  19 138.655 176.017   1
   3  23  19-37.6537 80.4410   1
   3  23  21 238.324 79.9731   1
  -3 -23  21 269.994 159.889   1
   3  23 -21 125.782 187.628   1
  -3  23 -21 447.391 157.687   1
  -3 -23  21 458.614 202.066   1
  -3  23 -21 165.228 208.018   1
  -3 -23 -21 17.1490 78.4103   1
   3  23 -21 216.719 192.164   1
   3 -23  21 283.333 186.801   1
   3  23  21 240.759 75.6306   1
   3  23  23 283.978 78.8339   1
  -3 -23  23 533.584 177.382   1
   3 -23  23 495.885 212.486   1
  -3  23 -23 231.777 163.734   1
  -3  23 -23 495.987 223.016   1
   3  23 -23 712.442 215.334   1
   3  23  23 205.346 75.1955   1
   3 -23  23-23.0452 197.429   1
  -3 -23  23 244.100 202.796   1
   3 -25  -1 75.1576 127.155   1
   3  25  -1-6.84203 137.836   1
   3 -25   1 61.1766 132.419   1
   3  25   1 123.815 133.947   1
  -3  25  -1 68.7361 107.032   1
  -3 -25   1-29.5609 110.753   1
  -3 -25  -1 198.458 115.848   1
  -3 -25  -1-93.2368 143.830   1
  -3 -25   1 207.844 150.901   1
  -3  25   1-124.270 153.449   1
  -3  25  -1 98.5693 159.006   1
   3 -25   1 39.9635 142.032   1
   3  25  -1 14.6407 127.180   1
   3  25   1 126.440 118.353   1
  -3 -25   3 363.584 116.671   1
   3  25  -3 149.134 143.390   1
   3 -25   3 388.516 144.174   1
   3  25   3 253.135 135.142   1
  -3  25  -3 206.966 111.027   1
  -3  25   3 341.957 97.5670   1
  -3 -25  -3 249.926 127.531   1
  -3  25   3 526.698 146.564   1
  -3 -25   3 241.638 160.256   1
  -3  25  -3 379.751 168.167   1
  -3 -25  -3 252.536 142.361   1
   3 -25   3 88.4378 147.835   1
   3  25  -3 212.781 138.415   1
   3  25  -5 1066.37 163.956   1
  -3 -25   5 1008.19 134.633   1
   3  25  -5 696.882 163.094   1
   3 -25   5 804.169 162.600   1
  -3  25   5 699.566 102.407   1
  -3  25  -5 700.718 128.923   1
  -3 -25  -5 834.315 150.819   1
  -3  25  -5 740.660 184.823   1
  -3 -25   5 677.722 177.584   1
  -3  25   5 1051.83 148.146   1
   3 -25   5 290.110 159.979   1
   3  25   5 1043.88 130.128   1
   3  25  -7 291.319 152.700   1
  -3 -25   7 207.910 122.234   1
   3  25  -7 534.386 161.413   1
   3  25   7 349.746 124.618   1
   3 -25   7 518.151 159.913   1
  -3  25  -7 421.564 125.184   1
  -3  25   7 326.043 83.0355   1
  -3 -25  -7 371.443 172.394   1
   3 -25   7 26.0692 155.828   1
  -3  25  -7 234.452 176.455   1
  -3  25   7 352.848 123.943   1
  -3 -25   7 234.102 171.168   1
   3  25   7 395.790 108.489   1
  -3 -25   9 151.843 173.987   1
  -3  25  -9 87.6823 180.139   1
  -3 -25  -9 179.313 125.613   1
   3 -25   9 9.12730 159.969   1
   3 -25  -9-43.2991 77.1862   1
  -3 -25   9 143.020 123.525   1
   3  25  -9 186.941 159.471   1
   3  25   9-82.1486 116.124   1
   3 -25   9 179.824 165.100   1
  -3  25  -9-68.2666 127.218   1
  -3  25   9 47.3783 71.0739   1
   3  25   9 159.544 101.156   1
   3  25  -9 167.608 157.710   1
  -3  25   9 141.718 108.471   1
   3 -25 -11 260.822 193.586   1
  -3 -25  11 342.346 187.883   1
  -3  25 -11 454.847 196.148   1
  -3 -25 -11 69.5873 120.149   1
   3 -25 -11 383.273 72.3012   1
  -3 -25  11 537.564 136.589   1
   3  25  11 402.440 117.759   1
   3  25 -11 243.777 167.548   1
   3 -25  11 225.222 172.839   1
  -3  25 -11 322.682 135.703   1
  -3  25  11 230.122 66.2332   1
   3  25 -11 455.934 172.202   1
  -3  25  11 385.857 100.906   1
   3  25  11 443.409 108.564   1
   3 -25  11 445.244 169.596   1
  -3 -25 -13 303.276 319.097   1
  -3 -25 -13 585.315 118.366   1
  -3 -25  13 718.771 194.003   1
  -3  25 -13 703.487 205.189   1
  -3 -25  13 669.970 145.531   1
   3  25  13 425.133 112.289   1
   3  25 -13 256.672 173.143   1
   3 -25  13 568.508 184.259   1
  -3  25 -13 716.695 145.266   1
  -3  25  13 370.908 63.6224   1
   3  25 -13 342.669 179.241   1
  -3  25  13 450.834 83.7117   1
   3  25  13 633.567 115.966   1
   3 -25  13 559.163 180.719   1
   3 -25  15 590.768 189.843   1
  -3 -25 -15-16.8710 314.105   1
  -3 -25  15 860.359 206.397   1
  -3  25 -15 1167.19 220.921   1
  -3 -25 -15 469.904 113.864   1
   3  25  15 869.097 117.346   1
  -3 -25  15 841.318 157.058   1
   3  25 -15 869.963 187.979   1
   3 -25  15 804.220 200.425   1
  -3  25 -15 907.358 156.111   1
   3  25  15 904.111 133.626   1
   3  25 -15 881.828 196.576   1
  -3  25  15 646.234 56.5411   1
  -3  25  15 487.960 56.0422   1
  -3 -25  17 247.338 198.389   1
  -3  25 -17 154.490 205.893   1
  -3 -25 -17 268.724 101.941   1
   3  25  17 306.960 103.641   1
  -3 -25  17 241.205 150.980   1
   3  25 -17 349.740 181.271   1
   3 -25  17-66.9210 194.836   1
  -3  25 -17 240.716 147.051   1
   3  25 -17 530.481 198.055   1
   3 -25  17 187.270 184.308   1
   3  25  17 92.8420 109.219   1
  -3 -25  19 247.664 200.974   1
  -3  25 -19-32.0891 214.560   1
  -3 -25 -19-34.3704 91.4525   1
   3  25  19 55.1203 95.2689   1
   3  25 -19-114.047 186.328   1
   3 -25  19-75.7120 207.141   1
  -3  25 -19-62.9180 153.369   1
  -3 -25 -19-72.0454 151.096   1
   3  25 -19-272.531 205.728   1
   3  25  19 45.0909 92.1070   1
   3 -25  19 149.173 191.141   1
   3 -27  -1-116.462 127.766   1
   3 -27   1-111.764 138.969   1
   3  27   1 80.3487 144.167   1
   3  27  -1-7.37619 149.376   1
  -3 -27  -1 61.5064 128.336   1
  -3 -27   1 29.2244 124.900   1
  -3  27   1-33.2954 163.564   1
  -3  27  -1-13.4682 167.662   1
  -3 -27  -1 99.6572 159.185   1
  -3 -27   1-165.343 169.223   1
   3 -27   1-299.447 155.361   1
   3  27  -1 52.6740 142.799   1
   3  27   1 18.1470 131.097   1
  -3 -27   3 591.732 131.178   1
   3 -27  -3 296.215 122.289   1
   3  27  -3 395.275 160.637   1
   3 -27   3 393.558 151.225   1
  -3  27  -3 377.805 121.506   1
  -3  27   3 435.254 106.319   1
  -3 -27  -3 533.320 143.265   1
  -3  27  -3 518.101 187.192   1
  -3 -27  -3 467.670 159.726   1
  -3  27   3 703.662 159.694   1
  -3 -27   3-72.0211 170.959   1
   3 -27   3 85.7783 163.439   1
   3  27  -3 583.669 161.767   1
   3  27  -5 95.7899 159.066   1
  -3 -27   5 299.167 127.617   1
   3  27   5 133.394 136.402   1
   3  27  -5 308.843 162.147   1
   3 -27   5 462.794 157.115   1
  -3  27   5 209.007 94.6175   1
  -3  27  -5 255.505 126.047   1
  -3 -27  -5 268.257 153.391   1
  -3 -27   5 236.255 178.887   1
  -3  27  -5 361.875 192.154   1
  -3 -27  -5 820.634 151.385   1
  -3  27   5 284.625 142.938   1
   3 -27   5 58.4768 161.970   1
   3  27   5 285.686 125.835   1
   3  27  -7 376.504 171.626   1
   3 -27  -7 480.873 99.9991   1
  -3 -27   7 226.506 135.779   1
   3  27  -7 33.9967 165.521   1
   3 -27   7 333.309 167.419   1
   3  27   7 299.757 136.290   1
  -3  27  -7 409.749 135.830   1
  -3  27   7 195.230 88.2279   1
  -3 -27  -7 645.287 186.347   1
  -3  27  -7 203.712 203.071   1
  -3 -27   7 431.586 187.943   1
  -3  27   7 518.554 136.728   1
   3 -27   7 190.696 178.351   1
   3  27   7 535.730 120.731   1
   3 -27   9-45.2799 178.155   1
  -3 -27  -9 209.358 140.545   1
  -3  27  -9-185.367 209.948   1
  -3 -27   9-60.0816 191.971   1
  -3 -27   9 119.448 133.337   1
   3 -27  -9 18.7149 85.9982   1
   3  27  -9 133.384 172.625   1
   3  27   9 96.9824 128.274   1
   3 -27   9-59.7552 172.106   1
  -3  27  -9 152.957 134.651   1
  -3  27   9 61.3799 78.1628   1
   3  27   9-94.2655 112.042   1
  -3  27   9 180.539 121.577   1
   3  27  -9-202.037 177.315   1
   3 -27  11-41.9911 175.850   1
   3 -27 -11 89.6046 205.367   1
  -3 -27 -11 546.784 287.087   1
   3 -27 -11 196.781 83.0103   1
  -3 -27  11 195.496 139.417   1
   3 -27  11 49.6480 176.046   1
   3  27  11 209.884 126.480   1
   3  27 -11 37.3788 179.814   1
  -3  27 -11 50.0815 136.510   1
  -3  27  11 94.2065 70.3400   1
   3  27 -11 479.160 183.499   1
  -3  27  11 103.523 105.155   1
   3  27  11 256.384 113.291   1
  -3 -27  11-114.534 194.987   1
  -3 -27 -11 235.433 134.347   1
  -3  27 -11 157.060 207.740   1
  -3 -27 -13 698.423 340.140   1
  -3  27 -13 807.936 229.841   1
  -3 -27 -13 417.570 132.663   1
  -3 -27  13 460.041 209.097   1
  -3 -27  13 690.367 156.206   1
   3  27 -13 552.155 191.071   1
   3 -27  13 353.341 190.937   1
   3  27  13 457.146 129.569   1
  -3  27 -13 470.023 150.675   1
  -3  27  13 410.829 72.6941   1
  -3  27  13 556.180 96.6585   1
   3  27 -13 830.840 195.313   1
   3  27  13 662.182 127.831   1
   3 -27  13 464.928 190.292   1
  -3 -27 -15 538.484 342.197   1
   3 -27  15 337.286 195.445   1
  -3 -27  15 513.510 156.740   1
   3  27 -15 183.812 190.344   1
   3 -27  15 330.713 198.588   1
   3  27  15 273.621 122.135   1
  -3  27 -15 292.204 153.451   1
  -3 -27  15 404.160 205.315   1
  -3  27 -15 269.563 229.040   1
  -3 -27 -15 127.280 120.363   1
   3  27 -15 719.139 203.102   1
  -3  27  15 308.008 63.1849   1
  -3  27  15 186.847 57.5460   1
  -3 -29   1 54.5549 144.936   1
  -3 -29  -1 158.530 147.215   1
   3  29  -1-3.89415 169.283   1
  -3  29   1 26.0085 111.477   1
   3 -29   1 60.8923 140.785   1
   3 -29  -1 157.182 132.984   1
   3 -29   1 67.1688 166.369   1
   3  29  -1 272.551 166.473   1
  -3 -29  -1 267.591 178.566   1
  -3 -29   1 247.636 191.286   1
  -3 -29  -3-24.0842 153.675   1
   3  29  -3-97.4708 172.120   1
  -3  29   3-55.0436 107.367   1
  -3  29  -3 126.969 120.100   1
   3 -29   3 7.10611 151.401   1
  -3 -29   3 83.8873 137.075   1
   3 -29   3 76.3196 171.651   1
   3  29  -3 251.353 170.469   1
  -3 -29  -3-61.7682 169.282   1
  -3 -29   3 162.159 187.024   1
  -3 -29  -5 266.858 172.338   1
   3 -29   5 415.171 167.713   1
  -3 -29   5 381.954 141.841   1
   3 -29  -5 384.453 116.690   1
  -3  29   5 418.906 104.689   1
  -3  29  -5 447.649 134.798   1
   3  29   5 251.324 153.754   1
   3  29  -5 571.061 182.164   1
   3 -29   5-14.9505 180.937   1
   3  29  -5 206.746 180.670   1
  -3  29  -5 260.030 203.906   1
  -3 -29   5 159.700 195.058   1
  -3 -29  -5 275.974 164.312   1
   3 -29  -7 233.146 106.373   1
  -3 -29   7 147.300 144.202   1
   3  29   7 69.7870 148.389   1
   3 -29   7 20.5287 167.861   1
   3  29  -7 49.1035 178.569   1
  -3  29  -7 289.216 137.617   1
  -3  29   7 267.101 96.1724   1
   3  29  -7 525.547 188.511   1
  -3  29  -7 351.487 214.840   1
  -3 -29   7 127.087 201.320   1
  -3 -29  -7 400.384 158.162   1
   3 -29   7-5.23815 180.455   1
  -4   0   0 46510.2 2220.43   1
   4   0   0 47192.3 2214.23   1
  -4   0   0 45287.9 2188.16   1
   4   0   0 47014.1 2187.48   1
   4   0  -2 51.2334 60.7196   1
  -4   0   2 13.4874 24.9943   1
  -4   0  -2-53.5054 95.8350   1
  -4   0   2 23.5926 75.8902   1
   4   0   2 128.139 93.4501   1
   4   0   2-1.19781 25.5049   1
   4   0  -2 44.3194 30.8805   1
  -4   0  -2-14.9337 28.6550   1
   4   0  -4 18343.3 894.285   1
  -4   0   4 18957.7 894.029   1
   4   0   4 18657.0 895.029   1
  -4   0  -4 18694.3 895.978   1
  -4   0   4 18790.5 909.324   1
   4   0  -4 18825.8 900.583   1
   4   0   4 20459.6 939.645   1
  -4   0  -4 20080.1 930.940   1
   4   0  -6 71.2614 27.9959   1
   4   0   6 35.0915 29.5598   1
  -4   0  -6-19.0470 29.2909   1
   4   0  -6 84.6010 35.0368   1
  -4   0  -6-83.5037 80.1058   1
   4   0   6 8.69572 98.4058   1
   4   0  -8 21743.9 1046.18   1
   4   0  -8 24264.5 1047.76   1
   4   0   8 20038.4 1078.58   1
  -4   0  -8 20518.7 1060.76   1
  -4   0  -8 20201.8 1047.23   1
   4   0   8 19618.5 1046.47   1
   4   0 -10 290.368 51.0650   1
  -4   0 -10-42.9659 47.7010   1
   4   0 -10 291.231 55.3224   1
   4   0  10-87.6428 123.374   1
   4   0 -12 24293.0 1086.25   1
   4   0 -12 24462.1 1085.87   1
  -4   0  12 23405.4 1088.58   1
  -4   0 -12 20021.4 1083.92   1
   4   0  12 21192.8 1106.53   1
  -4   0  12 22829.5 1083.69   1
   4   0  14 3.53980 64.3110   1
  -4   0 -14-38.8193 83.2795   1
  -4   0  14 5.62269 67.2382   1
   4   0 -14 20.5856 56.2223   1
  -4   0 -14-21.5667 56.6880   1
   4   0 -14 164.091 69.2514   1
  -4   0  14-106.472 56.7545   1
   4   0  16 30611.0 1432.95   1
  -4   0 -16 30980.6 1430.13   1
  -4   0  16 28458.2 1431.93   1
  -4   0 -16 31234.6 1438.38   1
  -4   0  16 28781.8 1425.86   1
   4   0 -16 30786.6 1429.85   1
  -4   0  18 39.0767 78.8994   1
   4   0  18 36.5332 73.2942   1
   4   0 -18 19.4693 64.8070   1
  -4   0 -18 71.5505 81.7119   1
  -4   0  18 53.6814 63.4181   1
  -4   0 -20 28546.1 1330.08   1
   4   0  20 28736.2 1335.18   1
  -4   0 -20 28678.7 1336.13   1
  -4   0  20 25647.3 1332.81   1
   4   0 -20 29216.3 1330.23   1
   4   0 -20 26979.0 1336.79   1
  -4   0  20 26861.9 1326.43   1
  -4   0  22 111.994 77.4242   1
   4   0 -22 64.8265 103.664   1
   4   0  22-40.1972 89.3400   1
  -4   0 -22-47.9600 94.5336   1
   4   0 -22 18.3225 78.7632   1
  -4   0 -22 41.5934 70.3619   1
  -4   0  22 18.9583 93.7489   1
  -4   0  24 40.5911 88.2229   1
   4   0 -24 94.0844 117.738   1
   4   0  24 80.9800 106.788   1
  -4   0 -24 124.795 103.619   1
   4   0 -24-58.9641 87.7307   1
  -4   0 -24 45.3467 79.1992   1
  -4   0  24 68.6278 104.884   1
  -4   0  26-52.4719 99.1417   1
   4   0 -26-90.9503 127.705   1
   4   0  26 102.488 118.719   1
  -4   0 -26-158.236 116.937   1
   4   0 -26 5.30061 99.3584   1
  -4   0 -26 95.9354 90.1006   1
  -4   0  26 9.34021 118.694   1
  -4   0  28 5652.91 283.537   1
   4   0 -28 4197.53 297.042   1
   4   0  28 4550.73 300.343   1
  -4   0 -28 4115.74 273.496   1
   4   0 -28 5654.76 283.460   1
  -4   0  28 4923.71 294.331   1
  -4   0 -28 4364.40 287.153   1
  -4   0  30 12.5764 120.438   1
   4   0 -30 96.3497 145.650   1
   4   0  30-72.9461 144.652   1
   4   0 -30 110.649 115.998   1
  -4   0  30-222.790 140.449   1
  -4   0 -30-3.21972 106.802   1
  -4   0 -30-187.021 134.264   1
   4   0 -32 154.060 160.349   1
   4   0  32 80.9116 165.014   1
  -4   0  32 494.800 149.327   1
  -4   0 -32 607.911 152.557   1
   4   0 -32 388.160 125.658   1
  -4   0 -32 289.436 121.362   1
  -4   0  32 392.797 133.915   1
   4   0  34 78.7447 177.952   1
   4   0 -34 48.0107 167.998   1
  -4   0 -34 98.8068 152.844   1
  -4   0  34 79.2991 150.365   1
   4   0 -34-39.8481 128.000   1
  -4   0  34-29.6681 139.082   1
  -4   0 -34-3.77633 122.325   1
   4   0  36 1563.79 242.596   1
   4   0 -36 2007.67 232.956   1
  -4   0 -36 2657.20 228.402   1
  -4   0  36 2053.11 211.131   1
  -4   0  36 2032.82 205.814   1
   4   0 -36 2212.87 197.605   1
  -4   0 -36 2088.35 195.563   1
  -4  -2   0-58.0387 76.8001   1
  -4   2   0 144.025 90.3685   1
   4  -2   0 46.0733 89.2579   1
  -4  -2   0-18.9475 23.4618   1
   4  -2   0-9.92388 23.4739   1
   4   2   0 1.37084 28.0579   1
  -4   2   0-4.98380 25.6209   1
   4   2   0 19.7066 58.0888   1
  -4   2   2 37289.0 1776.80   1
  -4  -2  -2 37855.4 1782.48   1
   4  -2   2 38502.1 1781.45   1
  -4   2  -2 37924.8 1774.22   1
   4  -2  -2 37757.1 1769.76   1
   4   2   2 39075.0 1777.52   1
  -4   2  -2 35918.1 1744.16   1
   4  -2   2 37761.2 1743.66   1
  -4  -2   2 36973.6 1743.89   1
   4   2  -2 34101.9 1750.51   1
  -4  -2   2 35554.2 1759.78   1
  -4  -2  -2 40709.7 1750.60   1
  -4   2   2 37287.6 1745.88   1
   4  -2  -2 37138.8 1744.57   1
   4   2   2 35734.5 1746.34   1
   4   2  -2 35728.9 1743.72   1
   4   2  -4 855.556 60.7588   1
   4   2  -4 831.563 55.1766   1
  -4  -2   4 840.073 55.7488   1
   4  -2   4 715.999 107.687   1
  -4   2  -4 972.961 95.6185   1
  -4   2   4 993.240 103.164   1
   4   2   4 763.052 57.4870   1
   4  -2   4 825.506 54.8596   1
  -4   2  -4 840.865 56.0202   1
  -4  -2  -4 825.675 60.7945   1
   4  -2  -4 864.576 59.1949   1
  -4   2   4 795.928 54.2453   1
  -4  -2   4 975.820 72.2916   1
  -4  -2  -4 835.446 122.916   1
   4   2   4 762.522 122.668   1
   4  -2  -4 768.483 77.1705   1
   4   2  -6 5989.50 287.609   1
  -4  -2   6 5689.36 290.399   1
  -4  -2  -6 6278.48 331.487   1
   4  -2   6 5836.60 321.810   1
   4   2   6 6064.65 343.068   1
  -4   2  -6 5856.32 287.269   1
   4   2   6 5703.97 287.428   1
  -4  -2  -6 6358.50 291.196   1
  -4  -2   6 5523.08 287.520   1
   4   2  -6 5676.95 286.714   1
  -4   2   6 5795.08 284.755   1
   4  -2   6 5777.93 286.834   1
   4  -2  -6 5852.12 286.082   1
   4  -2  -6 5793.59 289.490   1
  -4  -2   8 98.9446 45.6346   1
   4  -2  -8 103.201 39.3507   1
   4   2  -8 78.0968 40.9362   1
   4  -2  -8 124.830 34.6240   1
  -4   2   8 108.763 35.5391   1
  -4  -2   8 64.9967 42.3556   1
   4   2  -8 62.9035 39.3491   1
  -4   2  -8 77.3391 38.6379   1
   4   2   8 122.765 38.9919   1
   4  -2   8 138.537 42.5069   1
  -4  -2  -8 105.216 41.7308   1
  -4  -2  -8 158.593 103.726   1
   4  -2   8 56.9287 89.1693   1
   4   2   8-61.7019 138.496   1
   4  -2 -10 40646.2 1973.28   1
   4   2 -10 42414.0 1977.60   1
  -4   2  10 41284.7 1975.21   1
   4   2 -10 41749.6 1977.87   1
   4  -2 -10 41370.8 1973.88   1
   4  -2  10 41339.4 1978.75   1
  -4   2 -10 41301.6 1977.32   1
  -4  -2 -10 43494.9 1978.03   1
   4  -2  10 42756.1 1995.28   1
  -4  -2 -10 43737.8 1992.31   1
   4   2  10 42588.1 2015.76   1
  -4   2 -10 42352.0 1985.88   1
  -4  -2  10 41704.4 1980.24   1
   4   2 -12 49.9549 67.5128   1
   4  -2 -12 100.461 54.4987   1
  -4  -2  12 44.4178 57.6145   1
   4  -2 -12 110.666 48.6471   1
  -4  -2  12 23.0540 71.8923   1
   4   2 -12 66.2107 59.9839   1
  -4   2  12 40.9252 56.5241   1
   4   2  12 32.2991 53.8646   1
  -4   2 -12 56.1332 55.0860   1
  -4  -2 -12 81.2019 55.7732   1
   4   2  12 25.4178 155.495   1
  -4   2 -12 162.637 87.0386   1
  -4  -2  14 94.2363 59.9568   1
   4   2 -14 43.5171 73.6699   1
   4  -2 -14 87.6652 60.8319   1
   4   2  14 121.781 139.690   1
   4   2  14 12.6279 56.1037   1
  -4   2 -14 122.556 57.9426   1
  -4  -2 -14 113.866 55.1800   1
   4   2 -14 144.590 63.8446   1
  -4   2  14 43.1578 65.7522   1
   4  -2 -14 70.5204 51.1028   1
   4  -2  14 37.6276 69.0094   1
  -4  -2  14 18.8112 74.6201   1
  -4  -2 -14 141.205 83.1260   1
  -4   2 -14 101.554 83.2833   1
  -4   2 -16 474.403 88.7422   1
  -4  -2 -16 261.704 85.9812   1
  -4  -2  16 357.846 69.4167   1
   4   2 -16 285.859 83.8740   1
   4  -2  16 267.242 76.0504   1
   4   2  16 325.221 68.8051   1
   4   2 -16 396.932 71.3382   1
   4  -2 -16 333.841 59.0528   1
  -4   2 -16 435.931 66.0718   1
  -4  -2 -16 358.154 65.0292   1
  -4  -2  16 368.795 82.4743   1
  -4   2  16 270.850 72.4361   1
   4   2  16 370.569 132.191   1
  -4  -2 -18 36961.4 1688.51   1
  -4   2 -18 38613.4 1692.88   1
  -4   2  18 33245.6 1676.29   1
  -4  -2  18 34034.8 1681.45   1
   4  -2 -18 35156.8 1686.00   1
   4  -2  18 37696.3 1690.05   1
   4   2  18 36693.0 1684.95   1
  -4   2 -18 36764.4 1684.14   1
  -4  -2  18 31564.5 1686.58   1
  -4   2  18 34089.4 1683.03   1
   4   2 -18 35564.1 1685.21   1
   4  -2 -18 35649.1 1679.39   1
   4   2  18 37325.9 1704.35   1
  -4   2  20 13.6829 63.5312   1
  -4  -2  20 101.253 73.6283   1
   4   2 -20-97.3260 98.5264   1
   4  -2 -20-15.0838 86.5969   1
   4  -2  20 22.4148 84.9059   1
   4   2  20-16.5077 75.2152   1
  -4   2  20 141.886 84.8448   1
  -4  -2  20 66.6694 92.8411   1
   4  -2 -20 5.61982 66.9890   1
   4   2 -20 18.7213 74.4233   1
  -4  -2 -20 76.9272 64.7015   1
  -4  -2 -20 2.48513 81.7387   1
  -4   2 -20 36.6362 87.3800   1
  -4   2  22 5641.38 327.693   1
   4   2 -22 5873.56 326.230   1
  -4   2  22 5823.91 317.271   1
  -4  -2  22 5719.88 323.922   1
   4   2 -22 5649.60 340.172   1
   4  -2 -22 5651.10 332.653   1
   4   2  22 6438.92 329.431   1
   4  -2  22 6808.35 340.530   1
  -4   2 -22 6783.56 326.683   1
  -4  -2 -22 6741.75 322.262   1
  -4   2 -22 6468.78 336.169   1
  -4  -2  22 5577.57 334.006   1
   4  -2 -22 6237.52 320.121   1
  -4  -2 -22 6569.09 330.895   1
  -4   2  24 173.701 101.456   1
   4   2 -24-47.3266 122.145   1
   4  -2 -24 65.0231 110.160   1
   4   2  24 23.8512 99.8616   1
   4  -2  24-130.571 114.432   1
  -4   2  24 36.6703 82.9676   1
  -4  -2  24-101.270 93.4875   1
   4  -2 -24 75.3934 84.3814   1
   4   2 -24-10.7949 93.5731   1
  -4   2 -24 24.1377 86.5215   1
  -4  -2 -24 77.6905 78.8398   1
  -4   2 -24 120.608 112.481   1
  -4  -2 -24 98.5141 103.605   1
   4   2 -26 2010.39 198.211   1
   4   2  26 2502.12 183.850   1
   4  -2 -26 1802.68 181.045   1
   4  -2  26 2291.17 194.883   1
  -4  -2 -26 2407.59 161.918   1
  -4   2 -26 2599.03 170.287   1
  -4   2  26 2324.59 162.405   1
  -4  -2  26 2370.67 173.502   1
   4  -2 -26 2314.57 161.769   1
   4   2 -26 2382.02 173.391   1
  -4  -2 -26 2314.25 176.342   1
  -4   2 -26 2306.63 183.966   1
  -4  -2  26 1917.41 184.388   1
  -4   2  26 2015.94 174.989   1
  -4  -2  28-28.1757 132.133   1
  -4   2  28 121.978 121.468   1
   4   2 -28 120.506 142.826   1
   4  -2 -28 163.428 132.172   1
   4   2  28 169.157 128.576   1
   4  -2  28-215.084 141.341   1
  -4   2  28 28.9674 104.248   1
  -4  -2  28-40.8005 116.140   1
   4   2 -28 101.737 111.361   1
   4  -2 -28 48.8800 102.287   1
  -4  -2 -28-22.9766 95.7317   1
  -4   2 -28-3.14160 103.974   1
  -4   2 -28-60.2046 129.590   1
  -4  -2 -28-22.1031 120.140   1
   4  -2 -30 1974.51 189.936   1
   4  -2  30 2011.44 200.415   1
   4   2  30 2013.85 191.853   1
   4   2 -30 1694.75 199.092   1
  -4   2 -30 1925.89 164.913   1
  -4  -2 -30 1951.53 158.330   1
  -4   2  30 1688.11 160.087   1
  -4  -2  30 1535.75 171.564   1
   4  -2 -30 1822.23 158.981   1
   4   2 -30 1826.69 170.986   1
  -4  -2 -30 1873.93 174.069   1
  -4  -2  30 1719.79 183.072   1
  -4   2  30 2052.95 182.091   1
  -4   2 -30 1840.61 184.386   1
  -4  -2  32-23.0896 149.285   1
   4  -2  32 25.0720 169.099   1
   4   2 -32-101.868 168.170   1
   4  -2 -32 213.626 153.290   1
   4   2  32 306.784 159.568   1
  -4   2  32 37.9973 123.105   1
  -4  -2  32 353.249 141.363   1
   4  -2 -32 58.0798 116.516   1
   4   2 -32 211.904 131.957   1
  -4  -2 -32 43.9745 113.291   1
  -4   2 -32 33.0396 121.476   1
  -4   2 -32 44.0348 151.712   1
  -4  -2 -32-42.6552 136.237   1
  -4   2  32 303.815 142.711   1
  -4   2 -34 298.653 162.744   1
   4  -2  34 113.872 184.500   1
   4   2  34-24.9999 175.237   1
   4   2 -34-41.2445 176.165   1
   4  -2 -34 360.689 160.071   1
  -4   2  34 182.958 133.982   1
  -4  -2  34 108.587 150.487   1
   4   2 -34 272.456 141.997   1
   4  -2 -34-79.7306 124.891   1
  -4  -2 -34 69.7289 123.918   1
  -4   2 -34-3.95384 132.107   1
  -4   2  34 70.2325 143.957   1
  -4  -2  34-88.1018 160.861   1
  -4  -2 -34 289.889 149.344   1
  -4   2 -36 333.730 170.607   1
  -4  -2 -36 469.832 174.193   1
  -4   2  36 289.633 150.735   1
  -4  -2  36 116.098 159.537   1
   4   2  36 142.143 200.163   1
   4  -2  36 231.692 199.423   1
   4  -2 -36 216.533 174.062   1
   4   2 -36 249.033 187.510   1
   4   2 -36 211.458 145.656   1
   4  -2 -36 261.546 136.850   1
  -4  -2  36 346.726 167.630   1
  -4   2  36-70.3440 155.357   1
  -4  -2 -36 298.658 143.926   1
  -4   2 -36 357.888 146.536   1
   4  -4   0 7915.12 409.838   1
  -4   4   0 7648.78 398.550   1
  -4   4   0 7530.03 367.631   1
   4  -4   0 7762.59 367.044   1
  -4  -4   0 7694.28 369.767   1
  -4  -4   0 7583.58 392.441   1
   4   4   0 7302.04 379.357   1
   4   4   0 7362.61 369.189   1
   4   4  -2 2469.09 135.119   1
  -4  -4   2 2455.63 131.671   1
   4   4  -2 2512.92 131.399   1
  -4   4  -2 2532.14 157.566   1
   4  -4  -2 2344.51 177.573   1
  -4  -4  -2 2387.69 177.766   1
   4  -4   2 2258.35 170.087   1
   4  -4  -2 2467.97 128.542   1
   4  -4   2 2347.28 128.814   1
  -4   4   2 2786.71 132.317   1
  -4   4  -2 2530.52 130.288   1
   4   4   2 2430.61 135.196   1
  -4  -4  -2 2482.44 131.986   1
  -4  -4   2 2327.81 144.097   1
   4   4   2 2339.56 158.893   1
   4   4  -4 2311.47 132.196   1
   4  -4  -4 2462.61 165.068   1
   4   4   4 2566.56 181.620   1
  -4  -4  -4 2257.35 192.838   1
   4  -4   4 2119.88 165.630   1
  -4   4  -4 2422.16 129.782   1
   4  -4  -4 2577.99 130.370   1
   4   4  -4 2371.30 131.158   1
  -4  -4   4 2319.35 131.880   1
   4  -4   4 2691.02 131.294   1
  -4  -4  -4 2587.49 135.284   1
   4   4   4 2417.59 135.371   1
  -4   4   4 2564.78 132.908   1
  -4  -4   4 2426.40 138.401   1
   4   4   6 28.9249 131.137   1
  -4  -4   6 32.0863 42.4618   1
   4  -4  -6-70.3351 57.2305   1
   4   4  -6 49.0812 38.8303   1
  -4   4   6-0.96678 29.6372   1
  -4  -4   6 81.1433 42.2871   1
   4   4  -6 47.4918 38.4841   1
  -4   4  -6-21.3766 34.3557   1
   4  -4   6 28.3656 36.1834   1
  -4  -4  -6 14.4553 43.6151   1
   4  -4  -6 38.0636 36.7029   1
  -4  -4  -6-9.53603 129.013   1
   4  -4   6 77.5135 74.9604   1
   4  -4  -8 33963.8 1769.55   1
   4   4  -8 37811.6 1774.49   1
  -4  -4   8 37595.4 1774.30   1
  -4   4  -8 38398.0 1783.21   1
   4   4  -8 36949.6 1775.51   1
  -4   4   8 38355.0 1769.40   1
  -4   4  -8 37766.6 1773.93   1
   4  -4   8 38094.5 1775.81   1
  -4  -4   8 36591.3 1777.36   1
  -4  -4  -8 37788.0 1808.09   1
   4   4   8 40676.9 1827.92   1
   4  -4  -8 38969.0 1771.33   1
  -4  -4  -8 38495.4 1777.23   1
  -4   4  10 2908.34 183.597   1
   4  -4 -10 3271.43 169.398   1
   4   4 -10 3351.92 181.091   1
   4   4 -10 3324.58 180.995   1
  -4   4  10 3458.91 170.656   1
   4  -4  10 3244.79 182.316   1
  -4   4 -10 3230.71 177.170   1
  -4  -4  10 3142.15 185.420   1
  -4  -4 -10 3328.75 179.048   1
   4   4  10 3278.47 173.890   1
  -4   4 -10 3154.01 193.581   1
   4   4  10 3803.31 281.220   1
  -4  -4 -10 3136.28 225.967   1
   4   4  12 36806.4 1828.90   1
  -4  -4 -12 39338.1 1785.27   1
   4   4  12 38973.3 1782.44   1
  -4  -4  12 36499.0 1791.50   1
   4   4 -12 37904.0 1789.94   1
  -4   4  12 36667.6 1780.26   1
   4  -4 -12 38478.5 1779.05   1
   4   4 -12 37960.3 1788.54   1
  -4   4 -12 37254.9 1785.20   1
  -4   4  12 35989.8 1781.21   1
  -4   4 -12 38052.5 1794.21   1
  -4  -4  14 34.9317 76.5495   1
  -4   4  14-26.8477 51.8857   1
  -4  -4  14 6.91043 64.1095   1
   4   4 -14 116.278 79.2317   1
   4  -4 -14-21.9923 44.4238   1
  -4   4  14-18.2145 56.0998   1
   4   4 -14 14.3543 65.8307   1
   4   4  14 39.5174 52.7659   1
  -4   4 -14-38.6986 61.0392   1
  -4  -4 -14 31.3869 55.8053   1
   4   4  14-72.9764 170.643   1
  -4   4 -14-24.5361 81.9214   1
  -4   4 -16 5088.81 282.488   1
  -4  -4 -16 5237.24 278.255   1
  -4   4  16 4875.14 261.606   1
  -4  -4  16 5060.39 272.085   1
   4   4 -16 5319.60 285.000   1
   4  -4  16 5548.80 281.402   1
   4   4  16 5372.89 267.589   1
  -4   4 -16 5078.13 271.902   1
   4   4 -16 5260.11 276.916   1
  -4  -4  16 5200.92 283.883   1
  -4   4  16 4949.31 268.390   1
   4  -4 -16 5491.35 262.908   1
   4   4  16 4901.63 329.065   1
  -4   4 -18 621.389 100.613   1
  -4  -4 -18 688.010 94.2425   1
   4  -4  18 606.227 105.806   1
  -4   4  18 534.343 67.1862   1
  -4  -4  18 610.425 84.2558   1
   4  -4 -18 622.030 67.1889   1
   4   4  18 604.158 77.2652   1
   4  -4  18 515.549 95.4769   1
   4   4 -18 706.350 89.3713   1
  -4  -4 -18 613.636 75.3640   1
  -4   4 -18 677.651 82.9962   1
   4   4  18 510.825 165.735   1
  -4  -4  18 592.437 101.828   1
  -4   4  18 413.720 79.9087   1
   4   4  20 21533.8 1089.67   1
  -4  -4 -20 22679.1 1058.37   1
  -4   4  20 21034.3 1059.09   1
  -4  -4  20 20270.7 1069.77   1
   4   4 -20 22251.0 1066.65   1
  -4   4 -20 23162.8 1073.40   1
  -4   4  20 21490.2 1052.12   1
  -4  -4  20 21418.3 1062.86   1
   4   4 -20 21746.8 1075.49   1
   4  -4  20 23166.7 1073.54   1
   4   4  20 22474.0 1060.65   1
   4  -4 -20 22576.7 1053.68   1
   4  -4  20 22530.4 1075.80   1
  -4  -4 -20 22475.4 1063.73   1
  -4  -4 -22-17.4412 89.1098   1
  -4   4 -22 63.6724 103.187   1
   4  -4  22 302.013 115.036   1
  -4   4  22 111.018 67.6887   1
  -4  -4  22 82.9087 88.7760   1
   4   4 -22 172.889 118.496   1
   4  -4 -22 454.433 86.8002   1
  -4   4 -22 51.1984 82.0070   1
   4  -4  22-13.3100 102.799   1
   4   4  22-9.80941 80.8668   1
   4   4 -22 5.53152 90.6310   1
   4  -4 -22 129.362 70.3723   1
  -4  -4 -22 45.4863 70.7831   1
  -4   4  22 93.7128 89.4970   1
  -4  -4  22 196.214 109.689   1
   4   4  22 176.152 144.111   1
  -4   4  24 51.7184 81.0189   1
  -4  -4  24 64.8947 99.1166   1
   4  -4 -24 392.652 102.863   1
   4   4 -24-35.0839 129.435   1
   4   4  24-33.0142 95.4134   1
  -4   4 -24-17.4830 95.0322   1
   4  -4  24-84.8115 122.168   1
  -4  -4 -24 66.3678 102.695   1
  -4   4 -24 111.452 115.337   1
   4  -4 -24 67.1241 79.8341   1
   4   4 -24-104.837 103.833   1
  -4  -4 -24 116.234 81.2338   1
  -4  -4  24 216.134 118.041   1
  -4   4  24-41.2280 100.056   1
  -4  -4  26 3.11728 110.796   1
   4  -4 -26 195.561 113.717   1
   4   4 -26 320.026 144.965   1
   4   4  26 78.2598 113.396   1
   4  -4  26 48.0992 133.538   1
  -4   4 -26 200.633 106.873   1
  -4  -4 -26 50.4834 110.539   1
   4  -4  26 74.1534 137.603   1
  -4   4 -26-78.2912 126.906   1
   4  -4 -26 107.882 88.2590   1
   4   4 -26 207.036 115.893   1
  -4  -4 -26-17.9461 89.2614   1
  -4  -4  26 111.125 129.299   1
  -4   4  26 31.8387 111.807   1
  -4   4  28 3068.63 208.538   1
  -4  -4 -28 3183.02 210.449   1
  -4  -4  28 3320.71 231.702   1
  -4  -4  28 3854.58 227.266   1
   4  -4 -28 2772.78 214.640   1
   4  -4  28 2582.97 234.868   1
   4   4  28 2499.27 213.739   1
   4   4 -28 2677.73 241.520   1
  -4   4 -28 2751.42 208.544   1
   4  -4  28 3162.90 237.131   1
  -4  -4 -28 2871.69 193.828   1
   4  -4 -28 3171.75 194.657   1
   4  -4  30 615.509 164.505   1
  -4   4 -30 618.580 155.512   1
  -4  -4 -30 815.554 137.228   1
   4  -4  30 974.396 179.107   1
   4  -4 -30 530.200 143.739   1
   4   4 -30 623.599 180.523   1
  -4   4 -30 630.179 131.205   1
   4   4  30 326.634 145.154   1
  -4  -4  30 290.802 148.585   1
   4  -4 -30 604.322 115.203   1
   4   4 -30 754.750 148.699   1
  -4   4  30 412.790 135.506   1
  -4  -4  30 576.350 162.998   1
  -4  -4 -30 583.307 114.834   1
  -4   4 -32 729.842 171.874   1
  -4  -4 -32 1190.76 154.761   1
   4  -4  32 1463.76 189.677   1
   4   4 -32 704.776 190.857   1
   4  -4  32 868.491 192.986   1
   4  -4 -32 915.636 162.252   1
   4   4  32 1197.13 176.640   1
  -4  -4  32 658.592 161.028   1
  -4   4  32 1129.30 142.174   1
   4   4 -32 1013.95 163.584   1
   4  -4 -32 1073.86 132.195   1
  -4  -4  32 888.739 173.472   1
  -4  -4 -32 995.588 137.412   1
  -4   4 -32 1238.90 154.253   1
   4  -4  34-19.0483 173.227   1
  -4  -4 -34 7.14083 144.217   1
  -4  -4  34-4.24712 160.985   1
   4   4  34-152.021 171.850   1
   4   4 -34-206.598 184.213   1
   4  -4  34-172.765 185.419   1
   4  -4 -34-205.630 152.830   1
  -4   4  34 9.55474 125.402   1
  -4  -4  34 252.256 154.431   1
   4  -4 -34 16.9076 117.120   1
   4   4 -34 194.201 144.948   1
  -4   4 -34-4.50526 166.649   1
  -4   4 -34 25.0784 136.393   1
  -4  -4 -34 7.25946 129.322   1
  -4  -4  36 1284.88 197.113   1
   4  -4  36 1626.48 213.815   1
  -4  -4  36 1414.66 198.613   1
   4  -4  36 1144.35 230.490   1
   4  -4 -36 942.132 187.920   1
   4   4 -36 1071.05 219.077   1
  -4   4 -36 1268.39 180.453   1
  -4  -4 -36 1408.23 217.918   1
  -4  -4 -36 1143.17 243.474   1
  -4   4 -36 1449.42 205.954   1
   4  -4 -36 1340.12 158.079   1
   4   4 -36 1536.25 187.675   1
   4  -6   0 112.072 100.400   1
  -4   6   0-7.12519 29.1738   1
   4  -6   0 53.7691 30.5585   1
  -4  -6   0-77.6336 67.6324   1
   4   6   0-26.5036 46.3000   1
  -4  -6   0 32.9533 34.3828   1
   4   6   0 2.59212 33.5142   1
   4   6  -2 8054.88 398.152   1
   4   6  -2 7863.04 397.228   1
  -4  -6  -2 8479.87 397.393   1
  -4  -6   2 8022.35 398.417   1
   4  -6   2 8286.38 395.226   1
   4  -6   2 7619.55 422.918   1
   4  -6  -2 8122.96 441.722   1
  -4   6  -2 8231.27 394.831   1
   4  -6  -2 8184.40 392.543   1
  -4   6   2 8399.10 393.868   1
   4   6   2 7672.13 397.018   1
  -4  -6  -2 8690.18 430.877   1
  -4  -6   2 7521.18 403.331   1
   4   6   2 8881.14 410.568   1
   4   6   4 577.153 109.528   1
  -4  -6   4 618.163 63.7272   1
   4   6  -4 592.281 59.4819   1
   4  -6   4 589.489 91.2390   1
  -4  -6   4 619.733 62.5066   1
   4   6  -4 656.406 58.4281   1
  -4   6  -4 572.060 52.2943   1
   4  -6   4 591.498 57.5288   1
  -4  -6  -4 627.400 55.9532   1
  -4   6   4 729.349 55.3311   1
   4  -6  -4 590.063 49.2389   1
  -4  -6  -4 341.451 140.899   1
   4  -6  -6 864.628 94.5570   1
   4   6   6 675.563 148.651   1
  -4  -6  -6 808.849 181.146   1
  -4  -6   6 831.156 74.1176   1
   4   6  -6 797.424 70.1544   1
  -4   6  -6 813.052 89.2547   1
   4   6  -6 793.467 72.6544   1
  -4   6  -6 800.353 66.3465   1
   4  -6   6 732.196 71.7963   1
  -4  -6   6 930.054 79.1611   1
   4  -6  -6 778.749 60.3578   1
  -4  -6  -6 826.383 71.0666   1
  -4   6   6 859.185 69.1338   1
  -4  -6  -8 361.290 183.783   1
  -4   6  -8 174.677 54.2176   1
   4   6  -8 237.877 63.9258   1
  -4  -6   8 241.575 70.9822   1
   4   6   8 147.025 185.121   1
  -4   6   8 238.370 144.775   1
   4  -6  -8 130.259 63.6751   1
  -4  -6   8 199.391 61.2892   1
   4   6  -8 352.795 66.4796   1
  -4   6   8 184.068 42.1712   1
   4  -6   8 65.5937 65.0054   1
  -4   6  -8 219.428 83.1797   1
  -4  -6  -8 312.929 67.8505   1
   4  -6  -8 222.520 50.3564   1
   4   6   8 141.227 57.2324   1
  -4  -6 -10 108291. 5145.05   1
   4   6  10 111963. 5162.80   1
   4   6  10 107961. 5113.61   1
  -4  -6  10 107591. 5122.78   1
  -4   6  10 103347. 5125.02   1
  -4  -6  10 108773. 5116.50   1
   4  -6 -10 107802. 5108.05   1
   4   6 -10 106008. 5119.29   1
   4   6 -10 110035. 5120.21   1
  -4   6  10 106861. 5108.05   1
  -4   6 -10 112353. 5117.10   1
   4  -6  10 110338. 5120.44   1
  -4   6 -10 108423. 5123.98   1
   4  -6 -10 116363. 5112.59   1
  -4  -6 -10 105471. 5118.11   1
  -4   6 -12 76.3048 88.4084   1
  -4  -6 -12 3.19929 120.608   1
  -4   6 -12-92.2960 62.0947   1
   4   6 -12-16.8509 69.5557   1
  -4   6  12 56.6263 45.1414   1
  -4   6  12 7.01502 77.0697   1
   4   6 -12 78.3072 76.4229   1
   4  -6 -12 21.8117 43.0187   1
   4  -6  12-49.7112 72.9552   1
  -4  -6 -12 91.0694 62.5874   1
  -4  -6  12 44.9930 78.1258   1
  -4   6  14 392.693 67.9520   1
  -4  -6  14 438.074 74.3071   1
   4   6 -14 503.858 92.8773   1
   4  -6 -14 376.060 50.8318   1
  -4   6 -14 482.359 74.6553   1
  -4  -6  14 582.554 93.0309   1
   4   6 -14 427.210 80.6733   1
  -4   6  14 500.888 59.7038   1
   4   6  14 463.395 202.359   1
   4  -6  14 427.123 97.1446   1
  -4   6 -14 490.170 92.6557   1
   4   6  16 494.305 201.515   1
   4   6 -16 287.346 80.6706   1
  -4   6  16 311.958 64.6629   1
  -4  -6  16 352.010 94.4871   1
  -4   6  16 328.547 58.9619   1
  -4  -6  16 329.618 76.4967   1
   4   6 -16 203.824 94.9470   1
   4  -6  16 387.325 89.8430   1
  -4   6 -16 336.505 73.9594   1
   4  -6 -16 294.382 48.9248   1
   4  -6  16 519.540 100.910   1
  -4   6 -16 449.019 97.6305   1
   4   6  18 12058.9 637.222   1
  -4  -6 -18 12446.8 573.946   1
  -4   6  18 10601.0 567.742   1
  -4  -6  18 11277.6 588.516   1
   4   6 -18 11720.7 582.812   1
  -4   6 -18 12506.8 591.048   1
  -4   6  18 11253.2 563.929   1
  -4  -6  18 11540.4 577.927   1
   4  -6  18 12285.1 589.681   1
  -4   6 -18 11900.9 579.799   1
   4   6  18 12058.7 570.617   1
   4  -6 -18 11651.4 563.178   1
  -4  -6 -18 11147.7 577.908   1
   4  -6  18 12804.3 595.476   1
  -4   6  20 247.878 61.4111   1
  -4  -6  20 155.508 88.2279   1
   4   6  20 183.261 189.978   1
  -4  -6 -20 185.733 71.3888   1
   4  -6 -20 102.887 55.8256   1
   4   6 -20 77.0255 91.2182   1
   4   6  20 145.261 69.0838   1
   4  -6  20 115.493 100.854   1
  -4   6  20 45.7668 75.9848   1
  -4  -6  20 75.2645 106.613   1
  -4   6 -20 25.6410 102.142   1
   4  -6  20 48.1882 107.637   1
  -4  -6 -20 123.492 85.7398   1
   4   6  22 3703.54 295.402   1
  -4  -6 -22 3773.61 205.412   1
   4   6 -22 3775.56 224.362   1
  -4  -6  22 3213.83 229.898   1
  -4   6 -22 3764.91 232.689   1
  -4   6  22 3177.86 194.091   1
   4   6 -22 3392.38 239.259   1
  -4  -6  22 3509.94 216.501   1
   4  -6  22 3716.21 236.896   1
   4   6  22 3544.87 206.676   1
   4  -6 -22 3654.76 194.090   1
   4  -6  22 3774.52 236.207   1
  -4  -6 -22 3628.05 211.783   1
  -4  -6 -24 73.8389 98.7633   1
  -4   6 -24-46.6733 122.375   1
  -4   6  24 74.8342 78.5302   1
  -4  -6  24 95.2145 107.090   1
   4   6 -24 41.4304 136.743   1
   4  -6  24-23.3756 127.835   1
  -4   6 -24-30.8576 101.068   1
   4   6  24-12.7761 93.4684   1
   4  -6 -24-60.9037 73.7906   1
   4   6 -24 39.2800 110.866   1
  -4  -6 -24-32.8133 83.4154   1
   4   6  24 424.226 201.141   1
  -4  -6  24 74.9287 125.550   1
   4   6  26 1985.12 248.801   1
  -4  -6 -26 2048.27 150.382   1
   4   6 -26 1961.77 175.899   1
  -4  -6  26 1934.69 188.560   1
  -4  -6 -26 2175.01 164.164   1
  -4   6 -26 2314.81 193.006   1
  -4   6  26 1895.86 140.015   1
  -4  -6  26 2111.86 177.238   1
   4  -6 -26 1635.27 160.081   1
   4   6  26 2082.94 163.567   1
   4  -6  26 2034.08 197.858   1
   4   6 -26 1777.01 202.994   1
  -4   6 -26 2217.25 169.518   1
   4  -6 -26 1976.45 139.900   1
   4  -6  26 2207.28 198.347   1
   4   6  28 530.374 211.616   1
  -4  -6 -28 609.080 107.236   1
   4  -6 -28 621.374 100.074   1
   4   6 -28 579.559 146.718   1
  -4   6  28 448.993 101.775   1
  -4  -6  28 490.306 152.938   1
   4   6 -28 490.621 180.167   1
   4  -6  28 630.729 173.379   1
   4  -6 -28 303.877 123.824   1
   4   6  28 527.548 131.143   1
  -4   6 -28 463.790 128.793   1
  -4  -6 -28 661.925 125.647   1
   4  -6  28 733.260 166.352   1
  -4  -6  28 495.903 157.963   1
  -4  -6  30 4750.99 338.413   1
  -4  -6 -30 5689.56 310.862   1
  -4   6 -30 5485.46 336.584   1
  -4   6  30 4927.71 294.226   1
  -4  -6  30 5179.91 328.702   1
   4  -6  30 5734.34 354.367   1
   4   6  30 5428.52 320.806   1
   4   6 -30 4345.55 343.951   1
   4  -6 -30 4459.64 307.027   1
  -4   6 -30 5654.75 319.850   1
   4   6 -30 5665.49 332.807   1
  -4  -6 -30 5731.63 304.317   1
   4  -6  30 6512.65 348.891   1
   4   6  30 5874.07 373.763   1
  -4  -6  32-47.6305 158.733   1
  -4   6 -32-8.99363 163.641   1
  -4  -6  32-46.4276 151.248   1
  -4   6  32-33.8707 112.270   1
   4  -6  32 161.617 182.304   1
   4   6 -32 148.392 175.233   1
  -4   6 -32 90.3903 132.528   1
   4   6  32-48.7533 146.640   1
   4  -6 -32 95.2505 133.523   1
   4   6 -32-35.9078 145.404   1
   4  -6 -32 43.0850 104.975   1
  -4  -6 -32-12.8502 113.534   1
   4  -6  32-137.322 170.138   1
  -4   6  32-14.3646 124.802   1
  -4  -6 -32 229.789 133.512   1
   4   6  32-10.7531 214.684   1
  -4   6 -34 203.171 175.123   1
  -4  -6  34 167.716 163.849   1
  -4   6  34 291.160 123.997   1
   4  -6  34 400.281 200.955   1
   4   6 -34-5.72472 190.476   1
   4   6  34 297.808 174.383   1
  -4   6 -34 106.115 143.434   1
   4  -6 -34 170.509 147.162   1
   4   6 -34 291.259 157.496   1
   4  -6 -34 214.354 115.435   1
  -4  -6 -34 275.574 128.728   1
   4  -6  34 208.561 181.179   1
  -4  -6 -34 131.797 146.074   1
  -4  -6  34 124.977 165.760   1
  -4   6  34 217.217 135.017   1
   4   6  34 358.158 235.622   1
  -4   6 -36-54.1138 182.430   1
  -4  -6 -36 90.1190 164.979   1
  -4  -6  36-24.3467 172.958   1
   4  -6  36-75.3238 212.141   1
   4   6 -36 12.0632 198.090   1
   4  -6 -36-123.501 150.293   1
  -4   6 -36 71.1707 151.891   1
   4  -6 -36 168.669 122.458   1
   4   6 -36-343.687 169.852   1
  -4  -6 -36-178.510 144.119   1
  -4   6  36-39.3028 146.176   1
  -4  -6  36-69.5026 173.167   1
   4  -6  36 108.614 192.344   1
   4   6  36-100.173 263.494   1
   4  -8   0 22346.2 1162.56   1
  -4   8   0 24585.1 1136.27   1
   4  -8   0 25003.8 1137.91   1
  -4  -8   0 23013.8 1140.57   1
   4   8   0 23904.9 1140.78   1
  -4  -8   0 23360.9 1149.18   1
   4  -8  -2 786.566 156.108   1
   4  -8   2 1199.33 120.670   1
  -4   8   2 1223.06 75.6600   1
  -4  -8   2 1134.98 91.1688   1
  -4  -8  -2 1165.97 84.5537   1
  -4   8  -2 1410.70 81.1809   1
   4  -8   2 1056.79 84.6289   1
   4  -8  -2 1172.93 76.8013   1
   4   8   2 1246.52 95.6573   1
  -4  -8   2 1077.27 95.9696   1
   4   8  -2 1158.51 86.6352   1
  -4  -8  -2 1114.43 130.291   1
   4   8  -4 4743.96 234.887   1
  -4  -8   4 4642.38 236.937   1
  -4   8   4 4233.74 256.707   1
  -4  -8  -4 4496.96 290.525   1
  -4   8   4 4688.21 226.434   1
  -4  -8   4 4412.67 240.029   1
  -4  -8  -4 4722.08 232.331   1
   4  -8  -4 4521.96 224.558   1
   4  -8   4 4474.54 235.835   1
  -4   8  -4 4674.43 231.176   1
   4   8   4 4783.32 250.490   1
   4   8   4 4854.53 234.693   1
   4  -8  -6 290.326 145.216   1
  -4  -8  -6 351.668 191.115   1
   4   8   6 305.753 117.787   1
   4   8  -6 227.271 67.3576   1
  -4  -8   6 320.307 65.3193   1
  -4  -8  -6 228.969 54.9272   1
   4  -8   6 233.948 69.6979   1
  -4  -8   6 220.613 75.9397   1
   4   8  -6 318.738 69.3067   1
   4  -8  -6 304.622 43.4298   1
  -4   8  -6 277.203 57.8759   1
  -4   8   6 208.875 133.880   1
  -4   8   6 236.870 50.9837   1
   4   8   6 300.499 69.4780   1
  -4  -8   8 88289.1 4131.17   1
   4   8  -8 87825.2 4133.48   1
   4   8  -8 89409.0 4135.73   1
   4  -8   8 87160.8 4134.13   1
  -4   8  -8 89352.6 4131.26   1
  -4  -8   8 87508.3 4138.46   1
   4  -8  -8 85615.6 4121.23   1
   4   8   8 93219.1 4162.14   1
  -4   8   8 79697.9 4150.31   1
  -4  -8  -8 82712.2 4170.31   1
  -4  -8  -8 89238.2 4128.99   1
  -4   8   8 89610.6 4123.98   1
  -4  -8 -10 3255.98 268.624   1
   4   8  10 3544.89 275.129   1
  -4   8  10 2897.05 239.236   1
   4  -8 -10 3241.83 170.462   1
   4   8 -10 3537.72 194.416   1
  -4  -8  10 3087.20 198.110   1
  -4  -8 -10 3568.06 185.467   1
   4  -8 -10 3278.72 172.643   1
  -4  -8  10 3331.14 186.074   1
   4   8 -10 3395.38 195.408   1
   4  -8  10 3452.37 195.366   1
  -4   8 -10 3524.69 186.750   1
  -4   8  10 3318.98 169.635   1
   4  -8  10 3433.21 203.683   1
  -4  -8 -12 7290.63 415.067   1
  -4   8  12 6412.06 391.646   1
   4   8  12 7441.33 455.044   1
   4   8  12 7309.24 365.462   1
   4   8 -12 7614.18 380.738   1
  -4  -8  12 6978.56 383.398   1
   4  -8 -12 6639.91 360.017   1
   4  -8 -12 7564.80 356.862   1
   4   8 -12 7786.85 383.483   1
   4  -8  12 8056.95 383.604   1
  -4   8 -12 7660.24 374.455   1
   4  -8  12 7657.80 387.868   1
  -4   8  12 7596.85 358.590   1
  -4  -8 -14 93.1089 110.881   1
   4   8  14 187.559 54.3674   1
   4   8 -14 189.715 80.8324   1
   4   8  14 313.204 228.612   1
  -4   8  14 367.012 90.1876   1
  -4  -8  14 361.480 96.0546   1
   4   8 -14 203.228 91.1697   1
  -4   8 -14 266.996 70.2423   1
   4  -8  14 285.208 95.5455   1
   4  -8 -14 297.866 50.7253   1
   4  -8 -16 3307.87 168.659   1
   4  -8 -16 3010.08 172.702   1
  -4  -8  16 3168.70 191.814   1
   4   8 -16 3080.68 208.467   1
   4  -8  16 3603.40 212.202   1
   4   8  16 3306.86 176.348   1
  -4   8 -16 3186.48 191.704   1
  -4  -8  16 3115.69 208.849   1
   4   8 -16 3164.23 197.971   1
  -4  -8 -16 4072.62 189.575   1
   4   8  16 3223.87 317.312   1
  -4   8  16 2835.13 180.474   1
   4   8  18 908.022 240.914   1
   4   8  18 564.867 69.4767   1
  -4  -8 -18 872.757 80.6456   1
   4   8 -18 581.210 102.208   1
  -4  -8  18 476.653 115.263   1
  -4   8  18 429.321 71.2187   1
  -4  -8  18 561.771 95.0527   1
   4  -8 -18 349.213 73.7304   1
   4   8 -18 582.114 120.138   1
  -4   8 -18 584.591 93.3965   1
   4  -8  18 604.761 114.280   1
   4  -8 -18 647.136 59.4587   1
   4  -8  18 790.998 117.756   1
   4   8  20 5120.66 393.256   1
  -4  -8 -20 6098.49 284.906   1
  -4   8 -20 6097.99 313.310   1
  -4   8  20 5100.85 273.523   1
  -4  -8  20 5401.34 296.326   1
   4  -8 -20 4370.80 276.729   1
   4  -8  20 5336.43 310.388   1
  -4   8 -20 5784.97 297.409   1
   4   8  20 5554.54 280.055   1
  -4  -8  20 5295.21 311.655   1
   4   8 -20 5337.05 303.377   1
   4  -8 -20 5484.84 270.145   1
  -4  -8 -20 5104.51 288.640   1
   4  -8  20 5483.22 312.315   1
  -4   8 -22-72.5772 123.558   1
  -4  -8 -22 96.7159 93.5247   1
   4  -8  22-3.79994 126.164   1
   4   8  22 181.552 240.817   1
   4   8 -22 123.629 111.019   1
  -4  -8 -22 589.981 83.5881   1
  -4   8  22 95.5182 70.8236   1
  -4  -8  22 120.107 106.265   1
   4   8 -22 261.294 135.654   1
   4  -8 -22 53.8883 84.1495   1
   4   8  22 93.9470 78.1752   1
   4  -8  22 88.1437 127.067   1
   4  -8 -22 102.736 62.1298   1
  -4   8  22 19.0226 84.2855   1
  -4  -8  22 72.4602 122.628   1
  -4  -8  24 73.2388 134.034   1
  -4   8  24-3.90028 94.9363   1
  -4  -8 -24 91.7918 99.9610   1
  -4   8 -24 34.5465 133.688   1
  -4  -8  24 188.714 116.705   1
  -4   8  24-8.99576 74.3472   1
   4  -8  24-197.157 142.151   1
   4  -8 -24 18.3659 94.7844   1
   4   8 -24 43.8113 145.330   1
  -4   8 -24 3.25694 105.817   1
   4   8 -24-35.5960 119.443   1
  -4  -8 -24 280.405 86.9528   1
   4  -8 -24 62.9007 69.0201   1
   4   8  24-25.3714 253.431   1
  -4  -8 -26 554.612 115.034   1
   4  -8  26 443.817 148.424   1
  -4   8 -26 429.587 151.550   1
  -4  -8  26 765.380 138.581   1
  -4   8  26 490.114 90.4585   1
   4  -8  26 446.512 161.175   1
   4   8 -26 572.235 167.761   1
  -4   8 -26 496.829 127.180   1
   4  -8 -26 221.644 102.009   1
   4   8 -26 365.850 136.827   1
   4  -8 -26 399.240 83.3093   1
  -4  -8 -26 834.330 106.210   1
   4   8  26 796.786 268.377   1
  -4   8  26 535.421 110.241   1
  -4  -8  26 385.090 150.985   1
   4   8  28 10390.2 603.860   1
  -4  -8 -28 10871.4 512.828   1
   4   8 -28 10649.6 535.315   1
  -4   8  28 10083.9 498.812   1
  -4  -8  28 10312.6 531.027   1
   4  -8  28 10482.2 551.933   1
   4   8 -28 8408.10 543.341   1
   4  -8 -28 8114.26 502.940   1
  -4   8 -28 11192.0 528.392   1
   4  -8  28 11086.4 545.156   1
   4  -8 -28 10144.5 496.123   1
  -4  -8  28 9245.03 535.980   1
  -4   8  28 9609.88 505.363   1
  -4   8  30 324.509 116.390   1
   4  -8  30 500.733 172.604   1
  -4  -8 -30 355.969 127.786   1
   4   8 -30 452.039 180.725   1
   4  -8  30 296.447 176.601   1
  -4   8 -30 363.591 135.754   1
   4  -8 -30 254.184 119.929   1
  -4  -8  30 292.252 153.424   1
  -4   8  30 391.952 102.160   1
   4   8 -30 593.736 156.028   1
   4  -8 -30 280.567 91.1534   1
  -4  -8  30 573.049 171.792   1
  -4   8 -30 434.996 170.400   1
  -4  -8 -30 501.461 117.540   1
  -4  -8 -32 1154.02 152.305   1
   4  -8  32 1048.41 197.064   1
  -4   8  32 985.959 145.505   1
   4  -8  32 1181.81 215.445   1
   4   8 -32 898.328 204.695   1
   4  -8 -32 1014.08 144.184   1
  -4   8 -32 1055.92 162.651   1
  -4  -8  32 1023.29 182.968   1
  -4   8  32 939.957 127.309   1
   4   8 -32 874.821 176.638   1
  -4   8 -32 1390.65 200.596   1
  -4  -8  32 1166.70 187.886   1
  -4  -8 -32 1361.87 144.529   1
   4  -8  34 15.3589 184.230   1
  -4   8  34 85.3758 130.278   1
  -4  -8 -34-3.18970 138.276   1
  -4  -8  34-239.841 176.430   1
  -4   8  34-53.7050 115.781   1
  -4  -8  34 179.243 164.858   1
   4  -8  34-24.1799 201.035   1
   4   8 -34-119.206 196.103   1
   4  -8 -34 72.7772 128.885   1
  -4   8 -34 81.7799 147.032   1
   4   8 -34 145.943 163.183   1
  -4  -8 -34 122.357 127.878   1
  -4   8 -34 9.92036 175.841   1
   4  10   0 89.6291 60.7278   1
   4  10   0-14.1927 56.8520   1
   4 -10   0-1.35886 57.4184   1
  -4 -10   0-88.4023 67.9863   1
  -4  10   0 113.770 45.7227   1
  -4 -10   0 41.3910 78.1578   1
   4 -10   0-28.0132 100.788   1
   4  10  -2 16495.9 776.822   1
   4  10   2 16498.9 776.523   1
  -4 -10   2 15741.3 779.305   1
   4 -10  -2 15914.6 801.483   1
  -4  10   2 15940.5 769.917   1
  -4 -10   2 16248.1 782.345   1
  -4 -10  -2 15941.4 776.880   1
   4  10  -2 16453.4 779.719   1
   4  10   2 17120.1 777.353   1
  -4  10  -2 16536.3 773.388   1
   4 -10   2 16451.2 777.429   1
   4 -10  -2 16174.8 772.377   1
  -4 -10  -2 16146.0 792.168   1
  -4  10  -2 16212.4 782.481   1
  -4  10   2 14523.1 776.994   1
  -4 -10  -4 173.837 131.651   1
   4  10   4-11.2465 66.7780   1
  -4 -10   4 31.6023 64.2182   1
   4  10  -4 30.9221 64.3042   1
   4  10   4-4.47988 52.7327   1
   4 -10  -4-68.6046 45.9022   1
   4 -10   4 85.7626 66.8849   1
  -4 -10   4 39.6219 72.4149   1
  -4 -10  -4-6.00896 54.0999   1
  -4  10   4 0.93072 40.8815   1
  -4  10  -4 75.8149 51.9028   1
   4 -10  -4-183.109 154.606   1
  -4  10  -4 29.4749 78.7646   1
  -4 -10  -6 13731.9 717.998   1
  -4  10   6 13523.4 659.822   1
  -4 -10   6 13734.5 679.965   1
   4  10   6 14796.2 677.749   1
  -4 -10   6 13353.3 669.161   1
   4  10  -6 13856.8 672.111   1
   4 -10   6 13830.0 674.085   1
  -4  10  -6 14349.3 669.556   1
   4 -10  -6 13641.5 658.448   1
  -4 -10  -6 13889.3 666.023   1
  -4  10  -6 14272.3 679.000   1
  -4  10   8-61.3938 103.590   1
   4 -10  -8 0.68368 34.6079   1
  -4 -10   8-17.6341 81.3871   1
   4 -10  -8 102.784 113.051   1
  -4 -10  -8-125.951 194.613   1
   4  10   8 181.635 108.849   1
   4  10  -8 12.9924 72.5077   1
  -4 -10   8 41.2221 65.1690   1
  -4 -10  -8-29.8766 50.8333   1
   4 -10   8 193.876 76.2933   1
  -4  10  -8 30.6383 58.4826   1
   4 -10   8 105.697 83.9086   1
  -4  10  -8 49.0817 83.5215   1
   4  10   8 101.999 63.0899   1
  -4  10   8 49.1354 48.5436   1
   4  10  10 14637.4 714.632   1
  -4 -10  10 13765.2 680.556   1
   4  10 -10 14162.8 689.420   1
   4 -10  10 14211.0 689.309   1
  -4  10 -10 14547.8 682.642   1
   4 -10 -10 13827.4 664.450   1
  -4 -10  10 13481.6 691.856   1
   4  10  10 14347.9 678.977   1
  -4  10  10 12905.6 696.750   1
  -4 -10 -10 13282.6 739.480   1
  -4  10 -10 14590.0 692.849   1
   4 -10  10 14348.0 693.881   1
  -4 -10 -12 1121.02 197.032   1
   4  10  12 1225.71 89.0527   1
   4 -10 -12 1159.34 69.6913   1
  -4 -10  12 1082.08 120.764   1
  -4  10  12 748.139 161.260   1
   4  10  12 1295.19 204.905   1
  -4 -10  12 1108.88 99.8597   1
   4  10 -12 1158.90 119.583   1
   4 -10  12 1150.60 115.518   1
  -4  10 -12 1292.99 100.188   1
   4 -10  12 1246.46 123.440   1
  -4  10 -12 1223.07 122.953   1
  -4 -10 -14 571.708 148.183   1
   4  10  14 1178.82 229.160   1
  -4  10  14 643.692 149.551   1
  -4 -10 -14 1014.03 81.3240   1
  -4  10  14 535.148 54.0074   1
  -4 -10  14 757.546 113.196   1
   4  10 -14 488.597 106.174   1
  -4  10 -14 592.186 85.5731   1
   4 -10  14 643.567 105.953   1
   4 -10 -14 546.741 50.5560   1
   4  10  14 617.719 67.9478   1
  -4  10 -14 462.492 108.115   1
   4 -10  14 767.638 115.557   1
   4  10  16 379.943 60.5495   1
  -4  10  16 497.967 59.0850   1
  -4 -10 -16 559.781 84.5028   1
   4 -10 -16 400.299 56.8366   1
   4 -10 -16 425.635 58.9586   1
  -4 -10  16 457.508 94.5452   1
   4  10 -16 399.762 116.295   1
  -4  10 -16 409.220 88.3095   1
  -4  10  16 492.266 123.036   1
   4  10  16 513.833 246.407   1
  -4 -10  16 412.520 117.816   1
  -4  10 -16 388.110 109.747   1
   4 -10  16 447.320 113.269   1
  -4  10  18 5746.69 318.599   1
   4  10  18 6888.80 444.705   1
  -4 -10  18 6204.94 346.987   1
  -4  10  18 6181.96 305.477   1
   4  10 -18 6512.97 351.792   1
  -4 -10  18 6555.07 332.020   1
   4 -10  18 6673.55 348.699   1
  -4  10 -18 6968.67 336.139   1
   4  10  18 6815.32 310.453   1
   4 -10  18 7116.23 352.308   1
   4 -10 -18 5861.17 301.624   1
  -4 -10 -18 6664.22 324.525   1
   4 -10  20 64.2434 130.561   1
  -4 -10 -20-27.8198 91.6188   1
   4  10  20 296.610 282.950   1
   4  10  20 100.016 65.2296   1
   4  10 -20 41.0770 110.344   1
  -4 -10 -20 111.616 88.1862   1
  -4  10  20 10.3096 82.6004   1
  -4 -10  20 108.137 101.526   1
   4 -10 -20 1.18213 68.0301   1
  -4  10 -20 84.1059 98.4200   1
   4 -10  20 164.268 127.748   1
   4 -10 -20 74.2946 54.2984   1
  -4  10  20 78.8531 73.4993   1
  -4 -10  20-33.5904 125.626   1
  -4  10  22 1794.89 131.496   1
  -4 -10  22 2020.17 184.979   1
  -4  10  22 1924.56 134.082   1
   4  10 -22 1829.31 193.990   1
  -4 -10  22 1851.62 162.749   1
   4 -10 -22 1490.41 126.230   1
   4 -10  22 2156.16 192.658   1
   4  10  22 1870.86 134.024   1
   4 -10 -22 1972.16 116.558   1
   4  10 -22 2370.95 180.045   1
  -4 -10 -22 2043.91 149.105   1
   4 -10  22 2183.59 189.374   1
  -4 -10 -22 2167.71 147.765   1
   4  10 -24 218.276 138.576   1
  -4  10  24 27.2459 77.5474   1
  -4 -10  24 13.7372 123.813   1
   4  10 -24 64.4972 160.103   1
   4 -10  24 58.3588 150.671   1
   4 -10 -24 27.8579 80.9897   1
   4  10  24-250.693 93.6072   1
  -4  10 -24 48.2490 111.631   1
  -4 -10 -24 82.5477 96.7663   1
  -4 -10  24-4.15105 148.692   1
  -4  10  24-30.0262 90.5250   1
  -4 -10 -24-4.42583 100.919   1
   4 -10  24-33.6414 139.847   1
  -4  10  26 4860.97 258.609   1
  -4 -10  26 4999.64 299.389   1
   4 -10  26 5214.96 324.126   1
   4 -10 -26 3961.61 259.997   1
   4  10 -26 4287.39 321.030   1
  -4  10 -26 5094.46 294.832   1
   4  10  26 4835.77 275.164   1
  -4 -10  26 4431.92 312.723   1
   4  10 -26 5324.76 306.989   1
  -4 -10 -26 5536.80 281.011   1
   4 -10  26 5607.01 320.662   1
  -4 -10 -26 4997.07 276.224   1
  -4 -10 -28 459.386 117.207   1
   4 -10  28 388.879 166.908   1
  -4  10  28 400.963 104.784   1
  -4 -10  28 435.377 149.727   1
  -4  10  28 529.988 95.5285   1
   4  10 -28 561.556 181.077   1
   4 -10  28 580.860 181.607   1
   4 -10 -28 333.074 101.518   1
   4  10  28 465.413 120.963   1
  -4  10 -28 345.827 138.979   1
   4  10 -28 347.430 156.245   1
  -4 -10  28 463.331 168.126   1
   4  10  30 5679.12 476.799   1
  -4 -10 -30 6563.47 332.668   1
  -4 -10  30 5599.16 367.272   1
  -4  10  30 5764.76 319.249   1
  -4 -10 -30 6028.83 328.498   1
  -4  10  30 5863.34 310.921   1
  -4 -10  30 6401.89 360.670   1
   4 -10 -30 5811.87 304.503   1
   4  10  30 5903.10 338.480   1
   4 -10 -30 4697.92 312.312   1
   4  10 -30 5207.03 376.436   1
   4 -10  30 6103.01 385.765   1
  -4  10 -30 6410.63 353.115   1
   4  10 -30 6294.69 363.281   1
   4 -10  30 6554.52 373.065   1
   4  10  32-78.9492 335.214   1
   4  10 -32-135.660 163.088   1
  -4 -10  32 87.0056 175.113   1
  -4 -10 -32 88.0616 121.761   1
  -4 -10  32 102.358 164.097   1
  -4  10  32 101.502 102.138   1
   4 -10  32 87.6604 193.659   1
   4  10 -32-342.490 191.669   1
   4 -10 -32-96.1349 107.909   1
   4  10  32-137.571 139.221   1
  -4  10 -32 8.84261 142.408   1
   4 -10 -32 37.3417 89.1462   1
  -4  10  32 54.8158 114.348   1
   4 -10  32-289.939 183.590   1
  -4 -10 -32 27.8519 126.718   1
  -4 -10  34 63.6495 174.465   1
   4 -10  34 133.323 213.252   1
   4  10 -34 92.3280 201.672   1
  -4  10 -34 75.3044 154.390   1
   4 -10 -34 159.632 118.292   1
   4  10 -34 14.0762 173.649   1
   4 -10 -34 163.120 99.6315   1
  -4 -10 -34 268.046 136.730   1
   4  10  34 41.1065 366.315   1
  -4 -10 -34-66.0962 141.691   1
  -4  10  34 133.169 127.543   1
  -4 -10  34 252.715 182.459   1
   4 -10  34 116.826 191.600   1
   4 -12   0 23466.4 1134.30   1
  -4  12   0 23413.2 1129.06   1
   4  12   0 25654.0 1134.71   1
  -4 -12   0 23908.4 1139.32   1
  -4 -12   0 21795.7 1137.72   1
   4  12   0 24376.6 1136.66   1
  -4 -12  -2 641.473 101.495   1
  -4 -12   2 726.158 84.0324   1
   4  12  -2 619.816 77.6981   1
   4  12   2 581.978 71.3101   1
   4  12   2 615.385 69.9320   1
  -4 -12  -2 670.163 78.9423   1
   4 -12   2 761.595 82.4915   1
   4 -12  -2 610.042 70.7052   1
  -4  12   2 648.533 58.9322   1
  -4  12  -2 717.796 66.5152   1
  -4 -12   2 559.943 87.6061   1
   4  12  -2 677.344 79.8127   1
  -4  12  -2 689.015 88.3999   1
  -4  12   2 620.795 81.4286   1
  -4  12   4 3945.22 204.263   1
  -4 -12   4 3984.49 230.668   1
   4  12   4 4061.99 215.060   1
  -4 -12   4 4043.56 218.683   1
   4  12  -4 4171.58 220.304   1
   4 -12   4 4292.45 224.546   1
   4 -12  -4 3776.18 208.648   1
   4  12   4 4186.16 214.339   1
   4  12  -4 4167.47 223.413   1
  -4 -12  -4 4106.03 250.285   1
  -4  12  -4 4523.42 216.369   1
  -4  12   4 3521.39 214.280   1
  -4  12  -4 4234.48 229.589   1
   4  12   6 156.174 68.3644   1
   4  12  -6 170.226 72.9458   1
  -4 -12   6 212.855 65.7629   1
  -4  12  -6 233.030 85.9877   1
   4 -12   6 157.392 85.3754   1
  -4  12   6 63.9166 62.0310   1
  -4  12  -6 194.717 60.9946   1
   4 -12  -6 161.785 47.8564   1
   4 -12   6 190.418 76.3183   1
   4  12  -6 184.218 73.2942   1
  -4 -12   6 211.110 84.8323   1
  -4  12   6 171.413 42.1811   1
  -4 -12  -6 21.0403 155.022   1
   4 -12   8 9922.70 508.896   1
   4  12   8 10624.7 500.738   1
  -4 -12   8 10197.7 497.463   1
   4  12  -8 9804.58 503.643   1
   4 -12   8 10363.3 505.755   1
  -4  12  -8 10755.3 509.028   1
  -4  12  -8 10027.5 496.317   1
   4 -12  -8 9665.56 481.207   1
  -4 -12   8 9221.06 507.856   1
   4  12  -8 10277.5 504.396   1
  -4 -12  -8 8938.79 554.592   1
   4  12   8 10530.4 496.344   1
   4  12 -10-2.67177 81.8595   1
  -4 -12 -10 43.6329 200.591   1
   4  12  10 213.686 103.034   1
  -4 -12  10-24.4987 69.8262   1
   4  12 -10 44.8845 86.5300   1
  -4 -12  10 39.2758 93.7157   1
   4 -12 -10-10.3648 35.9367   1
  -4  12 -10 130.257 68.3980   1
   4 -12  10-57.1261 86.2918   1
  -4  12 -10 101.482 91.0310   1
   4 -12  10-11.9296 92.4173   1
   4  12  10-3.82442 66.4616   1
  -4  12 -12 4827.14 247.355   1
   4 -12  12 4499.48 247.136   1
  -4 -12 -12 3766.82 310.852   1
  -4  12  12 3518.45 224.385   1
   4  12  12 4161.30 218.401   1
  -4 -12  12 3745.60 244.474   1
   4  12 -12 3897.41 237.547   1
   4  12  12 4356.60 264.718   1
  -4 -12  12 4455.31 228.836   1
   4  12 -12 4097.00 242.429   1
   4 -12  12 4406.85 242.523   1
   4 -12 -12 3683.82 198.155   1
  -4  12 -12 4264.21 228.765   1
  -4  12  12 4149.03 201.486   1
  -4 -12 -12 4418.30 215.238   1
  -4  12  14-143.829 129.301   1
  -4 -12 -14 191.230 165.415   1
   4  12 -14 51.6985 94.0021   1
  -4  12  14 22.4323 36.4934   1
   4  12  14 136.262 176.430   1
   4  12  14 30.3166 56.0301   1
  -4 -12 -14 15.9300 56.7103   1
   4  12 -14 20.2481 105.691   1
  -4  12 -14 69.7818 78.9048   1
   4 -12  14 41.7615 99.7535   1
   4 -12  14 13.4859 103.193   1
  -4  12 -14 16.6399 104.902   1
  -4 -12  14 107.296 109.368   1
   4  12 -16 2427.80 234.976   1
  -4 -12  16 2294.42 192.146   1
  -4  12 -16 2560.04 183.469   1
  -4  12 -16 2329.95 159.872   1
   4  12 -16 2620.72 214.271   1
  -4  12  16 2173.59 122.531   1
  -4 -12  16 2614.78 240.126   1
   4  12  16 1996.94 132.390   1
   4  12  16 2953.60 274.710   1
  -4  12  16 1707.09 200.879   1
  -4 -12 -16 1986.48 185.902   1
   4 -12  16 2389.84 186.594   1
  -4  12  18 207.957 157.760   1
   4 -12  18 256.943 131.543   1
  -4  12 -18 82.4333 128.055   1
  -4 -12  18 168.895 113.580   1
   4  12 -18 74.8791 139.813   1
  -4  12 -18 227.704 100.639   1
   4  12 -18 217.214 126.305   1
   4  12  18 197.491 64.3574   1
  -4 -12  18 42.3177 133.973   1
  -4  12  18 140.108 60.4547   1
  -4 -12  20 6578.62 299.769   1
   4 -12  20 7312.21 326.375   1
   4  12  20 6426.45 268.325   1
  -4  12 -20 6520.32 300.696   1
   4 -12  20 6613.89 318.671   1
  -4  12  20 5916.68 259.876   1
  -4 -12  20 5867.09 314.782   1
  -4  12 -20 6851.98 320.465   1
  -4  12  20 5300.64 297.722   1
  -4  12  22 259.865 113.768   1
  -4 -12  22 483.723 125.748   1
   4 -12  22 389.234 152.629   1
   4 -12 -22 290.611 59.0769   1
   4  12  22 428.368 81.5077   1
   4 -12  22 422.916 148.995   1
  -4 -12 -22 281.399 102.860   1
  -4  12 -22 449.161 150.815   1
  -4  12  22 286.976 76.8172   1
   4 -12 -22 317.883 68.2735   1
  -4 -12 -22 399.197 108.596   1
  -4 -12  24-155.385 154.861   1
   4  12  24 376.353 354.478   1
  -4  12  24 22.2794 94.4278   1
  -4 -12  24 130.079 128.828   1
   4 -12  24 283.228 161.757   1
   4  12 -24 86.5400 160.384   1
   4 -12 -24 109.190 61.6751   1
   4  12  24 121.780 87.1527   1
  -4 -12 -24 293.855 116.533   1
   4 -12 -24 99.8516 62.5832   1
   4 -12  24 149.591 147.750   1
  -4 -12 -24 122.777 101.571   1
  -4  12 -24 53.3228 153.245   1
  -4  12  24 53.2726 78.5810   1
   4 -12  26 389.078 161.019   1
  -4 -12 -26 351.463 108.193   1
  -4  12  26 322.480 90.1204   1
  -4 -12 -26 347.453 117.836   1
  -4  12  26 330.950 94.8097   1
  -4 -12  26 308.143 140.949   1
   4 -12  26 341.444 172.350   1
   4  12 -26 247.539 176.121   1
  -4  12 -26 337.189 134.821   1
   4 -12 -26 257.103 70.7012   1
   4  12  26 330.333 103.827   1
   4  12  26 601.831 366.461   1
   4 -12 -26 308.352 66.0442   1
  -4  12 -26 291.947 165.975   1
  -4 -12  26 464.264 169.425   1
   4 -12 -28 7676.84 367.420   1
  -4  12  28 7458.68 378.403   1
  -4 -12  28 7786.14 423.156   1
   4  12 -28 6850.87 440.672   1
   4 -12  28 7780.57 447.738   1
   4  12  28 7288.34 392.502   1
  -4  12 -28 8151.01 419.310   1
   4 -12 -28 5938.41 368.639   1
   4  12  28 7091.39 558.125   1
  -4 -12 -28 8428.55 402.924   1
   4 -12  28 8840.63 444.980   1
  -4 -12  28 7888.32 438.127   1
  -4  12 -28 8808.12 446.030   1
  -4  12  28 7090.16 377.930   1
   4 -12  30 71.2300 179.459   1
  -4  12  30 85.7502 102.290   1
  -4 -12 -30 280.841 118.765   1
  -4  12  30 31.2411 95.6536   1
  -4 -12  30 58.2450 155.276   1
   4 -12  30 238.772 192.964   1
   4  12 -30 28.1138 188.402   1
   4 -12 -30-50.6018 82.4741   1
   4  12  30-189.499 126.074   1
  -4 -12 -30 253.341 126.695   1
   4  12  30-487.342 377.803   1
   4 -12 -30-19.5153 73.7758   1
  -4 -12  30 173.656 175.006   1
  -4  12 -30-10.2329 179.899   1
   4  12  32 1403.36 407.557   1
  -4 -12 -32 630.514 142.569   1
  -4  12  32 681.022 117.981   1
  -4 -12  32 757.724 183.658   1
   4 -12  32 872.728 223.300   1
   4  12 -32 750.717 208.664   1
   4 -12 -32 705.893 104.160   1
  -4  12 -32 694.761 163.178   1
   4  12  32 512.068 148.520   1
   4 -12  32 794.167 200.692   1
  -4  12  32 645.404 124.937   1
  -4  12 -32 1092.57 208.950   1
  -4 -12  32 573.981 195.373   1
   4 -14   0 24.1934 71.6157   1
  -4  14   0 19.4539 50.4174   1
   4  14   0 56.1799 66.8445   1
  -4 -14   0 7.91467 75.1546   1
   4  14   0-58.3844 66.1241   1
  -4  14   2 28540.3 1429.73   1
  -4 -14  -2 30945.7 1438.12   1
   4  14  -2 29927.9 1430.93   1
   4 -14   2 29308.4 1432.71   1
   4 -14  -2 28721.6 1427.59   1
  -4  14   2 28905.4 1421.92   1
  -4  14  -2 30370.3 1426.98   1
  -4 -14   2 30368.3 1431.32   1
   4  14   2 31995.4 1428.44   1
   4  14   2 31544.9 1431.44   1
   4  14  -2 30882.7 1434.58   1
  -4  14  -2 29989.6 1435.93   1
  -4 -14  -4 32.2305 126.753   1
   4  14  -4 74.7823 72.6565   1
  -4 -14   4 24.4780 66.4530   1
   4  14   4 228.855 76.5478   1
   4  14   4 49.2264 64.6589   1
  -4  14  -4 164.041 59.6634   1
   4 -14  -4-27.3222 60.2988   1
   4 -14   4 38.8780 76.3161   1
   4  14  -4-28.4560 72.4848   1
  -4 -14  -4 186.058 86.4790   1
  -4  14   4 26.3690 42.2116   1
  -4  14  -4 98.1512 83.4160   1
  -4  14   4 17.8215 63.9834   1
   4 -14  -6 1524.97 187.078   1
  -4 -14  -6 1945.42 198.889   1
  -4 -14   6 1985.08 131.412   1
   4  14   6 2097.43 126.181   1
   4  14  -6 2165.42 142.972   1
   4 -14   6 2133.14 144.843   1
   4 -14  -6 1809.88 118.451   1
  -4  14  -6 2105.55 129.427   1
  -4  14   6 1761.85 122.541   1
  -4 -14  -6 1779.18 128.662   1
   4  14  -6 2200.46 142.207   1
  -4  14  -6 2147.64 150.517   1
  -4  14   8 735.859 75.6640   1
   4  14  -8 932.372 105.456   1
  -4 -14  -8 1012.25 205.104   1
   4 -14  -8 528.368 164.376   1
  -4 -14   8 1012.13 95.3079   1
   4  14   8 1065.18 89.6238   1
   4  14  -8 909.430 107.541   1
   4 -14  -8 748.209 69.9558   1
   4 -14   8 696.229 105.841   1
  -4  14  -8 936.507 91.4251   1
  -4  14  -8 1014.84 117.650   1
  -4 -14   8 933.878 115.426   1
   4  14   8 827.173 84.1071   1
  -4  14 -10 6131.42 317.675   1
  -4  14  10 4717.11 277.131   1
   4 -14 -10 5019.87 303.099   1
  -4 -14 -10 5191.31 387.409   1
  -4  14  10 6190.81 277.513   1
   4  14  10 6347.21 295.236   1
  -4 -14  10 5757.61 297.455   1
   4  14 -10 5554.25 310.953   1
   4 -14 -10 5228.34 274.151   1
   4 -14  10 5872.26 313.071   1
  -4  14 -10 5965.65 299.855   1
  -4 -14  10 5204.18 314.756   1
   4  14 -10 5978.30 309.505   1
  -4 -14 -10 5423.13 286.537   1
   4  14  10 6127.57 297.500   1
  -4 -14  12 57.0056 111.495   1
   4  14 -12-21.9956 93.6374   1
  -4  14  12 106.828 51.7039   1
  -4  14 -12 128.847 107.282   1
  -4 -14 -12 113.451 226.779   1
   4  14  12 199.304 96.8238   1
  -4 -14  12 31.3021 82.6445   1
  -4  14 -12 238.763 83.9694   1
   4  14  12 59.3423 71.1900   1
   4  14 -12 161.066 107.360   1
   4 -14  12 225.773 107.414   1
  -4  14  12 143.111 42.4755   1
  -4 -14  14-22.9255 121.433   1
   4  14  14 1.75292 65.7849   1
  -4  14  14 42.2464 35.5725   1
   4 -14  14 84.5852 116.478   1
   4  14 -14 36.4250 117.489   1
  -4  14 -14-19.4623 87.9760   1
   4  14 -14-201.711 107.955   1
  -4 -14 -14-226.649 207.551   1
  -4  14 -14-39.7177 113.241   1
  -4  14 -16 245.307 130.135   1
  -4 -14 -16 172.126 69.0585   1
   4 -14  16 304.188 130.521   1
   4  14 -16 55.1395 131.179   1
  -4  14 -16 311.882 98.7945   1
   4  14 -16 182.365 122.074   1
   4  14  16 225.849 68.9076   1
  -4 -14  16 154.360 135.832   1
  -4 -14 -16 234.371 175.169   1
  -4 -14  18 5179.13 292.373   1
   4  14 -18 4948.02 313.245   1
  -4 -14  18 4340.45 308.278   1
  -4  14 -18 5274.99 314.040   1
  -4  14 -18 5530.32 294.515   1
   4  14 -18 5370.25 306.082   1
   4  14  18 4936.53 263.087   1
   4  14  18 4957.44 372.681   1
  -4 -14 -18 5022.93 267.141   1
  -4  14  20 609.611 171.990   1
   4  14 -20 837.764 150.592   1
  -4 -14 -20 957.925 101.267   1
  -4 -14  20 998.741 133.401   1
[truncated: 760,508 more chars]
