# Supplementary material for: Decoupled MOF Breathing: Pressure‐Induced Reversal of Correlation Between Orthogonal Motions in a Diamondoid Framework
Source: Angew Chem Int Ed Engl. 2025 May 15;64(27):e202504297. doi: 10.1002/anie.202504297 (PMC12207364; doi:10.1002/anie.202504297)
Supplement: Supplementary file 1 — Supporting Information [file ANIE-64-e202504297-s002.zip › SHF-62-DMF_SCC-in-FC70_800bar_d.cif]

data_dia0922_172_res0-85_badref_msk1_smbkg3
_audit_creation_date               2022-10-07
_audit_creation_method
;
Olex2 1.5
(compiled 2022.04.07 svn.rca3783a0 for OlexSys, GUI svn.r6498)
;
_shelx_SHELXL_version_number       '2018/3'
_audit_contact_author_address      ?
_audit_contact_author_email        ?
_audit_contact_author_name         ''
_audit_contact_author_phone        ?
_publ_contact_author_id_orcid      ?
_publ_section_references
;
Dolomanov, O.V., Bourhis, L.J., Gildea, R.J, Howard, J.A.K. & Puschmann, H.
 (2009), J. Appl. Cryst. 42, 339-341.

Sheldrick, G.M. (2008). Acta Cryst. A64, 112-122.
;
_chemical_name_common              ?
_chemical_name_systematic          ?
_chemical_formula_moiety           'C20 H12 In N2 O10, 2(C H3 N0.5)'
_chemical_formula_sum              'C22 H20 In N10 O3'
_chemical_formula_weight           587.30
_chemical_melting_point            ?
loop_
  _atom_type_symbol
  _atom_type_description
  _atom_type_scat_dispersion_real
  _atom_type_scat_dispersion_imag
  _atom_type_scat_source
 'C' 'C' -0.0004 0.0007 'International Tables Vol C Tables 4.2.6.8 and 6.1.1.4'
 'H' 'H' 0.0000 0.0000 'International Tables Vol C Tables 4.2.6.8 and 6.1.1.4'
 'N' 'N' -0.0004 0.0014 'International Tables Vol C Tables 4.2.6.8 and 6.1.1.4'
 'O' 'O' 0.0006 0.0026 'International Tables Vol C Tables 4.2.6.8 and 6.1.1.4'
 'In' 'In' -2.2014 0.6610
 'International Tables Vol C Tables 4.2.6.8 and 6.1.1.4'

_shelx_space_group_comment
;
The symmetry employed for this shelxl refinement is uniquely defined
by the following loop, which should always be used as a source of
symmetry information in preference to the above space-group names.
They are only intended as comments.
;
_space_group_crystal_system        'orthorhombic'
_space_group_IT_number             70
_space_group_name_H-M_alt          'F d d d'
_space_group_name_Hall             '-F 2uv 2vw'
loop_
  _space_group_symop_operation_xyz
 'x, y, z'
 '-x+1/4, -y+1/4, z'
 'x, -y+1/4, -z+1/4'
 '-x+1/4, y, -z+1/4'
 'x, y+1/2, z+1/2'
 '-x+1/4, -y+3/4, z+1/2'
 'x, -y+3/4, -z+3/4'
 '-x+1/4, y+1/2, -z+3/4'
 'x+1/2, y, z+1/2'
 '-x+3/4, -y+1/4, z+1/2'
 'x+1/2, -y+1/4, -z+3/4'
 '-x+3/4, y, -z+3/4'
 'x+1/2, y+1/2, z'
 '-x+3/4, -y+3/4, z'
 'x+1/2, -y+3/4, -z+1/4'
 '-x+3/4, y+1/2, -z+1/4'
 '-x, -y, -z'
 'x-1/4, y-1/4, -z'
 '-x, y-1/4, z-1/4'
 'x-1/4, -y, z-1/4'
 '-x, -y+1/2, -z+1/2'
 'x-1/4, y+1/4, -z+1/2'
 '-x, y+1/4, z+1/4'
 'x-1/4, -y+1/2, z+1/4'
 '-x+1/2, -y, -z+1/2'
 'x+1/4, y-1/4, -z+1/2'
 '-x+1/2, y-1/4, z+1/4'
 'x+1/4, -y, z+1/4'
 '-x+1/2, -y+1/2, -z'
 'x+1/4, y+1/4, -z'
 '-x+1/2, y+1/4, z-1/4'
 'x+1/4, -y+1/2, z-1/4'

_cell_length_a                     14.7695(3)
_cell_length_b                     25.7361(7)
_cell_length_c                     32.4149(6)
_cell_angle_alpha                  90
_cell_angle_beta                   90
_cell_angle_gamma                  90
_cell_volume                       12321.2(5)
_cell_formula_units_Z              16
_cell_measurement_reflns_used      8420
_cell_measurement_temperature      298
_cell_measurement_theta_max        16.6120
_cell_measurement_theta_min        1.6740
_shelx_estimated_absorpt_T_max     0.986
_shelx_estimated_absorpt_T_min     0.967
_exptl_absorpt_coefficient_mu      0.221
_exptl_absorpt_correction_T_max    1.00000
_exptl_absorpt_correction_T_min    0.50824
_exptl_absorpt_correction_type     multi-scan
_exptl_absorpt_process_details
;
CrysAlisPro 1.171.42.49 (Rigaku Oxford Diffraction, 2022)
Empirical absorption correction using spherical harmonics,
implemented in SCALE3 ABSPACK scaling algorithm.
;
_exptl_absorpt_special_details     ?
_exptl_crystal_colour              'clear yellow'
_exptl_crystal_colour_lustre       clear
_exptl_crystal_colour_modifier     .
_exptl_crystal_colour_primary      yellow
_exptl_crystal_density_diffrn      1.266
_exptl_crystal_density_meas        ?
_exptl_crystal_density_method      ?
_exptl_crystal_description         octahedral
_exptl_crystal_F_000               4720
_exptl_crystal_size_max            0.155
_exptl_crystal_size_mid            0.155
_exptl_crystal_size_min            0.065
_exptl_transmission_factor_max     ?
_exptl_transmission_factor_min     ?
_diffrn_reflns_av_R_equivalents    0.0895
_diffrn_reflns_av_unetI/netI       0.0312
_diffrn_reflns_Laue_measured_fraction_full  0.998
_diffrn_reflns_Laue_measured_fraction_max  0.998
_diffrn_reflns_limit_h_max         17
_diffrn_reflns_limit_h_min         -17
_diffrn_reflns_limit_k_max         30
_diffrn_reflns_limit_k_min         -30
_diffrn_reflns_limit_l_max         38
_diffrn_reflns_limit_l_min         -38
_diffrn_reflns_number              32627
_diffrn_reflns_point_group_measured_fraction_full  0.998
_diffrn_reflns_point_group_measured_fraction_max  0.998
_diffrn_reflns_theta_full          16.604
_diffrn_reflns_theta_max           16.604
_diffrn_reflns_theta_min           1.686
_diffrn_ambient_temperature        298
_diffrn_detector                   'Hybrid Pixel Array Detector'
_diffrn_detector_area_resol_mean   13.3333
_diffrn_measured_fraction_theta_full  0.998
_diffrn_measured_fraction_theta_max  0.998
_diffrn_measurement_details
;
List of Runs (angles in degrees, time in seconds):

  # Type    Start    End  Width  t~exp~   \w     \q     \k     \f   Frames
--------------------------------------------------------------------------
  1  \f   -175.00 175.00   0.20    0.20 -79.00   0.00 -45.00    --  1750
;
_diffrn_measurement_device         'Newport 4-circle diffractometer'
_diffrn_measurement_device_type   
 'dectris-CrysAlisPro-abstract goniometer imported dectris images'
_diffrn_measurement_method         '\f scans'
_diffrn_orient_matrix_type        
 'CrysAlisPro convention (1999,Acta A55,543-557)'
_diffrn_orient_matrix_UB_11        0.0290905000
_diffrn_orient_matrix_UB_12        0.0074049000
_diffrn_orient_matrix_UB_13        -0.0038132000
_diffrn_orient_matrix_UB_21        0.0145558000
_diffrn_orient_matrix_UB_22        -0.0098649000
_diffrn_orient_matrix_UB_23        0.0109320000
_diffrn_orient_matrix_UB_31        0.0050016000
_diffrn_orient_matrix_UB_32        -0.0142948000
_diffrn_orient_matrix_UB_33        -0.0095112000
_diffrn_radiation_monochromator    synchrotron
_diffrn_radiation_probe            x-ray
_diffrn_radiation_type             synchrotron
_diffrn_radiation_wavelength       0.4859
_diffrn_source                     synchrotron
_diffrn_special_details           
 'Single Crystal glued onto a carbon fibre and loaded into the medium pressure cell at beamline I19, Diamond Light Source. P = 800 bar (d)'
_reflns_Friedel_coverage           0.000
_reflns_Friedel_fraction_full      .
_reflns_Friedel_fraction_max       .
_reflns_number_gt                  1943
_reflns_number_total               2633
_reflns_special_details
;
 Reflections were merged by SHELXL according to the crystal
 class for the calculation of statistics and refinement.
 
 _reflns_Friedel_fraction is defined as the number of unique
 Friedel pairs measured divided by the number that would be
 possible theoretically, ignoring centric projections and
 systematic absences.
;
_reflns_threshold_expression       'I > 2\s(I)'
_computing_cell_refinement         'CrysAlisPro 1.171.42.49 (Rigaku OD, 2022)'
_computing_data_collection         'CrysAlisPro 1.171.42.49 (Rigaku OD, 2022)'
_computing_data_reduction          'CrysAlisPro 1.171.42.49 (Rigaku OD, 2022)'
_computing_molecular_graphics      'Olex2 1.5 (Dolomanov et al., 2009)'
_computing_publication_material    'Olex2 1.5 (Dolomanov et al., 2009)'
_computing_structure_refinement    'XL  (Sheldrick, 2008)'
_computing_structure_solution      'XS  (Sheldrick, 2008)'
_refine_diff_density_max           1.122
_refine_diff_density_min           -0.970
_refine_diff_density_rms           0.172
_refine_ls_extinction_coef         .
_refine_ls_extinction_method       none
_refine_ls_goodness_of_fit_ref     1.083
_refine_ls_hydrogen_treatment      constr
_refine_ls_matrix_type             full
_refine_ls_number_parameters       157
_refine_ls_number_reflns           2633
_refine_ls_number_restraints       7
_refine_ls_R_factor_all            0.0957
_refine_ls_R_factor_gt             0.0785
_refine_ls_restrained_S_all        1.085
_refine_ls_shift/su_max            0.000
_refine_ls_shift/su_mean           0.000
_refine_ls_structure_factor_coef   Fsqd
_refine_ls_weighting_details      
 'w=1/[\s^2^(Fo^2^)+(0.2000P)^2^] where P=(Fo^2^+2Fc^2^)/3'
_refine_ls_weighting_scheme        calc
_refine_ls_wR_factor_gt            0.2436
_refine_ls_wR_factor_ref           0.2642
_refine_special_details            ?
_olex2_refinement_description
;
1. Fixed Uiso
 At 1.2 times of:
  All C(H) groups
 At 1.5 times of:
  All C(H,H,H) groups
2. Restrained distances
 C9A-C10A
 1.5 with sigma of 0.02
 C9B-C10B
 1.5 with sigma of 0.02
 C9A-O6A
 1.2 with sigma of 0.02
 C9A-N1A
 1.4 with sigma of 0.02
 C9B-O6B
 1.2 with sigma of 0.02
 C10A-N1A
 2.5 with sigma of 0.04
 O6B-C10B
 2.5 with sigma of 0.04
3. Uiso/Uaniso restraints and constraints
Uiso(C10A) = Uiso(N1A)
4. Others
 Sof(O6B)=Sof(N1B)=Sof(C9B)=Sof(C10B)=Sof(H10D)=Sof(H10E)=Sof(H10F)=1-FVAR(1)
 Sof(O6A)=Sof(N1A)=Sof(C9A)=Sof(C10A)=Sof(H10A)=Sof(H10B)=Sof(H10C)=FVAR(1)
 Fixed Sof: N2(0.5)
5.a Aromatic/amide H refined with riding coordinates:
 C4(H4), C6(H6), C7(H7)
5.b Idealised Me refined as rotating group:
 C10A(H10A,H10B,H10C), C10B(H10D,H10E,H10F), C11(H11A,H11B,H11C)
;
_atom_sites_solution_hydrogens     geom
_atom_sites_solution_primary       direct
_atom_sites_solution_secondary     ?
loop_
  _atom_site_label
  _atom_site_type_symbol
  _atom_site_fract_x
  _atom_site_fract_y
  _atom_site_fract_z
  _atom_site_U_iso_or_equiv
  _atom_site_adp_type
  _atom_site_occupancy
  _atom_site_site_symmetry_order
  _atom_site_calc_flag
  _atom_site_refinement_flags_posn
  _atom_site_refinement_flags_adp
  _atom_site_refinement_flags_occupancy
  _atom_site_disorder_assembly
  _atom_site_disorder_group
 In1 In 0.875000 0.375000 0.07269(2) 0.0512(4) Uani 1 2 d S T P . .
 O2 O 0.7624(4) 0.4115(2) 0.03754(16) 0.0758(15) Uani 1 1 d . . . . .
 O3 O 0.8975(4) 0.4384(3) 0.02290(17) 0.0827(17) Uani 1 1 d . . . . .
 O4 O 0.7430(4) 0.5895(2) -0.14151(16) 0.0687(13) Uani 1 1 d . . . . .
 O5 O 0.6054(4) 0.5627(3) -0.12944(17) 0.0764(16) Uani 1 1 d . . . . .
 C1 C 0.8148(6) 0.4390(3) 0.0154(2) 0.070(2) Uani 1 1 d . . . . .
 C2 C 0.7782(5) 0.4712(3) -0.0197(2) 0.0696(19) Uani 1 1 d . . . . .
 C3 C 0.6885(5) 0.4706(3) -0.0312(2) 0.075(2) Uani 1 1 d . . . . .
 C4 C 0.6620(7) 0.4992(4) -0.0638(3) 0.083(2) Uani 1 1 d . . . . .
 H4 H 0.601500 0.498143 -0.071644 0.100 Uiso 1 1 calc R U . . .
 C5 C 0.7208(5) 0.5299(3) -0.0860(2) 0.0682(19) Uani 1 1 d . . . . .
 C6 C 0.8115(6) 0.5305(3) -0.0741(2) 0.082(2) Uani 1 1 d . . . . .
 H6 H 0.853081 0.550780 -0.088438 0.099 Uiso 1 1 calc R U . . .
 C7 C 0.8390(6) 0.5010(3) -0.0410(2) 0.071(2) Uani 1 1 d . . . . .
 H7 H 0.899494 0.501255 -0.033012 0.086 Uiso 1 1 calc R U . . .
 C8 C 0.6906(6) 0.5620(3) -0.1213(2) 0.067(2) Uani 1 1 d . . . . .
 O6A O 0.4872(11) 0.4728(7) -0.0312(5) 0.128(6) Uiso 0.526(19) 1 d D . P A 1
 N1A N 0.6236(10) 0.4483(8) -0.0035(6) 0.093(4) Uiso 0.526(19) 1 d D . P A 1
 C9A C 0.5314(10) 0.4409(7) -0.0099(5) 0.084(5) Uiso 0.526(19) 1 d D . P A 1
 C10A C 0.4867(13) 0.4023(8) 0.0184(6) 0.093(4) Uiso 0.526(19) 1 d D . P A 1
 H10A H 0.453341 0.420509 0.039316 0.139 Uiso 0.526(19) 1 calc R U P A 1
 H10B H 0.532056 0.380964 0.031141 0.139 Uiso 0.526(19) 1 calc R U P A 1
 H10C H 0.446082 0.380818 0.002779 0.139 Uiso 0.526(19) 1 calc R U P A 1
 O6B O 0.4988(12) 0.4408(8) -0.0493(6) 0.124(7) Uiso 0.474(19) 1 d D . P A 2
 N1B N 0.6288(9) 0.4306(7) -0.0139(5) 0.070(4) Uiso 0.474(19) 1 d . . P A 2
 C9B C 0.5447(14) 0.4153(8) -0.0263(7) 0.093(6) Uiso 0.474(19) 1 d D . P A 2
 C10B C 0.504(2) 0.3769(10) 0.0046(9) 0.134(11) Uiso 0.474(19) 1 d D . P A 2
 H10D H 0.495375 0.394019 0.030563 0.201 Uiso 0.474(19) 1 calc R U P A 2
 H10E H 0.545216 0.348229 0.008168 0.201 Uiso 0.474(19) 1 calc R U P A 2
 H10F H 0.447460 0.364400 -0.005621 0.201 Uiso 0.474(19) 1 calc R U P A 2
 C11 C 0.6882(15) 0.5364(7) 0.0948(6) 0.219(8) Uiso 1 1 d . . . B -1
 H11A H 0.684372 0.535840 0.065191 0.328 Uiso 1 1 calc R U . B -1
 H11B H 0.742896 0.519443 0.103380 0.328 Uiso 1 1 calc R U . B -1
 H11C H 0.688401 0.571704 0.104240 0.328 Uiso 1 1 calc R U . B -1
 N2 N 0.602(3) 0.5062(12) 0.1141(13) 0.211(14) Uiso 0.5 1 d . . P B -1

loop_
  _atom_site_aniso_label
  _atom_site_aniso_U_11
  _atom_site_aniso_U_22
  _atom_site_aniso_U_33
  _atom_site_aniso_U_23
  _atom_site_aniso_U_13
  _atom_site_aniso_U_12
 In1 0.0525(6) 0.0665(6) 0.0346(5) 0.000 0.000 0.0002(3)
 O2 0.078(4) 0.091(4) 0.059(3) 0.022(3) -0.008(3) 0.008(3)
 O3 0.070(4) 0.118(5) 0.059(3) 0.025(3) -0.009(3) 0.010(3)
 O4 0.069(3) 0.084(3) 0.053(3) 0.022(3) 0.003(2) 0.000(3)
 O5 0.068(4) 0.100(4) 0.061(3) 0.021(3) -0.009(3) 0.005(3)
 C1 0.079(5) 0.079(5) 0.051(4) 0.001(4) 0.000(4) 0.007(4)
 C2 0.069(5) 0.082(5) 0.057(4) 0.007(4) -0.001(4) 0.004(4)
 C3 0.063(5) 0.094(5) 0.069(5) 0.026(4) -0.003(4) -0.005(4)
 C4 0.067(5) 0.105(6) 0.077(5) 0.024(5) -0.010(4) -0.002(5)
 C5 0.073(5) 0.080(5) 0.051(4) 0.009(4) -0.005(4) 0.007(4)
 C6 0.074(6) 0.116(7) 0.056(4) 0.019(4) -0.001(4) -0.015(5)
 C7 0.064(4) 0.092(5) 0.058(4) 0.023(4) -0.002(4) 0.005(4)
 C8 0.076(5) 0.078(5) 0.048(4) 0.004(3) -0.002(4) 0.013(4)

_geom_special_details
;
 All esds (except the esd in the dihedral angle between two l.s. planes)
 are estimated using the full covariance matrix.  The cell esds are taken
 into account individually in the estimation of esds in distances, angles
 and torsion angles; correlations between esds in cell parameters are only
 used when they are defined by crystal symmetry.  An approximate (isotropic)
 treatment of cell esds is used for estimating esds involving l.s. planes.
;
loop_
  _geom_bond_atom_site_label_1
  _geom_bond_atom_site_label_2
  _geom_bond_distance
  _geom_bond_site_symmetry_2
  _geom_bond_publ_flag
 In1 O2 2.224(5) . ?
 In1 O2 2.224(5) 14_655 ?
 In1 O3 2.319(6) . ?
 In1 O3 2.319(6) 14_655 ?
 In1 O4 2.285(5) 27_655 ?
 In1 O4 2.285(5) 28_565 ?
 In1 O5 2.249(6) 27_655 ?
 In1 O5 2.249(6) 28_565 ?
 In1 C1 2.636(8) 14_655 ?
 In1 C1 2.636(8) . ?
 In1 C8 2.619(7) 28_565 ?
 In1 C8 2.619(7) 27_655 ?
 O2 C1 1.270(10) . ?
 O3 C1 1.245(10) . ?
 O4 C8 1.234(10) . ?
 O5 C8 1.287(11) . ?
 C1 C2 1.508(10) . ?
 C2 C3 1.377(11) . ?
 C2 C7 1.367(11) . ?
 C3 C4 1.345(10) . ?
 C3 N1A 1.434(17) . ?
 C3 N1B 1.467(17) . ?
 C4 H4 0.9300 . ?
 C4 C5 1.377(11) . ?
 C5 C6 1.394(11) . ?
 C5 C8 1.482(10) . ?
 C6 H6 0.9300 . ?
 C6 C7 1.378(10) . ?
 C7 H7 0.9300 . ?
 O6A C9A 1.257(14) . ?
 N1A C9A 1.390(15) . ?
 C9A C10A 1.505(15) . ?
 C10A H10A 0.9600 . ?
 C10A H10B 0.9600 . ?
 C10A H10C 0.9600 . ?
 O6B C9B 1.202(15) . ?
 N1B C9B 1.36(2) . ?
 C9B C10B 1.527(17) . ?
 C10B H10D 0.9600 . ?
 C10B H10E 0.9600 . ?
 C10B H10F 0.9600 . ?
 C11 H11A 0.9600 . ?
 C11 H11B 0.9600 . ?
 C11 H11C 0.9600 . ?
 C11 N2 1.62(5) . ?

loop_
  _geom_angle_atom_site_label_1
  _geom_angle_atom_site_label_2
  _geom_angle_atom_site_label_3
  _geom_angle
  _geom_angle_site_symmetry_1
  _geom_angle_site_symmetry_3
  _geom_angle_publ_flag
 O2 In1 O2 118.4(3) . 14_655 ?
 O2 In1 O3 80.4(2) . 14_655 ?
 O2 In1 O3 56.8(2) 14_655 14_655 ?
 O2 In1 O3 80.4(2) 14_655 . ?
 O2 In1 O3 56.8(2) . . ?
 O2 In1 O4 131.4(2) . 28_565 ?
 O2 In1 O4 81.9(2) 14_655 28_565 ?
 O2 In1 O4 131.4(2) 14_655 27_655 ?
 O2 In1 O4 81.9(2) . 27_655 ?
 O2 In1 O5 87.5(2) . 28_565 ?
 O2 In1 O5 87.5(2) 14_655 27_655 ?
 O2 In1 O5 138.7(2) . 27_655 ?
 O2 In1 O5 138.7(2) 14_655 28_565 ?
 O2 In1 C1 98.9(2) 14_655 . ?
 O2 In1 C1 28.7(2) . . ?
 O2 In1 C1 28.7(2) 14_655 14_655 ?
 O2 In1 C1 98.9(2) . 14_655 ?
 O2 In1 C8 109.9(2) 14_655 28_565 ?
 O2 In1 C8 111.7(2) . 28_565 ?
 O2 In1 C8 109.9(2) . 27_655 ?
 O2 In1 C8 111.7(2) 14_655 27_655 ?
 O3 In1 O3 91.8(3) 14_655 . ?
 O3 In1 C1 28.2(2) . . ?
 O3 In1 C1 84.3(2) 14_655 . ?
 O3 In1 C1 84.3(2) . 14_655 ?
 O3 In1 C1 28.2(2) 14_655 14_655 ?
 O3 In1 C8 89.7(2) . 28_565 ?
 O3 In1 C8 166.1(3) 14_655 28_565 ?
 O3 In1 C8 89.7(2) 14_655 27_655 ?
 O3 In1 C8 166.1(3) . 27_655 ?
 O4 In1 O3 87.9(2) 28_565 . ?
 O4 In1 O3 87.9(2) 27_655 14_655 ?
 O4 In1 O3 138.10(19) 28_565 14_655 ?
 O4 In1 O3 138.11(19) 27_655 . ?
 O4 In1 O4 118.9(3) 28_565 27_655 ?
 O4 In1 C1 110.5(2) 27_655 . ?
 O4 In1 C1 110.5(2) 28_565 14_655 ?
 O4 In1 C1 111.4(2) 28_565 . ?
 O4 In1 C1 111.4(2) 27_655 14_655 ?
 O4 In1 C8 28.1(2) 27_655 27_655 ?
 O4 In1 C8 100.3(2) 28_565 27_655 ?
 O4 In1 C8 28.1(2) 28_565 28_565 ?
 O4 In1 C8 100.3(2) 27_655 28_565 ?
 O5 In1 O3 89.8(3) 28_565 . ?
 O5 In1 O3 89.8(3) 27_655 14_655 ?
 O5 In1 O3 164.4(3) 27_655 . ?
 O5 In1 O3 164.4(3) 28_565 14_655 ?
 O5 In1 O4 80.6(2) 27_655 28_565 ?
 O5 In1 O4 80.6(2) 28_565 27_655 ?
 O5 In1 O4 57.5(2) 28_565 28_565 ?
 O5 In1 O4 57.5(2) 27_655 27_655 ?
 O5 In1 O5 92.8(4) 28_565 27_655 ?
 O5 In1 C1 89.9(2) 27_655 14_655 ?
 O5 In1 C1 167.0(3) 27_655 . ?
 O5 In1 C1 89.9(2) 28_565 . ?
 O5 In1 C1 167.0(3) 28_565 14_655 ?
 O5 In1 C8 29.4(3) 28_565 28_565 ?
 O5 In1 C8 85.1(2) 28_565 27_655 ?
 O5 In1 C8 29.4(3) 27_655 27_655 ?
 O5 In1 C8 85.1(2) 27_655 28_565 ?
 C1 In1 C1 90.4(3) 14_655 . ?
 C8 In1 C1 103.1(3) 28_565 . ?
 C8 In1 C1 138.6(3) 28_565 14_655 ?
 C8 In1 C1 103.1(3) 27_655 14_655 ?
 C8 In1 C1 138.6(3) 27_655 . ?
 C8 In1 C8 92.3(3) 28_565 27_655 ?
 C1 O2 In1 94.0(5) . . ?
 C1 O3 In1 90.2(5) . . ?
 C8 O4 In1 91.2(5) . 31_655 ?
 C8 O5 In1 91.4(5) . 31_655 ?
 O2 C1 In1 57.3(4) . . ?
 O2 C1 C2 121.0(8) . . ?
 O3 C1 In1 61.6(4) . . ?
 O3 C1 O2 118.7(7) . . ?
 O3 C1 C2 120.3(7) . . ?
 C2 C1 In1 174.7(6) . . ?
 C3 C2 C1 122.9(7) . . ?
 C7 C2 C1 117.0(7) . . ?
 C7 C2 C3 120.1(7) . . ?
 C2 C3 N1A 118.6(9) . . ?
 C2 C3 N1B 118.8(8) . . ?
 C4 C3 C2 119.1(8) . . ?
 C4 C3 N1A 121.1(10) . . ?
 C4 C3 N1B 120.7(10) . . ?
 C3 C4 H4 118.6 . . ?
 C3 C4 C5 122.8(9) . . ?
 C5 C4 H4 118.6 . . ?
 C4 C5 C6 117.9(7) . . ?
 C4 C5 C8 122.4(8) . . ?
 C6 C5 C8 119.7(7) . . ?
 C5 C6 H6 120.3 . . ?
 C7 C6 C5 119.5(8) . . ?
 C7 C6 H6 120.3 . . ?
 C2 C7 C6 120.6(8) . . ?
 C2 C7 H7 119.7 . . ?
 C6 C7 H7 119.7 . . ?
 O4 C8 In1 60.7(4) . 31_655 ?
 O4 C8 O5 119.8(7) . . ?
 O4 C8 C5 122.8(8) . . ?
 O5 C8 In1 59.2(4) . 31_655 ?
 O5 C8 C5 117.4(7) . . ?
 C5 C8 In1 173.0(6) . 31_655 ?
 C9A N1A C3 128.0(15) . . ?
 O6A C9A N1A 120.1(15) . . ?
 O6A C9A C10A 122.6(16) . . ?
 N1A C9A C10A 115.4(14) . . ?
 C9A C10A H10A 109.5 . . ?
 C9A C10A H10B 109.5 . . ?
 C9A C10A H10C 109.5 . . ?
 H10A C10A H10B 109.5 . . ?
 H10A C10A H10C 109.5 . . ?
 H10B C10A H10C 109.5 . . ?
 C9B N1B C3 129.5(15) . . ?
 O6B C9B N1B 122.7(19) . . ?
 O6B C9B C10B 123(2) . . ?
 N1B C9B C10B 110.3(19) . . ?
 C9B C10B H10D 109.5 . . ?
 C9B C10B H10E 109.5 . . ?
 C9B C10B H10F 109.5 . . ?
 H10D C10B H10E 109.5 . . ?
 H10D C10B H10F 109.5 . . ?
 H10E C10B H10F 109.5 . . ?
 H11A C11 H11B 109.5 . . ?
 H11A C11 H11C 109.5 . . ?
 H11B C11 H11C 109.5 . . ?
 N2 C11 H11A 109.5 . . ?
 N2 C11 H11B 109.5 . . ?
 N2 C11 H11C 109.5 . . ?

loop_
  _geom_torsion_atom_site_label_1
  _geom_torsion_atom_site_label_2
  _geom_torsion_atom_site_label_3
  _geom_torsion_atom_site_label_4
  _geom_torsion
  _geom_torsion_site_symmetry_1
  _geom_torsion_site_symmetry_2
  _geom_torsion_site_symmetry_3
  _geom_torsion_site_symmetry_4
  _geom_torsion_publ_flag
 In1 O2 C1 O3 -5.1(8) . . . . ?
 In1 O2 C1 C2 174.1(6) . . . . ?
 In1 O3 C1 O2 4.9(8) . . . . ?
 In1 O3 C1 C2 -174.3(7) . . . . ?
 In1 O4 C8 O5 3.6(8) 31_655 . . . ?
 In1 O4 C8 C5 -172.9(7) 31_655 . . . ?
 In1 O5 C8 O4 -3.7(8) 31_655 . . . ?
 In1 O5 C8 C5 173.0(6) 31_655 . . . ?
 O2 C1 C2 C3 -3.7(13) . . . . ?
 O2 C1 C2 C7 177.7(7) . . . . ?
 O3 C1 C2 C3 175.5(8) . . . . ?
 O3 C1 C2 C7 -3.1(12) . . . . ?
 C1 C2 C3 C4 -177.8(8) . . . . ?
 C1 C2 C3 N1A 14.7(16) . . . . ?
 C1 C2 C3 N1B -11.2(15) . . . . ?
 C1 C2 C7 C6 178.4(7) . . . . ?
 C2 C3 C4 C5 -1.0(15) . . . . ?
 C2 C3 N1A C9A -175.8(17) . . . . ?
 C2 C3 N1B C9B -165.1(17) . . . . ?
 C3 C2 C7 C6 -0.2(14) . . . . ?
 C3 C4 C5 C6 0.8(15) . . . . ?
 C3 C4 C5 C8 -178.8(8) . . . . ?
 C3 N1A C9A O6A -33(3) . . . . ?
 C3 N1A C9A C10A 161.7(17) . . . . ?
 C3 N1B C9B O6B -16(3) . . . . ?
 C3 N1B C9B C10B -173.0(17) . . . . ?
 C4 C3 N1A C9A 17(3) . . . . ?
 C4 C3 N1B C9B 1(2) . . . . ?
 C4 C5 C6 C7 -0.2(14) . . . . ?
 C4 C5 C8 O4 -179.6(8) . . . . ?
 C4 C5 C8 O5 3.9(13) . . . . ?
 C5 C6 C7 C2 -0.1(14) . . . . ?
 C6 C5 C8 O4 0.9(12) . . . . ?
 C6 C5 C8 O5 -175.7(8) . . . . ?
 C7 C2 C3 C4 0.7(14) . . . . ?
 C7 C2 C3 N1A -166.8(12) . . . . ?
 C7 C2 C3 N1B 167.3(11) . . . . ?
 C8 C5 C6 C7 179.4(7) . . . . ?
 N1A C3 C4 C5 166.2(13) . . . . ?
 N1B C3 C4 C5 -167.4(11) . . . . ?

_shelx_res_file
;
TITL DIA0922_172_Res0-85_BadRef_Msk1_SmBkg3 in Fddd #70
    dia0922_172_res0-85_badref_msk1_smbkg3.res
    created by SHELXL-2018/3 at 15:51:17 on 07-Oct-2022
REM reset to Fddd #70
CELL 0.4859 14.769527 25.73614 32.414867 90 90 90
ZERR 16 0.000327 0.00067 0.000575 0 0 0
LATT 4
SYMM 0.25-X,0.25-Y,+Z
SYMM +X,0.25-Y,0.25-Z
SYMM 0.25-X,+Y,0.25-Z
SFAC C H N O In
DISP C -0.0004 0.0007 6.0677
DISP H 0 0 0.6065
DISP In -2.2014 0.661 1423.3194
DISP N -0.0004 0.0014 8.9832
DISP O 0.0006 0.0026 13.3363
UNIT 352 320 160 48 16
EADP C10A N1A
DFIX 1.5 C9A C10A
DFIX 1.5 C9B C10B
DFIX 1.2 C9A O6A
DFIX 1.4 C9A N1A
DANG 2.5 C10A N1A
DFIX 1.2 C9B O6B
DANG 2.5 O6B C10B

L.S. 20
PLAN  9
SIZE 0.065 0.155 0.155
TEMP 24.85
CONF
BOND
MORE -1
fmap 2 53
BOND $H
ACTA
REM <olex2.extras>
REM <HklSrc "%.\\DIA0922_172_Res0-85_BadRef_Msk1_SmBkg3.hkl">
REM </olex2.extras>

WGHT    0.200000
FVAR       0.14827   0.52622
IN1   5    0.875000    0.375000    0.072695    10.50000    0.05248    0.06648 =
         0.03464    0.00000    0.00000    0.00019
O2    4    0.762438    0.411528    0.037543    11.00000    0.07776    0.09103 =
         0.05854    0.02198   -0.00767    0.00759
O3    4    0.897476    0.438421    0.022904    11.00000    0.07040    0.11832 =
         0.05935    0.02487   -0.00944    0.00991
O4    4    0.742976    0.589457   -0.141506    11.00000    0.06872    0.08403 =
         0.05332    0.02204    0.00256    0.00032
O5    4    0.605368    0.562732   -0.129441    11.00000    0.06775    0.10026 =
         0.06130    0.02105   -0.00881    0.00542
C1    1    0.814792    0.438957    0.015394    11.00000    0.07877    0.07912 =
         0.05130    0.00082    0.00030    0.00745
C2    1    0.778230    0.471159   -0.019724    11.00000    0.06934    0.08195 =
         0.05743    0.00720   -0.00110    0.00364
C3    1    0.688487    0.470580   -0.031216    11.00000    0.06314    0.09387 =
         0.06876    0.02642   -0.00321   -0.00511
C4    1    0.662029    0.499170   -0.063778    11.00000    0.06708    0.10530 =
         0.07748    0.02418   -0.01023   -0.00232
AFIX  43
H4    2    0.601500    0.498143   -0.071644    11.00000   -1.20000
AFIX   0
C5    1    0.720777    0.529896   -0.085961    11.00000    0.07299    0.08037 =
         0.05113    0.00864   -0.00462    0.00664
C6    1    0.811475    0.530538   -0.074103    11.00000    0.07387    0.11638 =
         0.05649    0.01901   -0.00059   -0.01479
AFIX  43
H6    2    0.853081    0.550780   -0.088438    11.00000   -1.20000
AFIX   0
C7    1    0.839007    0.500954   -0.040982    11.00000    0.06416    0.09208 =
         0.05767    0.02267   -0.00165    0.00475
AFIX  43
H7    2    0.899494    0.501255   -0.033012    11.00000   -1.20000
AFIX   0
C8    1    0.690636    0.562046   -0.121310    11.00000    0.07645    0.07788 =
         0.04799    0.00374   -0.00162    0.01253
PART 1
O6A   4    0.487248    0.472828   -0.031245    21.00000    0.12834
N1A   3    0.623569    0.448264   -0.003483    21.00000    0.09269
C9A   1    0.531420    0.440917   -0.009888    21.00000    0.08409
C10A  1    0.486674    0.402307    0.018397    21.00000    0.09269
AFIX 137
H10A  2    0.453341    0.420509    0.039316    21.00000   -1.50000
H10B  2    0.532056    0.380964    0.031141    21.00000   -1.50000
H10C  2    0.446082    0.380818    0.002779    21.00000   -1.50000
AFIX   0
PART 2
O6B   4    0.498751    0.440782   -0.049296   -21.00000    0.12405
N1B   3    0.628833    0.430592   -0.013871   -21.00000    0.07035
C9B   1    0.544711    0.415314   -0.026308   -21.00000    0.09347
C10B  1    0.504454    0.376928    0.004566   -21.00000    0.13410
AFIX 137
H10D  2    0.495375    0.394019    0.030563   -21.00000   -1.50000
H10E  2    0.545216    0.348229    0.008168   -21.00000   -1.50000
H10F  2    0.447460    0.364400   -0.005621   -21.00000   -1.50000
AFIX   0

PART -1
C11   1    0.688155    0.536368    0.094754    11.00000    0.21874
AFIX 137
H11A  2    0.684372    0.535840    0.065191    11.00000   -1.50000
H11B  2    0.742896    0.519443    0.103380    11.00000   -1.50000
H11C  2    0.688401    0.571704    0.104240    11.00000   -1.50000
AFIX   0
N2    3    0.601704    0.506174    0.114087    10.50000    0.21077
HKLF 4


REM  DIA0922_172_Res0-85_BadRef_Msk1_SmBkg3 in Fddd #70
REM wR2 = 0.264168, GooF = S = 1.08268, Restrained GooF = 1.08489 for all data
REM R1 = 0.078452 for 1943 Fo > 4sig(Fo) and 0.095742 for all 2633 data
REM 157 parameters refined using 7 restraints

END

WGHT      0.2000      0.0000

REM Highest difference peak  1.122,  deepest hole -0.970,  1-sigma level  0.172
Q1    1   0.6250  0.4334  0.1250  10.50000  0.05    1.12
Q2    1   0.6875  0.3800 -0.1304  11.00000  0.05    1.06
Q3    1   0.6844  0.3589 -0.1036  11.00000  0.05    1.01
Q4    1   1.0569  0.4395 -0.0519  11.00000  0.05    0.99
Q5    1   0.8708  0.3484  0.0922  11.00000  0.05    0.94
Q6    1   0.8771  0.3474  0.0482  11.00000  0.05    0.89
Q7    1   0.5560  0.3889 -0.1013  11.00000  0.05    0.57
Q8    1   0.4870  0.4535 -0.0394  11.00000  0.05    0.55
Q9    1   0.6357  0.4182 -0.0297  11.00000  0.05    0.51
;
_shelx_res_checksum                87951
_shelx_hkl_file
;
   0   0  -6 9.61364 6.18423   1
   0   0  -6 9.05923 5.89988   1
   0   0   6 2.55085 4.82351   1
   0   0   6-0.58993 5.82570   1
   0   0  -8 140.003 7.81155   1
   0   0   8 128.676 7.60686   1
   0   0  -8 121.709 7.89708   1
   0   0 -10 2.33387 4.97486   1
   0   0 -10 5.04568 4.93202   1
   0   0  10-1.30068 4.83672   1
   0   0 -12 42.3495 8.59734   1
   0   0 -12 39.9155 8.39385   1
   0   0  12 36.2820 8.36904   1
   0   0 -14-7.12033 11.1603   1
   0   0 -14-14.2768 11.3223   1
   0   0  14-12.5557 11.3586   1
   0   0  14-14.4513 11.7320   1
   0   0 -16 274.622 18.3042   1
   0   0  16 263.619 17.9933   1
   0   0 -16 268.021 18.3732   1
   0   0  16 245.633 18.6167   1
   0   0 -18 8.26584 13.0459   1
   0   0 -18 5.74121 12.4044   1
   0   0  18-5.07313 12.5076   1
   0   0  18-5.88320 13.6463   1
   0   0  20 8947.44 311.960   1
   0   0 -20 9203.59 312.391   1
   0   0  20 8784.01 313.007   1
   0   0 -22 10.9592 15.0022   1
   0   0 -22 9.33648 14.3336   1
   0   0  22 1.82014 14.4458   1
   0   0  22-4.84935 15.3729   1
   0   0 -24 9.98811 17.4559   1
   0   0 -24 15.8126 16.1644   1
   0   0  24 3.68730 16.5659   1
   0   0  24 8.65144 17.3003   1
   0   0 -26 12.3915 19.3776   1
   0   0  26 6.25776 19.8667   1
   0   0 -26-0.31595 17.9442   1
   0   0  26 6.40430 18.3824   1
   0   0 -28 908.255 47.4847   1
   0   0 -28 979.228 46.6552   1
   0   0  28 830.751 47.5866   1
   0   0  28 1060.65 47.5400   1
   0   0  30 1.34242 24.4654   1
   0   0 -30-9.02393 23.5302   1
   0   0  30 1.76479 22.6583   1
   0   0 -32 229.815 28.4024   1
   0   0  32 280.044 29.3997   1
   0   0  32 228.713 31.3526   1
   0   0 -32 239.371 30.9590   1
   0   0 -34-14.0553 27.6404   1
   0   0  34 27.6776 29.0112   1
   0   0 -34 2.80354 24.6330   1
   0   0  34-2.67692 24.9760   1
   0   0 -36 353.375 34.3686   1
   0   0  36 431.733 35.8341   1
   0   0  36 351.288 40.7949   1
   0   0 -36 369.104 40.3434   1
   0   0 -38-8.78439 27.3909   1
   0   0  38-8.38470 29.4236   1
   0   0 -38-0.62300 33.4748   1
   0   2  -4-1.31975 3.67868   1
   0  -2   4-5.73411 4.00511   1
   0  -2   4 2.43843 3.55006   1
   0   2  -4-0.30886 3.76603   1
   0   2  -6 267.233 13.6583   1
   0  -2   6 293.900 14.2084   1
   0  -2   6 281.511 13.5000   1
   0   2  -6 293.904 13.9543   1
   0  -2   8 2.89668 5.00405   1
   0   2   8-1.34585 3.38199   1
   0   2  -8 0.37739 4.50042   1
   0  -2   8 2.49215 3.11697   1
   0   2   8 2.29695 3.37251   1
   0  -2  -8-1.37839 3.53963   1
   0   2  -8-1.00981 4.53826   1
   0   2  10 764.731 19.7285   1
   0   2 -10 719.652 21.9893   1
   0  -2 -10 776.748 19.8997   1
   0   2 -10 718.234 22.2956   1
   0  -2  10 761.120 22.6813   1
   0  -2 -12-3.49214 7.05810   1
   0   2 -12-2.12158 8.73798   1
   0  -2  12-2.54568 7.60857   1
   0   2  12-3.25186 7.04050   1
   0  -2 -12 6.30136 7.14300   1
   0   2 -12-0.91114 9.12686   1
   0   2  14-1.07089 10.4150   1
   0  -2 -14-2.34588 10.1997   1
   0   2 -14-3.21274 12.4272   1
   0  -2  14-8.31751 12.2183   1
   0   2  14 8.96294 10.4572   1
   0  -2 -14 0.92243 10.2326   1
   0   2 -14 8.53195 12.6776   1
   0  -2  16 1.95060 14.4773   1
   0  -2 -16 10.2943 11.3166   1
   0   2 -16 2.92469 13.4686   1
   0  -2  16 1.07372 13.1607   1
   0   2  16 8.29681 11.2355   1
   0   2 -16 7.06718 13.6422   1
   0  -2 -16 0.89606 10.8599   1
   0   2  18 4713.53 166.870   1
   0  -2 -18 4692.42 167.057   1
   0   2 -18 4600.08 168.481   1
   0  -2  18 4881.86 168.707   1
   0   2 -18 5012.86 169.572   1
   0  -2  18 4649.03 169.276   1
   0   2  20 0.74133 15.9387   1
   0  -2  20-0.59762 15.0872   1
   0   2 -20 10.2588 13.8735   1
   0  -2 -20-13.6351 15.1320   1
   0  -2  20 5.82812 13.9995   1
   0   2  20-19.8729 15.9718   1
   0  -2 -20-28.1360 15.4749   1
   0  -2  22 1591.09 67.9662   1
   0   2  22 1666.11 66.8396   1
   0   2 -22 1669.58 67.2992   1
   0  -2 -22 1691.96 65.8218   1
   0  -2  22 1698.85 67.1417   1
   0   2  22 1812.55 66.1238   1
   0   2 -22 1743.28 68.6619   1
   0  -2 -22 1710.66 66.4670   1
   0   2 -24-20.7740 18.4298   1
   0  -2 -24 0.29453 15.6090   1
   0  -2  24-1.44418 18.1493   1
   0   2  24 14.6769 16.5645   1
   0  -2 -24 5.86083 15.2921   1
   0   2 -24-19.1914 16.8348   1
   0  -2  24-11.7576 16.9216   1
   0   2  24-9.36705 17.1408   1
   0  -2 -26 605.343 33.3870   1
   0   2 -26 601.450 35.9034   1
   0  -2 -26 597.425 32.3124   1
   0   2 -26 581.288 34.1127   1
   0  -2  26 623.989 34.5293   1
   0  -2  26 497.178 35.3123   1
   0   2  26 536.814 33.4211   1
   0  -2 -28 15.7969 20.2030   1
   0   2 -28-1.74012 22.9793   1
   0  -2  28 24.8622 24.0592   1
   0   2  28-12.8272 21.6677   1
   0  -2 -28 5.36936 19.2995   1
   0   2 -28-5.14934 21.2470   1
   0  -2  28 15.5002 21.7666   1
   0   2  28 4.53392 19.9647   1
   0  -2 -30 887.789 45.6470   1
   0   2 -30 837.178 47.7284   1
   0   2 -30 788.699 45.2020   1
   0   2  30 939.540 43.4118   1
   0  -2  30 922.707 45.5328   1
   0   2  30 734.506 45.2111   1
   0  -2  30 747.252 47.6525   1
   0   2 -32-12.9730 26.5792   1
   0  -2 -32 7.22431 24.7321   1
   0   2 -32 2.07131 24.5445   1
   0  -2 -32 7.50365 22.6154   1
   0   2  32 7.68830 22.5499   1
   0  -2  32-10.0840 26.3065   1
   0  -2  32 17.0220 27.5979   1
   0   2  32 4.48876 25.6434   1
   0   2 -34 40.4682 29.7549   1
   0  -2 -34-5.39253 27.2383   1
   0   2 -34 42.0320 26.5380   1
   0  -2 -34 17.1904 23.7743   1
   0   2  34 51.3019 25.6034   1
   0  -2  34 16.6507 26.7526   1
   0   2  34-4.43738 28.2412   1
   0  -2  34 21.0654 30.1341   1
   0  -2 -36 5.23307 28.9684   1
   0   2 -36-13.5478 30.9808   1
   0   2  36 18.5077 30.7645   1
   0  -2  36 13.8649 32.3899   1
   0  -2 -36-0.39362 25.1677   1
   0  -2  36-9.58561 28.9106   1
   0   2  36 18.5014 26.7493   1
   0   2 -38 290.494 35.6830   1
   0  -2 -38 310.927 34.2537   1
   0  -2  38 413.304 37.5090   1
   0   2  38 447.349 36.6607   1
   0  -2  38 311.329 43.2237   1
   0   2 -38 350.213 42.7648   1
   0  -2 -38 317.103 39.7366   1
   0  -4   2 13.8001 5.23226   1
   0  -4   2 14.5515 5.19322   1
   0   4  -2 3.45159 4.97451   1
   0   4  -4 2780.16 103.281   1
   0  -4   4 3019.05 103.317   1
   0  -4   4 3032.90 103.582   1
   0   4  -4 2990.33 103.465   1
   0  -4   6 17.8719 5.47192   1
   0   4  -6 17.9062 5.65982   1
   0   4  -6 17.7351 5.48733   1
   0  -4   6 0.93515 5.10073   1
   0  -4   8 309.517 15.3572   1
   0   4  -8 336.940 16.4632   1
   0  -4   8 306.392 15.5676   1
   0   4  -8 297.966 15.2233   1
   0  -4  10 3.18126 7.85751   1
   0   4 -10 10.5555 7.50109   1
   0   4 -10 4.14404 7.58115   1
   0  -4 -10 8.78841 4.64507   1
   0   4  10-0.26356 4.25371   1
   0  -4  10 2.79210 4.92650   1
   0   4 -12 1770.90 62.2417   1
   0  -4  12 1853.89 62.6925   1
   0   4 -12 1796.74 62.2515   1
   0  -4 -12 1748.94 58.4448   1
   0   4  12 1656.95 58.1401   1
   0  -4 -12 1827.34 58.2556   1
   0   4  14 8.71393 9.30287   1
   0   4 -14 4.33549 13.3855   1
   0  -4 -14 5.80107 9.68776   1
   0  -4  14-0.38431 11.8105   1
   0   4  14 5.65544 9.63359   1
   0   4 -14-6.18498 14.2116   1
   0  -4 -14-0.24179 9.00045   1
   0  -4  16 1502.55 60.1197   1
   0   4 -16 1639.78 60.4806   1
   0   4 -16 1572.51 59.7112   1
   0  -4  16 1524.63 59.0077   1
   0  -4 -16 1457.40 55.9803   1
   0   4  16 1538.59 55.8865   1
   0  -4 -16 1588.09 56.0648   1
   0  -4  18 28.3213 15.4102   1
   0   4  18 21.1822 11.4237   1
   0   4 -18 32.2931 14.5134   1
   0  -4 -18 18.5393 11.0627   1
   0  -4  18 33.6739 14.4710   1
   0   4  18 35.2311 11.7439   1
   0   4 -18 25.5815 14.8617   1
   0  -4  20 1500.16 47.3805   1
   0   4 -20 1755.68 47.7082   1
   0  -4  20 1751.90 47.3664   1
   0  -4 -20 1492.43 41.7527   1
   0   4  20 1550.19 41.6490   1
   0   4  20 1378.15 42.0844   1
   0  -4 -22 53.7095 12.8144   1
   0   4 -22 7.94049 16.8157   1
   0   4 -22 6.49377 16.1647   1
   0  -4 -22 3.45849 12.8850   1
   0  -4  22 1.25305 16.0497   1
   0   4  22 3.88346 13.0119   1
   0   4  22-1.74813 14.2110   1
   0  -4  22 1.43281 17.2030   1
   0  -4 -24 30.3939 15.8357   1
   0   4 -24 19.9250 19.5984   1
   0  -4 -24 32.7001 15.1513   1
   0   4 -24 35.8065 19.0226   1
   0   4  24 38.4189 15.4405   1
   0  -4  24 29.9902 18.4830   1
   0  -4  24 11.0020 20.2640   1
   0   4 -26 9.99234 22.0205   1
   0  -4 -26-0.59414 16.8850   1
   0  -4  26 14.1436 22.2042   1
   0   4 -26-0.37091 20.1610   1
   0  -4 -26-6.36143 16.8143   1
   0  -4  26-7.60246 19.7026   1
   0  -4  28 1153.86 59.2493   1
   0  -4 -28 1271.15 54.7555   1
   0   4 -28 1201.56 58.9520   1
   0  -4 -28 1200.56 53.8760   1
   0   4 -28 1196.46 57.4094   1
   0  -4  28 1322.90 57.5907   1
   0   4  28 1325.02 53.7173   1
   0   4 -30-9.31899 26.7671   1
   0  -4 -30 7.18193 20.9746   1
   0   4 -30 11.8675 25.1444   1
   0  -4 -30 13.0556 20.3060   1
   0  -4  30-16.6377 25.2148   1
   0   4  30-6.09363 20.6054   1
   0  -4  30 1.95915 26.8688   1
   0   4  30 5.04343 22.7269   1
   0   4 -32 162.694 32.6244   1
   0   4 -32 191.441 30.1357   1
   0  -4 -32 143.824 25.0235   1
   0  -4  32 148.169 29.0075   1
   0   4  32 216.387 26.4825   1
   0   4  32 168.307 28.0979   1
   0  -4 -34-15.7955 24.8612   1
   0   4 -34 9.73835 29.7482   1
   0  -4  34 19.8205 31.1034   1
   0   4  34-1.85169 26.6082   1
   0  -4 -34-18.8023 23.1657   1
   0   4 -34-11.4032 26.7988   1
   0   4  34-4.62515 23.8521   1
   0  -4  34 19.0782 28.4322   1
   0   4 -36 198.782 32.5620   1
   0  -4 -36 181.415 28.1098   1
   0  -4 -36 202.349 31.8864   1
   0   4 -36 154.093 34.8258   1
   0  -4  36 233.144 33.3454   1
   0   4  36 201.487 29.3332   1
   0   4  36 150.482 33.0044   1
   0  -4  36 160.893 37.3905   1
   0  -6   0 4.92740 3.86203   1
   0   6   0-1.81782 4.25770   1
   0  -6   0-1.05107 4.23595   1
   0   6   0 3.83777 4.05057   1
   0  -6  -2 354.510 14.6626   1
   0  -6   2 350.617 16.0261   1
   0   6   2 394.642 15.0422   1
   0  -6   2 392.864 16.5096   1
   0   6   2 391.433 14.9868   1
   0   6  -2 377.818 16.2221   1
   0  -6  -2 413.316 14.9311   1
   0   6  -4 0.53670 4.90537   1
   0  -6   4-4.93232 4.63949   1
   0  -6   4 2.99211 4.98248   1
   0   6  -4 7.80940 5.04886   1
   0  -6   6 12538.3 436.211   1
   0   6  -6 12859.6 436.507   1
   0  -6   6 12838.3 436.655   1
   0   6  -6 12656.0 436.346   1
   0   6  -8 2.57107 7.67030   1
   0  -6   8 3.30888 7.04962   1
   0   6  -8 10.8153 7.30855   1
   0  -6   8 14.9005 7.82774   1
   0   6 -10 3722.00 128.792   1
   0   6 -10 3762.55 129.087   1
   0  -6  10 3907.50 129.442   1
   0   6  12 3.12938 6.88218   1
   0  -6  12-7.21937 13.8932   1
   0   6 -12 16.0821 13.4379   1
   0  -6 -12-0.24581 5.43842   1
   0   6 -12-3.48562 13.5074   1
   0  -6 -12 1.73873 6.93196   1
   0  -6  12 4.30225 7.75666   1
   0   6 -14 182.776 18.1865   1
   0   6  14 163.039 11.4008   1
   0  -6  14 126.756 13.2916   1
   0  -6 -14 175.830 11.6514   1
   0   6 -14 179.664 18.1726   1
   0   6  14 181.322 11.2189   1
   0  -6 -14 168.193 10.4591   1
   0   6  16 3.62048 8.68907   1
   0  -6  16-0.88735 15.0503   1
   0   6 -16 0.84014 14.3848   1
   0  -6 -16 1.66557 8.80286   1
   0  -6  16 3.05661 12.6057   1
   0   6  16 7.27088 8.77489   1
   0   6 -16 2.61682 14.5363   1
   0  -6  18 1095.73 48.1200   1
   0   6  18 1015.04 41.9952   1
   0   6 -18 1154.08 48.1621   1
   0   6  18 1178.06 41.8875   1
   0   6 -18 1108.95 47.4101   1
   0  -6 -18 1054.90 42.0118   1
   0  -6  18 1028.57 46.0967   1
   0   6  20 7.28476 11.3149   1
   0  -6  20 4.99430 17.0677   1
   0   6 -20-1.31909 16.2557   1
   0  -6 -20 0.49540 10.6782   1
   0   6  20-11.1041 10.8757   1
   0  -6  20-0.92661 15.4866   1
   0  -6  22 179.279 23.2704   1
   0  -6 -22 219.093 16.0862   1
   0  -6 -22 169.681 16.0577   1
   0   6 -22 185.977 22.0678   1
   0  -6  22 182.144 21.3358   1
   0   6  22 195.187 16.1850   1
   0   6  22 169.735 17.0337   1
   0   6 -24-2.42851 20.7977   1
   0  -6 -24 14.9153 14.0290   1
   0  -6  24 27.5779 22.0784   1
   0   6  24-7.26088 15.5116   1
   0   6 -24 5.66398 19.5765   1
   0  -6 -24 0.64530 14.3711   1
   0   6  24 0.59072 14.5307   1
   0  -6  24 17.9318 19.3557   1
   0  -6 -26 950.982 41.6541   1
   0   6 -26 972.458 47.5710   1
   0  -6  26 984.602 46.5010   1
   0  -6  26 965.107 49.4033   1
   0   6  26 876.045 42.3228   1
   0   6 -28 12.8783 24.8045   1
   0  -6 -28 57.2472 18.4582   1
   0   6  28 12.4021 20.2032   1
   0  -6  28 5.76348 25.1198   1
   0   6 -28 18.0155 24.2590   1
   0  -6 -28 19.8715 18.3906   1
   0  -6  28 1.95156 22.6183   1
   0   6 -30 923.723 51.7877   1
   0  -6 -30 907.829 43.0756   1
   0   6 -30 900.359 49.2480   1
   0  -6  30 958.482 48.6636   1
   0   6  30 792.318 44.9682   1
   0  -6  32-23.2688 30.0068   1
   0   6  32-7.30520 23.6360   1
   0  -6 -32 8.41481 20.6125   1
   0   6 -32-2.81517 26.6911   1
   0  -6  32 9.69388 26.6982   1
   0   6 -32 3.33695 28.7244   1
   0   6  34 28.2398 26.4314   1
   0  -6  34-14.7020 32.0394   1
   0   6 -34 28.9944 31.6986   1
   0  -6 -34 7.42641 22.2948   1
   0   6 -34-6.78538 27.9143   1
   0  -6  34 20.2367 28.1046   1
   0  -6  36 28.2718 35.2869   1
   0   6 -36 5.11676 32.1443   1
   0  -6 -36-75.8904 21.7743   1
   0  -6 -36-11.5328 23.7249   1
   0  -6  36-3.06684 31.2527   1
   0  -8   0 64.3141 6.51071   1
   0   8   0 71.9846 6.48905   1
   0  -8   0 53.6185 6.20053   1
   0   8   0 67.9409 6.65722   1
   0   8  -2 4.53187 5.33826   1
   0  -8   2 2.86770 5.88787   1
   0   8   2 3.67277 4.27749   1
   0  -8  -2 2.48800 4.07851   1
   0   8   2 2.33250 4.40164   1
   0  -8   2-1.55302 5.05768   1
   0   8  -2 3.60178 5.86125   1
   0  -8  -2 5.19892 4.24982   1
   0  -8   4 1306.49 49.7598   1
   0   8   4 1411.68 46.8183   1
   0   8   4 1256.82 46.8233   1
   0   8  -4 1310.97 49.8075   1
   0  -8   4 1205.29 48.9582   1
   0  -8  -4 1345.69 46.6814   1
   0   8  -4 1313.10 49.5292   1
   0  -8   6 0.18877 8.55740   1
   0   8  -6 6.39400 8.25208   1
   0  -8   6-1.25918 8.30907   1
   0   8  -6-3.45484 8.89990   1
   0   8  -8 16365.1 569.403   1
   0   8  -8 16609.0 569.780   1
   0  -8   8 16123.4 569.164   1
   0  -8   8 17383.3 570.135   1
   0   8 -10 21.2867 14.2701   1
   0   8 -10 10.4197 13.2061   1
   0  -8  10-9.39862 14.8245   1
   0  -8  10 13.8322 12.1656   1
   0   8 -12 4614.47 151.721   1
   0   8  12 4386.81 144.872   1
   0   8 -12 4826.05 152.341   1
   0  -8  12 4657.67 152.562   1
   0   8 -14 12.7402 14.0822   1
   0  -8  14-3.01706 8.64805   1
   0   8 -14-2.87534 14.8251   1
   0  -8 -14-1.89880 6.73322   1
   0  -8 -14 6.18086 5.58908   1
   0   8  14-7.14634 6.89738   1
   0  -8 -16 330.071 15.4972   1
   0   8 -16 347.493 24.1059   1
   0  -8  16 306.247 20.4618   1
   0   8  16 303.824 15.3584   1
   0   8 -16 357.581 23.9037   1
   0   8  18 6.24502 8.87971   1
   0  -8  18-13.9599 17.0639   1
   0   8 -18-16.5820 16.5545   1
   0  -8  18 6.11188 14.9043   1
   0  -8 -18 0.80809 8.76504   1
   0   8 -18 13.5344 16.6287   1
   0  -8 -18 0.42763 7.37955   1
   0  -8  20 930.172 45.0356   1
   0   8 -20 933.864 44.5463   1
   0   8  20 822.572 36.7936   1
   0  -8 -20 958.781 36.3213   1
   0   8 -20 1016.36 45.7008   1
   0  -8  20 956.123 44.0960   1
   0  -8 -20 911.572 36.5860   1
   0  -8  22 9.67942 20.7370   1
   0   8  22-13.8420 13.0625   1
   0  -8  22 7.17261 18.2926   1
   0  -8 -22 0.65795 12.0371   1
   0   8 -22-1.92834 19.0394   1
   0  -8 -22 0.47256 10.4018   1
   0   8  24 14.1139 15.7205   1
   0  -8  24-9.76391 22.8835   1
   0  -8  24-12.7003 21.0104   1
   0   8 -24-2.15272 21.7209   1
   0   8 -24 5.72348 21.2166   1
   0  -8 -24 17.1985 14.5719   1
   0  -8 -24 4.50025 12.8096   1
   0   8  26 3.51016 17.2841   1
   0  -8  26 10.4073 24.9958   1
   0   8 -26-4.56182 24.0014   1
   0   8  26 8.60340 15.8082   1
   0  -8  26 9.24974 22.5660   1
   0  -8 -26 2.72096 15.8519   1
   0   8 -26-4.79446 23.8964   1
   0  -8 -26 5.95883 15.3974   1
   0   8  28 1419.85 89.7427   1
   0  -8  28 1695.85 94.2209   1
   0   8 -28 1734.63 95.2358   1
   0   8 -30 5.90815 28.2689   1
   0  -8 -30-0.99885 18.7589   1
   0   8 -30 4.82763 27.4020   1
   0   8  30 2.35990 18.9926   1
   0  -8  30 9.18872 25.5588   1
   0  -8 -30 17.0686 18.6516   1
   0  -8  30 7.22089 29.3309   1
   0   8  30 19.1140 20.5200   1
   0  -8  32 107.549 29.5808   1
   0   8  32 104.845 22.2369   1
   0  -8 -32 91.5378 21.2226   1
   0   8 -32 111.807 30.4760   1
   0   8  32 88.3712 24.1050   1
   0  -8  32 79.4726 33.3473   1
   0   8 -32 115.315 32.7456   1
   0   8  34 11.6358 22.3861   1
   0  -8  34 4.34020 28.8318   1
   0  -8 -34 16.0448 20.7309   1
   0   8 -34-17.4105 29.9661   1
   0   8 -34-32.6694 32.0321   1
   0   8  34 5.23511 24.4489   1
   0  -8  34 19.1733 34.1105   1
   0  -8  36 121.734 33.4285   1
   0   8 -36 104.052 38.0130   1
   0  -8  36 117.878 39.5426   1
   0 -10   0 2.92947 8.31242   1
   0 -10   0-0.39499 7.73160   1
   0  10   0 1.88477 8.10429   1
   0 -10  -2 122.791 9.86499   1
   0 -10   2 121.835 11.8892   1
   0 -10   2 173.117 14.2783   1
   0 -10  -2 179.353 10.9241   1
   0  10  -2 141.287 12.1633   1
   0  10   2 142.500 10.9019   1
   0 -10  -4 0.35511 7.04979   1
   0  10   4-0.35574 7.31576   1
   0  10  -4-0.93584 10.6504   1
   0 -10   4 0.58545 11.2108   1
   0 -10   4 3.96572 10.3697   1
   0 -10  -6 1205.92 47.1872   1
   0 -10   6 1127.02 51.8317   1
   0 -10   6 1300.51 52.8783   1
   0  10   6 1446.49 47.9116   1
   0 -10  -6 1365.36 48.2942   1
   0  10  -6 1277.67 52.1817   1
   0  10   6 1465.46 47.6415   1
   0 -10   8 1.76260 13.2470   1
   0 -10   8 8.15538 14.3844   1
   0  10  -8 19.3814 13.5672   1
   0 -10  10 18619.4 611.554   1
   0  10 -10 18919.8 611.021   1
   0  10 -12 0.82039 13.8107   1
   0 -10  12-16.8419 15.4477   1
   0 -10  12 4.98892 9.83958   1
   0 -10  14 75.3193 10.9213   1
   0 -10  14 117.287 18.6579   1
   0  10  14 111.176 7.28505   1
   0  10 -14 107.814 16.6099   1
   0  10  14 82.3478 11.9891   1
   0  10 -16 9.22690 15.4032   1
   0  10  16-1.54806 6.83544   1
   0  10  16 2.85907 15.0776   1
   0 -10 -16 1.14560 6.24564   1
   0 -10  16 12.4803 12.8709   1
   0 -10  18 1639.76 66.3322   1
   0  10 -18 1691.81 66.0877   1
   0  10  18 1510.15 56.5526   1
   0 -10 -18 1524.74 56.1729   1
   0 -10 -18 1577.59 56.0913   1
   0 -10  18 1658.05 64.4372   1
   0  10  18 1618.70 59.8279   1
   0 -10  20 7.72193 19.4531   1
   0  10  20 6.79557 10.2988   1
   0  10 -20 16.5566 19.3664   1
   0 -10 -20 2.10456 8.20862   1
   0 -10 -20 5.47461 9.37440   1
   0 -10  20-3.55081 17.7588   1
   0 -10 -22 428.150 19.8655   1
   0 -10 -22 370.394 20.0549   1
   0 -10  22 408.283 29.8367   1
   0  10  22 390.194 21.4025   1
   0 -10  22 394.806 31.7588   1
   0  10  24 8.25870 14.3329   1
   0  10 -24-1.81251 23.9035   1
   0 -10  24-3.68369 22.2689   1
   0  10 -24 30.3483 24.3269   1
   0 -10 -24 1.22099 12.9167   1
   0 -10 -24 1.71212 11.8035   1
   0 -10 -26 296.440 18.9232   1
   0 -10 -26 236.382 19.0118   1
   0  10 -26 280.537 31.2597   1
   0 -10  26 267.977 29.9427   1
   0  10  26 203.484 20.6811   1
   0 -10  26 260.815 32.0661   1
   0  10 -28 7.19281 27.2006   1
   0 -10 -28 15.2369 15.1156   1
   0 -10  28-5.46562 28.6520   1
   0  10  28-7.68642 18.3428   1
   0 -10  28 14.5290 25.7855   1
   0  10 -30 634.920 45.9786   1
   0 -10 -30 761.682 34.8206   1
   0  10 -30 611.043 44.8134   1
   0 -10  30 640.913 42.9061   1
   0 -10  30 624.889 47.4734   1
   0 -10  32-14.9833 34.0086   1
   0  10  32-19.2810 21.5401   1
   0 -10 -32-4.28839 19.4990   1
   0  10 -32 16.0870 32.5667   1
   0  10 -32 28.9193 31.1862   1
   0 -10  32-31.3477 30.6672   1
   0 -10  34-8.57295 40.4223   1
   0  10  34 6.88680 23.6172   1
   0  10 -34-8.33195 38.2103   1
   0 -10  34 8.63729 33.3108   1
   0  10 -34-13.5509 34.7346   1
   0 -10 -34 19.7869 21.4518   1
   0  12   0 1780.86 68.0107   1
   0 -12   0 1991.15 68.5619   1
   0 -12   0 1636.52 67.3729   1
   0  12   0 2045.54 69.1236   1
   0  12   2 0.68615 10.0160   1
   0  12  -2 5.81473 12.1556   1
   0 -12  -2 3.40545 9.95703   1
   0 -12   2-6.88665 12.8593   1
   0  12   2-2.03325 11.0545   1
   0 -12   2-4.97775 11.7538   1
   0  12  -4 94.0993 15.0463   1
   0 -12  -4 113.853 10.4675   1
   0 -12   4 124.238 16.5261   1
   0  12   4 55.3850 10.9883   1
   0  12  -4 110.970 16.3966   1
   0  12   4 101.489 11.3167   1
   0 -12   4 108.947 15.0460   1
   0 -12   6-0.91780 13.2250   1
   0  12   6-0.37557 7.64936   1
   0  12  -6 9.81223 15.1288   1
   0 -12  -6 0.98370 7.36599   1
   0  12   6 4.30502 8.06577   1
   0 -12   6-7.77097 14.2965   1
   0  12  -6 5.32506 13.1410   1
   0  12  -8 1900.00 69.5996   1
   0  12  -8 1917.67 71.1525   1
   0 -12  -8 1866.46 65.0873   1
   0  12   8 2082.19 63.1733   1
   0 -12   8 1895.04 70.3106   1
   0 -12   8 1679.01 68.3376   1
   0 -12  -8 1513.81 62.4913   1
   0  12 -10 4.99365 16.1796   1
   0  12 -10 10.0854 13.7174   1
   0 -12  10 18.6939 15.7296   1
   0 -12  10 12.4585 11.2589   1
   0  12 -12 3549.68 107.415   1
   0 -12  12 3628.02 109.018   1
   0  12 -12 3580.84 109.615   1
   0 -12  14-0.35846 17.3181   1
   0  12 -14 1.43841 17.4665   1
   0  12 -16 728.333 36.0495   1
   0  12 -16 700.650 37.2972   1
   0 -12  16 602.827 32.4296   1
   0  12  18-2.56056 15.2184   1
   0  12 -18 3.68798 19.9391   1
   0 -12  18 1.06722 17.6343   1
   0  12  18-2.95832 7.28582   1
   0 -12  18 10.2921 20.2934   1
   0  12 -18 1.54379 18.5756   1
   0  12 -20 2092.42 78.8335   1
   0  12  20 2046.85 74.2124   1
   0  12 -20 2060.26 79.1765   1
   0 -12  20 1961.74 76.9813   1
   0  12  20 1856.23 67.1271   1
   0 -12  20 2010.44 78.9545   1
   0 -12  22 29.4107 24.6593   1
   0  12  22-6.96009 11.6682   1
   0  12  22-2.24854 24.8635   1
   0 -12  22-10.1708 22.1140   1
   0 -12 -22-4.87442 10.3427   1
   0 -12 -24 15.5344 11.5577   1
   0 -12  24 5.06583 26.4704   1
   0  12  24 7.37113 13.4452   1
   0  12  24 22.5023 25.4776   1
   0 -12 -26-8.85900 13.1578   1
   0 -12  26-0.54154 27.7674   1
   0  12  26 2.62013 15.0074   1
   0  12 -26-2.02001 26.1627   1
   0 -12 -26 3.40144 12.8600   1
   0 -12  26 12.8205 25.2628   1
   0  12  26-1.52082 25.2358   1
   0 -12  28 472.918 40.9188   1
   0 -12 -28 410.785 23.7851   1
   0 -12 -28 455.336 24.3022   1
   0 -12  28 458.509 36.9129   1
   0 -12  30-9.12875 31.6364   1
   0  12  30-15.9242 18.6485   1
   0  12 -30-4.01371 30.1277   1
   0 -12 -30 12.2810 16.1217   1
   0 -12 -30 2.84070 16.4672   1
   0 -12  30 16.8648 27.8034   1
   0  12  30 26.4047 29.9556   1
   0  12 -32 20.9009 34.2697   1
   0 -12 -32 50.6751 19.0424   1
   0 -12  32 31.8104 32.2203   1
   0 -12  32 54.8399 36.5830   1
   0  12  32 38.2134 20.6827   1
   0  12 -34 5.88130 34.7987   1
   0 -12 -34-0.94977 19.3915   1
   0 -12  34 3.73125 32.1602   1
   0 -12  34 18.4353 36.8023   1
   0  12  34-27.6371 23.2821   1
   0 -12 -34 2.85650 20.2806   1
   0  14   0 6.41811 11.6917   1
   0 -14   0-18.0178 11.9010   1
   0 -14   0 3.74128 12.3280   1
   0  14  -2 1401.76 52.9253   1
   0  14   2 1532.23 51.9779   1
   0 -14  -2 1418.70 50.6684   1
   0  14   2 1169.21 49.9162   1
   0 -14   2 1389.92 52.2586   1
   0  14  -2 1181.12 51.5890   1
   0 -14   2 1134.03 50.7160   1
   0 -14   4 8.61672 12.5147   1
   0 -14  -4-7.63987 9.57463   1
   0  14   4-6.40452 10.1685   1
   0 -14   4 1.03933 14.1277   1
   0  14  -4-3.49041 12.6012   1
   0  14   4 9.16156 9.68764   1
   0  14  -6 166.256 16.9329   1
   0  14  -6 180.024 19.1830   1
   0  14   6 192.693 12.1877   1
   0 -14   6 181.618 19.4738   1
   0 -14  -6 172.951 12.3789   1
   0 -14   6 138.428 16.0992   1
   0  14   8 1.23423 7.15581   1
   0 -14   8 10.4052 11.9815   1
   0  14  -8 3.26262 15.6471   1
   0 -14  -8-2.89263 8.86163   1
   0 -14   8 3.45034 15.3157   1
   0  14  -8-2.48690 13.5541   1
   0 -14  10 998.561 43.4148   1
   0  14 -10 976.085 41.7785   1
   0  14  10 1098.88 33.8640   1
   0  14 -10 1063.81 44.6464   1
   0  14 -12-14.6227 15.3784   1
   0 -14  12-9.01793 17.4777   1
   0 -14  12-1.52265 8.63023   1
   0  14 -12 11.7844 18.4189   1
   0 -14  14 81.4774 21.5662   1
   0  14 -14 100.045 18.7213   1
   0 -14  14 64.3968 14.9997   1
   0  14 -14 94.3925 21.6133   1
   0  14 -16 17.4575 18.6716   1
   0  14 -16-1.28929 20.6769   1
   0 -14  16-0.65501 16.1994   1
   0  14 -18 3318.45 123.924   1
   0  14 -18 3526.71 126.190   1
   0  14 -20 9.54343 24.9062   1
   0  14  20 6.17380 8.46158   1
   0 -14  20 16.6411 25.0160   1
   0  14 -20 6.17811 23.3256   1
   0  14  20 8.08342 19.0438   1
   0 -14  20-7.34403 22.1026   1
   0  14 -22 471.048 34.7714   1
   0  14  22 361.730 19.1934   1
   0 -14  22 472.605 36.8569   1
   0  14 -22 434.564 36.2007   1
   0  14  22 343.065 30.7909   1
   0 -14  22 455.943 33.7057   1
   0 -14  24 6.47261 25.0994   1
   0 -14  24-20.9255 28.8199   1
   0  14 -24 21.3164 27.8287   1
   0  14  24 3.59146 28.7725   1
   0  14  26 238.980 35.2383   1
   0 -14 -26 191.980 13.7351   1
   0  14 -26 274.882 34.3011   1
   0  14 -26 256.197 32.9366   1
   0  14  26 237.102 17.7747   1
   0 -14  26 263.630 34.8534   1
   0 -14 -26 223.553 16.3529   1
   0 -14  26 260.925 31.9206   1
   0  14 -28 50.5060 30.2344   1
   0  14  28 8.14073 15.1741   1
   0 -14  28 7.77399 32.0091   1
   0 -14  28 1.48779 27.7470   1
   0 -14 -28 6.89047 11.9406   1
   0 -14 -28-0.15031 14.4764   1
   0  14  28-7.18350 34.8180   1
   0  14 -30 81.4261 32.4578   1
   0  14  30 73.2131 18.5218   1
   0 -14  30 92.7295 34.9082   1
   0  14 -30 100.452 32.9616   1
   0 -14  30 11.1552 30.4830   1
   0 -14 -30 70.1279 14.3370   1
   0 -14 -30 49.3273 16.5686   1
   0  14  30 87.1085 38.7650   1
   0 -14  32-18.2884 36.9549   1
   0  14  32-7.29782 21.2803   1
   0  14 -32 44.2039 33.3014   1
   0 -14 -32 11.6127 15.3002   1
   0  14  32-13.9994 39.4034   1
   0 -14 -32 14.6016 18.3346   1
   0 -14  32-7.98535 31.5338   1
   0 -16   0 10572.6 167.323   1
   0  16   0 8492.80 163.910   1
   0  16   2 9.81050 13.2043   1
   0 -16   2-4.94441 12.5667   1
   0 -16   2-9.91659 14.3293   1
   0 -16  -2 0.58483 11.8618   1
   0  16   2 2.47636 12.1633   1
   0  16  -2 1.86463 13.5628   1
   0  16  -2 12.7370 15.4233   1
   0  16   4 35.0713 12.2507   1
   0  16  -4 31.7663 16.3825   1
   0 -16  -4 31.4773 11.3556   1
   0 -16   4 24.6864 15.1017   1
   0  16  -4 49.8552 13.9361   1
   0  16   4 5.33257 11.3610   1
   0  16   6 1.59608 10.4534   1
   0 -16  -6-0.85072 5.67931   1
   0  16  -6-13.9618 16.4357   1
   0 -16  -6-8.23802 11.2262   1
   0  16  -6 6.07971 13.8209   1
   0 -16   6-8.87059 15.8615   1
   0 -16   8 463.813 28.7344   1
   0  16   8 316.583 17.3056   1
   0  16  -8 338.035 23.4570   1
   0 -16  -8 387.338 20.2094   1
   0 -16  -8 230.995 14.7232   1
   0  16   8 431.354 17.7948   1
   0  16  -8 392.297 26.8325   1
   0  16  10-2.16335 8.29127   1
   0 -16  10-4.55887 20.0619   1
   0  16 -10-13.9566 16.5186   1
   0 -16 -10-1.32568 15.3649   1
   0 -16 -10-18.4279 7.23915   1
   0  16 -10-10.4985 19.7439   1
   0  16  10 4.07606 8.19293   1
   0  16  12 368.855 14.8421   1
   0 -16  12 376.401 28.6316   1
   0  16 -12 381.256 29.0828   1
   0  16 -12 325.667 25.3445   1
   0  16 -14 11.0231 21.7028   1
   0  16 -14 11.6189 18.0599   1
   0 -16  14-5.87582 21.0750   1
   0 -16  16 1792.94 77.4888   1
   0  16 -16 1838.80 78.4089   1
   0  16 -16 1840.93 75.8828   1
   0  16 -18 12.7213 25.2803   1
   0  16 -18 27.3612 23.0251   1
   0 -16  20 1002.02 53.6064   1
   0  16 -20 1011.42 54.6490   1
   0  16 -20 998.759 51.8961   1
   0  16 -22-14.3889 28.5093   1
   0 -16  22-8.45812 27.9893   1
   0 -16  24 12.2593 29.4820   1
   0  16  24-21.0954 19.2802   1
   0  16  24 7.26927 8.48550   1
   0  16 -24-10.4842 29.1465   1
   0  16 -26 11.9321 28.0411   1
   0 -16  26 19.4519 30.7036   1
   0  16  26 10.1591 29.3765   1
   0  16 -26 5.70881 30.2234   1
   0  16  26-8.68192 11.4543   1
   0  16  28 87.0851 14.6375   1
   0  16 -28 118.074 34.1033   1
   0  16 -28 129.317 32.0436   1
   0 -16  28 116.099 34.8952   1
   0 -16  30 9.43299 34.9784   1
   0  16 -30-12.6538 31.9737   1
   0  16 -30 26.2611 32.9183   1
   0  16  30 5.47455 35.1842   1
   0  16  30 2.80486 15.2326   1
   0  16  32 27.1047 17.2884   1
   0  16 -32 31.4558 34.9288   1
   0  16 -32 40.0255 35.3280   1
   0 -16 -32 25.7061 9.53196   1
   0  16  32 49.8595 44.8382   1
   0 -16 -32 16.2486 12.8197   1
   0 -18   0-0.14079 8.06125   1
   0 -18   0-8.54836 14.8604   1
   0  18   0 9.06262 13.6743   1
   0  18   2 713.014 30.1571   1
   0  18  -2 676.331 31.5106   1
   0  18  -2 876.305 35.7927   1
   0  18   2 950.517 34.7798   1
   0 -18   2 400.177 24.9656   1
   0 -18   2 194.288 35.3438   1
   0 -18  -2 801.020 31.9027   1
   0  18   4-1.86335 13.6047   1
   0 -18   4 1.71143 9.04880   1
   0  18  -4 13.0816 17.5407   1
   0 -18  -4-0.19823 12.5547   1
   0 -18   4-0.30837 16.2188   1
   0  18  -4-9.93193 14.8375   1
   0  18   4-7.08330 12.5192   1
   0  18   6 115.322 14.5013   1
   0 -18  -6 50.8784 9.97907   1
   0 -18   6 37.5386 9.55065   1
   0  18  -6 99.2126 20.7781   1
   0 -18   6 8.48835 19.3534   1
   0 -18  -6 101.991 14.3122   1
   0  18  -6 81.6909 17.2819   1
   0  18   8 7.77359 11.1576   1
   0 -18  -8-10.7012 9.80398   1
   0 -18   8-14.5362 11.2230   1
   0  18  -8-21.5166 20.4668   1
   0 -18  -8-11.3653 13.8748   1
   0  18  -8 5.97776 16.5316   1
   0  18   8 9.22221 11.0727   1
   0 -18   8-4.48070 19.4369   1
   0 -18  10 602.687 35.7249   1
   0  18  10 497.008 23.4078   1
   0  18 -10 513.978 31.3828   1
   0  18 -10 625.439 36.2664   1
   0  18  10 687.425 23.9985   1
   0 -18 -10 416.749 21.6368   1
   0 -18  10 434.553 28.1671   1
   0 -18 -10 567.491 28.7888   1
   0  18 -12 19.3693 19.1562   1
   0 -18  12-23.4229 25.2181   1
   0  18  12-3.79470 9.45348   1
   0  18 -12 0.45124 22.4764   1
   0  18  12-3.29197 9.02313   1
   0 -18  12 3.54719 17.1056   1
   0  18  14 11.7601 8.18763   1
   0 -18  14-11.8120 25.3957   1
   0  18  14 6.17188 7.78634   1
   0 -18  14-2.64668 20.4706   1
   0  18 -14 17.5949 25.2262   1
   0  18 -16 13.2300 22.2922   1
   0 -18  16 6.42090 26.6898   1
   0  18 -16 4.01014 26.7629   1
   0 -18  16 0.84012 22.9325   1
   0  18 -18 779.931 45.1154   1
   0 -18  18 751.616 44.5670   1
   0  18 -18 831.383 48.9649   1
   0  18 -20 10.5158 25.1665   1
   0 -18  20 10.8970 28.8560   1
   0  18 -20 13.7013 29.3175   1
   0 -18  20 0.94144 26.0974   1
   0 -18  22 330.574 37.6388   1
   0  18 -22 291.914 33.4343   1
   0  18 -22 270.725 35.9706   1
   0 -18  22 262.401 33.2579   1
   0 -18  24-15.1566 32.0036   1
   0 -18  24-4.18620 28.9420   1
   0  18 -26 35.5001 32.7927   1
   0  18 -26 69.9410 30.5768   1
   0 -18  26-1.08574 30.7119   1
   0  18 -28 7.05944 31.3090   1
   0 -18  28 1.09683 30.0963   1
   0  18 -28 29.6625 33.5447   1
   0 -18  28 6.81786 36.5993   1
   0 -18  30 138.997 41.3695   1
   0  18 -30 131.523 35.3742   1
   0  18  30 68.6516 10.8664   1
   0  18 -30 108.556 37.7251   1
   0 -18  30 27.6465 33.7826   1
   0  18  30 56.6678 25.9970   1
   0 -20   0 593.447 28.2413   1
   0  20   0 765.042 32.1727   1
   0 -20   2-8.78758 13.2630   1
   0 -20  -2-8.96179 16.4377   1
   0 -20   2-2.22171 18.6575   1
   0  20  -2 3.71179 20.1448   1
   0  20   2-2.31301 14.8126   1
   0  20  -2 2.98724 15.9430   1
   0  20   2-2.46060 17.7135   1
   0 -20   4 21.8974 14.4090   1
   0 -20  -4 23.3608 16.8855   1
   0 -20   4 9.70819 20.7721   1
   0  20  -4 59.2077 21.9984   1
   0  20  -4 60.2068 17.2153   1
   0  20   4 57.4859 17.8876   1
   0 -20  -6-13.3292 13.0965   1
   0 -20   6 5.16791 14.8623   1
   0  20  -6 5.41068 21.6066   1
   0  20  -6 8.14569 17.1557   1
   0  20   6-15.5450 15.7676   1
   0 -20   6-7.26552 19.9530   1
   0 -20  -6 7.32399 15.8095   1
   0 -20  -8 4.62866 26.0009   1
   0 -20   8 71.3336 31.3289   1
   0  20  -8 416.578 27.8242   1
   0  20   8 353.182 20.7154   1
   0 -20  -8 362.429 20.0931   1
   0 -20   8 328.098 25.3021   1
   0  20  -8 516.982 33.8309   1
   0  20   8 575.487 23.9100   1
   0  20  10-0.96889 12.1263   1
   0  20 -10 15.2796 19.5711   1
   0 -20 -10 7.20122 10.8103   1
   0 -20  10 2.42774 18.5943   1
   0 -20  10 11.1427 23.1874   1
   0  20 -10-10.4292 24.7351   1
   0  20  10 11.2457 12.7884   1
   0 -20  12 88.1920 33.0164   1
   0 -20 -12 296.571 17.5649   1
   0  20  12 370.300 19.6230   1
   0  20 -12 437.096 31.3610   1
   0 -20  12 500.130 36.7257   1
   0  20 -12 562.921 38.3887   1
   0  20  12 615.764 21.2327   1
   0 -20 -12 339.291 29.0197   1
   0  20  14 3.38605 9.24741   1
   0 -20  14-16.5615 26.9563   1
   0  20 -14-10.5809 22.6620   1
   0  20 -14-7.82027 26.9641   1
   0  20  14-11.7324 10.3716   1
   0 -20  14-4.72475 24.3864   1
   0  20 -16 57.2467 30.3955   1
   0 -20  16 67.9669 30.7450   1
   0  20 -16 49.0419 25.4810   1
   0 -20  16 8.62730 26.5200   1
   0 -20  18-2.87748 26.2494   1
   0  20 -18 27.2944 30.4693   1
   0  20 -18 22.1268 25.7523   1
   0 -20  20 656.473 45.0344   1
   0  20 -20 680.547 44.6159   1
   0  20 -20 695.745 49.0413   1
   0  20 -22-8.33875 28.6169   1
   0 -20  22-3.27017 35.6279   1
   0  20 -22-0.61416 31.1610   1
   0 -20  24-13.8902 30.3404   1
   0  20 -24-3.17161 33.3623   1
   0 -20  24 30.2422 36.8948   1
   0 -20  26 3.94890 31.2767   1
   0  20 -26 30.9816 31.2748   1
   0 -20  26-7.94361 39.4486   1
   0 -20  28 27.1763 35.1105   1
   0  20 -28 129.894 34.6910   1
   0 -20  28 101.199 41.1326   1
   0  20 -28 115.900 38.4194   1
   0 -22   0 11.2590 17.6569   1
   0  22   0-12.1211 17.4292   1
   0 -22   0-2.77359 19.3532   1
   0  22  -2 219.434 22.9261   1
   0  22   2 202.315 21.2940   1
   0  22  -2 344.450 30.6722   1
   0  22   2 305.793 27.2487   1
   0 -22  -2 313.051 24.7906   1
   0 -22   2 198.887 23.3601   1
   0  22   4-6.52440 19.9668   1
   0 -22   4 15.6550 19.4856   1
   0  22  -4-15.7233 24.6893   1
   0  22  -4-2.78791 18.4107   1
   0 -22  -4-9.35504 18.9391   1
   0 -22   4-1.50066 22.4298   1
   0  22   6 57.7943 19.1499   1
   0 -22  -6 54.8043 16.2947   1
   0 -22   6 41.6887 21.1149   1
   0  22  -6 52.8829 26.1980   1
   0  22  -6 52.2157 20.1089   1
   0 -22   6 3.22512 23.8633   1
   0 -22  -6 65.9708 19.7566   1
   0  22  -8 17.2894 20.6652   1
   0  22   8 0.54060 14.2649   1
   0  22   8-1.15856 16.5471   1
   0 -22   8 1.95435 21.6440   1
   0 -22  -8 0.17087 13.7847   1
   0 -22  -8 9.31316 19.6144   1
   0  22  -8 31.1369 26.9647   1
   0 -22   8 2.09182 23.9208   1
   0  22 -10 1138.22 49.7877   1
   0  22  10 929.955 39.5304   1
   0  22 -10 1387.22 58.1908   1
   0  22  10 1702.40 45.1515   1
   0 -22 -10 896.308 38.5700   1
   0 -22  10 126.153 51.0845   1
   0 -22  10 199.163 53.5454   1
   0 -22  12-10.4765 27.3488   1
   0 -22 -12-13.5882 25.2415   1
   0 -22  12 0.88296 24.6055   1
   0 -22 -12 0.09228 10.2659   1
   0  22 -12 9.26178 28.5880   1
   0  22  12-8.42391 13.5754   1
   0  22  12 4.39363 12.2960   1
   0  22 -12-2.81468 22.7055   1
   0  22  14 5.81922 11.0556   1
   0  22 -14 21.9994 24.3097   1
   0  22 -14 18.3351 30.9420   1
   0 -22  14 2.79738 25.7167   1
   0  22  14 5.73623 12.3531   1
   0 -22  14-21.9885 29.1806   1
   0  22  16-0.70290 7.89252   1
   0  22 -16 3.23001 25.9810   1
   0 -22  16 33.9640 30.6597   1
   0 -22  16 4.92893 26.7833   1
   0  22  16-3.54501 7.65553   1
   0  22 -16 5.37205 30.7543   1
   0  22 -18 153.010 30.2191   1
   0 -22  18 168.794 34.7699   1
   0  22 -18 145.431 36.0170   1
   0  22 -20-24.5945 34.3209   1
   0 -22  20 3.27902 29.7700   1
   0  22 -20 10.2113 28.1359   1
   0  22 -22 101.521 31.9541   1
   0 -22  22 61.1119 35.9629   1
   0  22 -22 79.0342 36.7276   1
   0 -22  24 12.8361 31.5083   1
   0 -22  24-30.7000 35.8661   1
   0  22 -24-5.50028 36.2332   1
   0 -22  26 16.6288 33.6504   1
   0 -22  26 58.8378 38.8594   1
   0  22 -26 30.4841 37.9266   1
   0  24   0 147.583 22.1365   1
   0 -24   0 156.536 23.5944   1
   0  24  -2 17.8265 27.4265   1
   0  24   2-2.79572 23.8631   1
   0 -24   2 11.9626 20.7358   1
   0  24  -2 12.3302 19.2771   1
   0 -24  -2 19.8260 21.1819   1
   0  24   4 16.3143 22.4172   1
   0 -24   4 19.6438 22.1538   1
   0  24  -4 11.3313 28.4907   1
   0  24  -4-0.32970 20.1126   1
   0 -24   4 13.3001 25.1093   1
   0 -24  -4 33.5778 22.1618   1
   0  24   6 16.9092 16.7588   1
   0  24  -6-11.9336 20.9848   1
   0  24   6-4.96214 20.2339   1
   0 -24  -6 0.93063 17.0785   1
   0 -24   6-0.40395 23.2251   1
   0 -24  -6-36.2861 21.7822   1
   0 -24   6 0.87834 26.0544   1
   0  24  -6-25.2218 30.0849   1
   0  24   8 427.553 24.2249   1
   0  24  -8 497.024 32.9995   1
   0  24  -8 625.549 42.5619   1
   0 -24  -8 4.17706 24.2342   1
   0 -24   8 43.0610 34.9140   1
   0  24   8 781.033 31.0946   1
   0 -24   8 69.0116 39.6720   1
   0  24  10 1.77308 14.6207   1
   0  24 -10 13.9592 23.1768   1
   0  24  10 1.66387 17.6332   1
   0 -24  10 2.28173 25.2765   1
   0 -24 -10-0.80203 14.1398   1
   0 -24  10-23.7568 27.7077   1
   0  24 -10-28.3128 30.7594   1
   0 -24 -10-0.23305 20.0318   1
   0 -24  12 100.386 29.9879   1
   0  24 -12 73.3908 26.3022   1
   0  24  12 67.3807 15.1701   1
   0 -24 -12 100.178 30.2326   1
   0 -24 -12-0.88536 12.4473   1
   0 -24  12 7.24196 27.8274   1
   0  24 -12 110.241 33.9595   1
   0  24  12 150.879 20.7461   1
   0  24 -14-1.82060 25.7834   1
   0  24  14 12.7558 14.1359   1
   0 -24  14 3.06232 27.3635   1
   0  24 -14 4.99984 32.0134   1
   0 -24  14 8.82981 29.6149   1
   0  24 -16 25.9396 34.6157   1
   0 -24  16-6.98464 28.9924   1
   0  24 -16 43.6147 28.0455   1
   0  24  16 7.81702 10.3189   1
   0  24  16 28.2335 11.9640   1
   0 -24  16 15.4660 31.5866   1
   0  24 -18-40.5567 29.8204   1
   0 -24  18 13.9907 33.1063   1
   0  24 -18 12.7607 34.8777   1
   0 -24  18 6.74401 32.4996   1
   0  24 -20 51.9829 31.8327   1
   0  24 -20 57.6195 38.2725   1
   0 -24  20 19.8829 36.3425   1
   0  24 -22-0.54972 30.2208   1
   0  24 -22 22.2041 37.6596   1
   0 -24  22-15.4157 36.5398   1
   0 -24  22 12.5936 32.0582   1
   0 -26   0-2.92739 22.4469   1
   0  26   0-10.5221 20.2561   1
   0 -26   0 3.72259 24.2976   1
   0  26   0-15.1064 28.3949   1
   0 -26   2 1.97440 25.0119   1
   0  26  -2 76.3932 22.7097   1
   0 -26   2 7.50563 27.2590   1
   0 -26  -2 103.744 25.5339   1
   0  26   2 113.145 28.9584   1
   0  26  -2 134.510 32.3903   1
   0 -26   4-2.53692 24.3097   1
   0  26  -4-12.3450 21.8969   1
   0  26   4 1.33549 18.6057   1
   0 -26  -4 21.1359 23.2462   1
   0 -26   4-3.77601 25.5728   1
   0  26  -4 34.4188 31.9906   1
   0  26   4-23.2756 25.2596   1
   0  26   6 96.8252 24.6395   1
   0 -26   6-4.95198 26.5731   1
   0 -26  -6 0.25887 19.1408   1
   0  26  -6 61.0248 24.2423   1
   0  26   6 60.4515 19.1318   1
   0  26  -6 103.894 34.5212   1
   0 -26   6 14.6847 29.5407   1
   0 -26   8 0.48797 29.4267   1
   0  26   8-0.62720 21.3286   1
   0 -26   8-6.20373 26.2742   1
   0 -26  -8 0.89662 17.1750   1
   0  26   8 15.3835 16.8882   1
   0  26  -8 3.60335 23.7029   1
   0 -26  -8-3.48952 24.7787   1
   0  26  -8-19.5454 33.8444   1
   0 -26  10 117.606 33.8767   1
   0  26  10 73.9477 17.5673   1
   0  26 -10 131.346 27.3880   1
   0  26  10 150.332 22.5181   1
   0 -26 -10-2.57464 16.6946   1
   0 -26  10 20.6594 29.5768   1
   0 -26 -10 6.41192 24.2416   1
   0  26 -10 142.553 36.9061   1
   0  26  12 2.66289 19.0366   1
   0  26  12 9.63539 15.0641   1
   0  26 -12 11.2914 26.2040   1
   0 -26  12-0.53669 30.5998   1
   0 -26 -12 0.78335 13.1491   1
   0 -26  12-6.36300 28.4457   1
   0  26 -12 19.3647 34.9811   1
   0 -26 -12 13.2823 31.0982   1
   0  26  14-4.51507 16.4853   1
   0  26 -14 5.20645 27.1225   1
   0  26  14 3.58445 13.5534   1
   0  26 -14 4.83070 35.5812   1
   0 -26  14-6.11347 29.7669   1
   0 -26 -14-25.7138 24.7387   1
   0 -26  14-7.20230 32.1165   1
   0  26 -16 0.71584 36.8197   1
   0 -26  16 3.47511 30.6133   1
   0  26 -16-24.6559 28.1868   1
   0  26  16 2.04867 11.8909   1
   0  26  16 24.7171 16.0785   1
   0 -26  16-1.72922 32.6326   1
   0  26 -18 37.1281 29.8265   1
   0  26 -18 39.1658 39.3121   1
   0 -26  18 25.1438 34.9427   1
   0 -26  18 10.2241 33.6901   1
   0 -28   0 137.919 29.3212   1
   0  28   0 130.141 34.0546   1
   0  28  -2 10.3763 22.7033   1
   0 -28   2 2.15115 27.4718   1
   0 -28  -2-0.39123 27.2328   1
   0 -28   2 2.57421 25.6836   1
   0  28  -2 12.8420 32.5820   1
   0  28   2 1.49856 28.9257   1
   0  28   4-2.95524 20.7559   1
   0  28  -4 4.18611 24.6242   1
   0 -28   4-7.17403 29.2587   1
   0 -28  -4 14.8396 25.7203   1
   0 -28   4 2.31348 27.0547   1
   0  28  -4 2.49851 35.7434   1
   0  28   4 0.45528 27.9135   1
   0  28   6 13.3043 19.5112   1
   0  28  -6 19.3190 25.5326   1
   0  28  -6-0.68283 37.3342   1
   0  28   6 6.57236 25.7730   1
   0 -28   6 2.84205 29.3584   1
   0 -28   6 2.45434 28.8177   1
   0 -28  -6-4.09107 20.5097   1
   0 -28   8 3.62982 30.0498   1
   0 -28  -8-3.48078 20.7526   1
   0  28  -8 59.1810 27.2995   1
   0  28   8 43.1215 18.8922   1
   0  28  -8 49.6997 38.2904   1
   0  28   8 50.0687 24.4253   1
   0 -28   8 9.24592 32.8047   1
   0 -28  -8 7.84528 28.7527   1
   0 -28 -10 1.60306 16.9623   1
   0 -28  10-2.18316 30.5802   1
   0  28 -10 16.0382 26.5055   1
   0  28  10-3.71353 17.6287   1
   0  28 -10 3.68172 38.3941   1
   0  28  10-3.89727 23.3823   1
   0 -28  10 34.4564 32.0063   1
   0 -28 -10 2.11004 25.5777   1
   0 -28  12 1.15281 34.5781   1
   0  28  12 27.0612 16.4861   1
   0  28 -12 43.7724 28.4947   1
   0  28  12 84.3885 22.8282   1
   0 -28 -12 38.6916 35.4340   1
   0 -28 -12 1.63184 15.0680   1
   0 -28  12 1.14538 31.2954   1
   0  28 -12 68.8757 40.7153   1
   0 -28  14 10.6371 36.7428   1
   0  28  14-5.50395 14.9208   1
   0  28 -14 9.71683 28.8901   1
   0 -28 -14-16.7615 32.1829   1
   0  28  14 0.64921 19.0445   1
   0 -28  14-1.18510 31.9082   1
   0  28 -14 24.1666 40.4695   1
   0 -30   0-9.87878 26.5828   1
   0 -30   0 20.9501 29.6087   1
   0 -30   2-4.57557 28.6332   1
   0 -30  -2 152.953 33.0711   1
   0 -30   2 113.505 32.8571   1
   0  30   2 54.3555 24.8970   1
   0  30  -2 79.5031 26.7897   1
   0 -30   4 0.97500 29.2497   1
   0 -30   4 5.32470 32.2251   1
   0  30  -4 20.2864 27.2027   1
   0  30   4-21.3837 22.2646   1
  -1   1  -3 4031.93 137.507   1
   1  -1   3 4161.27 137.514   1
   1   1  -3 3982.43 137.771   1
  -1  -1   3 3879.69 137.830   1
   1   1  -3 4026.46 137.750   1
  -1   1  -3 3937.56 137.542   1
   1  -1   5 3109.41 102.665   1
  -1   1  -5 3117.25 102.758   1
  -1  -1  -5 2899.47 102.028   1
   1   1  -5 2992.72 103.186   1
  -1   1   5 2942.86 102.222   1
   1  -1  -5 2884.04 102.073   1
  -1   1   5 3091.55 102.455   1
   1   1  -5 2943.84 103.015   1
  -1  -1   5 2972.52 103.040   1
   1   1   5 2772.53 102.168   1
  -1   1  -5 2907.72 102.704   1
   1  -1   5 3008.52 102.814   1
  -1  -1  -5 2971.98 102.078   1
  -1   1  -7 3346.22 117.818   1
   1   1   7 3318.55 117.280   1
  -1  -1  -7 3475.95 117.173   1
  -1  -1   7 3410.37 118.149   1
   1  -1  -7 3549.16 117.467   1
  -1   1   7 3323.54 117.319   1
  -1  -1  -7 3328.18 117.075   1
   1   1   7 3225.50 116.970   1
   1  -1   7 3374.06 117.652   1
  -1   1  -7 3436.09 117.883   1
   1   1  -7 3237.23 117.860   1
  -1  -1   7 3406.69 118.213   1
  -1   1   7 3475.10 117.429   1
   1  -1  -7 3597.26 117.418   1
   1  -1   7 3330.56 117.936   1
  -1   1  -9 1.57793 4.33327   1
  -1  -1  -9 2.00394 3.62611   1
   1  -1   9 0.89763 4.67828   1
   1   1  -9 11.5013 4.92384   1
   1  -1  -9 4.27074 4.04591   1
  -1   1   9 4.89393 4.31668   1
  -1  -1   9 6.04390 5.15548   1
  -1  -1   9 8.10375 5.09315   1
   1  -1  -9 5.14110 4.57696   1
  -1   1   9 4.28373 4.17771   1
   1   1  -9 10.9023 5.29715   1
  -1  -1  -9 1.57009 4.11476   1
  -1   1  -9 3.31194 4.69733   1
   1   1   9 7.81599 4.03987   1
   1  -1   9 7.92031 4.67778   1
  -1  -1 -11 5.30029 5.52657   1
  -1   1 -11 12.6626 6.42223   1
   1  -1  11 8.25467 7.05271   1
   1   1  11 13.6050 5.95171   1
  -1   1 -11 12.0335 6.64196   1
  -1  -1 -11 8.41692 6.02280   1
   1  -1  11 13.0117 6.54836   1
  -1  -1  11 7.49332 7.25768   1
   1  -1 -11 12.9008 6.10200   1
  -1   1  11 13.4184 6.67454   1
   1   1 -11 10.6354 7.62610   1
   1  -1 -11 4.20375 6.58138   1
  -1  -1  11 5.23547 6.86948   1
  -1  -1 -13 274.611 15.3747   1
  -1   1 -13 293.735 16.4836   1
   1   1 -13 266.616 16.4931   1
   1  -1 -13 286.133 15.8152   1
   1   1  13 264.258 15.1558   1
   1  -1  13 261.605 16.1419   1
  -1   1  13 252.697 15.8868   1
  -1  -1  13 327.006 17.7423   1
  -1  -1 -13 262.658 15.5369   1
  -1   1 -13 233.229 14.8724   1
   1   1 -13 307.922 17.7911   1
   1  -1 -13 282.385 16.2632   1
   1   1  15 349.151 20.0555   1
   1   1 -15 379.376 21.6022   1
   1  -1  15 373.004 21.4509   1
  -1   1 -15 375.926 20.5777   1
   1  -1 -15 384.786 20.6627   1
  -1  -1 -15 401.194 19.9902   1
  -1  -1  15 348.710 21.1493   1
   1   1  15 377.724 19.1984   1
   1  -1  15 394.881 20.8689   1
  -1  -1  15 366.608 21.5847   1
  -1  -1 -15 300.992 17.8176   1
  -1   1 -15 261.002 16.8205   1
  -1   1  15 385.338 20.4681   1
   1  -1 -15 363.839 19.6659   1
   1   1 -15 378.434 21.0763   1
   1   1  17 509.957 24.7347   1
   1   1 -17 510.277 25.7634   1
   1  -1 -17 520.718 25.0867   1
   1  -1  17 446.177 25.0688   1
  -1  -1 -17 520.129 24.0846   1
  -1   1 -17 513.184 24.7777   1
   1  -1  17 519.373 24.9130   1
   1   1  17 517.369 23.4255   1
  -1   1  17 337.126 20.1966   1
  -1  -1  17 498.923 24.6831   1
  -1  -1 -17 374.707 21.0231   1
  -1   1 -17 481.615 24.6742   1
  -1  -1  17 454.259 25.1989   1
   1  -1 -17 509.624 24.0378   1
   1   1 -17 488.463 24.8997   1
   1   1  19-3.99055 12.1962   1
  -1   1  19-0.18764 11.0845   1
  -1  -1  19 11.2559 8.19373   1
   1  -1  19 11.0736 16.3983   1
   1  -1 -19 4.09990 12.3703   1
  -1   1 -19 47.8267 26.4169   1
  -1  -1 -19 5.04247 12.5857   1
   1   1 -19 6.85439 13.0334   1
  -1   1  19 0.95070 13.0559   1
   1  -1  19-0.26382 15.8024   1
   1   1  19 4.50036 13.0780   1
  -1  -1  19 10.1838 14.1804   1
   1   1 -21 1294.37 52.7832   1
   1   1  21 1157.85 50.4896   1
   1  -1 -21 1258.50 51.4688   1
   1  -1  21 1130.71 51.3316   1
  -1   1 -21 1317.71 51.7174   1
  -1  -1 -21 1338.61 51.1821   1
  -1   1  21 1169.86 50.7241   1
  -1  -1  21 1139.21 51.5950   1
   1   1  21 1313.54 49.6689   1
   1  -1  21 1451.53 51.5021   1
  -1  -1 -21 1225.55 50.0724   1
  -1   1 -21 1246.14 50.9757   1
  -1   1  21 1207.40 50.1425   1
  -1  -1  21 1019.14 48.5353   1
   1   1 -21 1247.62 51.1639   1
   1   1 -23 1239.06 53.6417   1
   1  -1  23 1155.19 52.9481   1
   1   1  23 1183.40 52.1519   1
   1  -1 -23 1198.26 52.2129   1
  -1  -1 -23 1319.37 52.4298   1
  -1   1 -23 1233.39 52.4650   1
  -1  -1  23 1177.44 53.0847   1
  -1   1  23 1110.77 51.7110   1
   1   1  23 1313.76 50.6268   1
   1  -1  23 1311.45 51.9434   1
  -1   1  23 1234.25 51.5879   1
  -1  -1  23 1136.05 51.4911   1
  -1   1 -23 1248.01 52.2150   1
  -1  -1 -23 1229.89 51.1835   1
   1   1 -23 1246.99 51.9988   1
   1  -1 -23 1246.38 51.0858   1
   1   1 -25 710.423 39.0171   1
   1  -1 -25 761.457 38.4887   1
   1   1  25 677.740 37.4503   1
   1  -1  25 647.879 38.2677   1
  -1   1 -25 717.392 37.9082   1
  -1  -1 -25 792.548 37.5238   1
  -1   1  25 646.985 37.0111   1
  -1  -1  25 609.452 37.6856   1
   1  -1  25 808.975 37.1744   1
   1   1  25 783.936 35.7420   1
  -1  -1 -25 714.048 36.4858   1
  -1   1  25 763.460 37.0674   1
  -1   1 -25 707.073 37.3419   1
  -1  -1  25 677.872 37.0440   1
   1  -1 -25 693.563 35.5394   1
  -1  -1 -27 178.867 22.8731   1
  -1   1 -27 150.546 23.8018   1
   1   1 -27 155.558 22.4588   1
   1  -1 -27 177.704 22.0055   1
  -1   1 -27 156.304 23.5154   1
  -1  -1 -27 149.827 22.4854   1
  -1   1  27 170.489 22.7039   1
  -1  -1  27 164.477 24.1914   1
   1   1  27 161.077 24.2921   1
   1  -1 -27 200.090 25.5745   1
   1   1 -27 171.987 25.7687   1
  -1  -1  27 155.801 25.0663   1
   1  -1  27 167.669 26.3341   1
  -1   1  27 162.715 23.7161   1
   1   1  27 193.666 22.1557   1
   1  -1  27 215.504 23.1810   1
   1   1 -29 11.6083 24.1508   1
   1  -1 -29 4.57850 22.8502   1
  -1   1 -29 23.2736 23.1811   1
  -1  -1 -29 14.9471 20.3991   1
   1  -1 -29 0.32620 19.8761   1
  -1   1 -29 7.31862 21.4454   1
   1   1 -29 8.45642 20.3508   1
  -1  -1 -29 39.2144 21.3425   1
   1   1  29 9.78497 23.6721   1
   1  -1  29-15.3331 25.2921   1
  -1   1  29 18.8174 22.3107   1
  -1  -1  29 21.0454 23.5141   1
   1   1  29-3.99170 20.2878   1
  -1   1  29 19.6509 22.0785   1
   1  -1  29 9.17494 20.6902   1
  -1  -1  29 3.57632 21.7477   1
   1  -1 -31 116.654 27.4527   1
  -1   1 -31 147.941 27.9275   1
  -1  -1 -31 149.005 25.5464   1
   1   1 -31 138.450 28.8140   1
   1  -1  31 142.052 24.9517   1
   1   1  31 149.840 24.0416   1
  -1  -1  31 135.129 26.3241   1
  -1   1  31 137.607 25.8984   1
   1   1 -31 124.140 24.7630   1
   1  -1 -31 140.091 23.4264   1
  -1  -1 -31 133.992 24.6684   1
  -1   1 -31 134.013 25.9888   1
   1  -1  31 128.064 28.7564   1
  -1  -1  31 133.591 27.9563   1
  -1   1  31 106.914 26.6683   1
   1   1  31 18.4163 28.4608   1
   1  -1 -33 447.642 37.7369   1
   1   1 -33 417.410 38.6116   1
  -1  -1 -33 454.937 35.7547   1
  -1   1 -33 484.650 38.2812   1
   1  -1  33 390.892 38.5910   1
  -1  -1  33 374.955 37.9319   1
  -1   1  33 404.582 37.3556   1
   1   1  33 529.476 33.9572   1
   1  -1  33 483.602 34.5632   1
  -1   1  33 470.513 34.9283   1
  -1  -1 -33 425.724 33.8291   1
  -1   1 -33 422.117 35.0881   1
  -1  -1  33 491.392 35.8335   1
   1   1 -33 406.637 33.1869   1
   1  -1 -33 445.419 32.7305   1
  -1   1  35 244.430 36.0178   1
   1  -1  35 25.3122 36.4030   1
   1  -1 -35 276.958 35.8006   1
  -1  -1 -35 259.725 33.3272   1
   1   1 -35 248.489 36.1270   1
  -1   1 -35 278.426 34.4472   1
  -1  -1  35 274.502 37.4074   1
   1   1  35 38.7549 36.6851   1
  -1  -1  35 303.537 32.8753   1
   1   1  35 353.880 31.4095   1
  -1   1  35 314.211 33.7853   1
   1  -1  35 315.678 31.3495   1
   1  -1 -35 213.300 28.8296   1
  -1  -1 -35 242.247 31.0282   1
   1   1 -35 211.177 29.5510   1
  -1   1 -35 282.809 32.6186   1
   1   1  37 41.3083 28.0264   1
  -1   1  37 5.51620 31.4104   1
  -1  -1  37-0.47648 32.5833   1
   1  -1  37 40.2407 28.5496   1
   1   1 -37 9.56591 26.9811   1
  -1  -1 -37 11.9100 27.5592   1
  -1   1 -37 48.3737 29.1877   1
   1  -1 -37 56.9138 27.5058   1
   1   1  37 1.19913 33.7789   1
   1  -1  37-3.77047 34.9308   1
  -1   1  37 17.0943 36.5811   1
  -1  -1  37-11.0361 36.0632   1
   1  -1 -37 40.5646 37.8661   1
   1   1 -37 3.65526 33.9741   1
  -1  -1 -37 49.1595 30.6328   1
  -1   1 -37 39.5671 31.5449   1
   1   3  -1 2908.40 99.4555   1
  -1  -3   1 3042.98 99.6273   1
   1  -3   1 2821.46 98.9323   1
  -1   3  -1 2708.60 99.0560   1
  -1  -3   1 2913.98 99.5005   1
  -1   3  -1 2773.46 99.0956   1
   1  -3   1 3034.28 99.2171   1
  -1  -3   3 22558.7 778.899   1
   1   3  -3 23062.8 778.826   1
   1   3  -3 23240.1 778.905   1
  -1  -3   3 22876.5 778.771   1
  -1   3  -3 23514.0 778.510   1
   1  -3   3 21420.1 778.153   1
   1  -3   3 23400.6 778.630   1
  -1   3  -3 23127.8 778.448   1
   1  -3   5 7535.59 231.581   1
   1   3  -5 7326.98 232.278   1
  -1  -3   5 6933.81 231.692   1
  -1   3  -5 7117.12 231.514   1
   1  -3   5 7023.87 231.600   1
   1   3  -5 6771.81 231.685   1
  -1  -3   5 6809.16 231.741   1
  -1  -3  -5 5932.83 229.891   1
   1   3   5 6692.65 229.844   1
  -1  -3  -5 6231.78 230.910   1
   1   3   5 6678.30 232.156   1
  -1   3  -5 6991.47 231.411   1
   1  -3   7 288.864 11.8105   1
  -1  -3   7 300.136 12.6758   1
  -1   3  -7 297.984 11.9993   1
   1  -3   7 294.054 12.2483   1
   1   3   7 336.070 9.81193   1
  -1  -3   7 302.149 12.6986   1
   1   3  -7 288.418 12.1443   1
   1   3   7 346.265 12.1804   1
  -1   3  -7 284.358 12.0197   1
   1   3   9 20.0678 3.83953   1
   1  -3   9 24.9725 6.18605   1
  -1   3  -9 19.4144 5.82516   1
  -1  -3  -9 20.7233 4.03970   1
  -1   3  -9 17.8644 5.89107   1
   1  -3   9 19.9612 5.84216   1
  -1  -3   9 18.6972 6.20498   1
   1   3  -9 21.8367 6.02316   1
  -1   3   9 23.4946 4.34812   1
   1  -3  -9 16.7309 3.99183   1
  -1  -3   9 21.8722 6.44282   1
   1  -3  -9 22.5114 4.32772   1
   1   3  -9 25.2525 6.67455   1
  -1   3   9 20.2479 4.46455   1
  -1   3 -11 195.503 13.2072   1
   1  -3  11 181.020 13.4620   1
   1   3 -11 228.837 14.4302   1
   1  -3 -11 188.285 10.8229   1
  -1  -3  11 201.347 13.5390   1
  -1   3 -11 147.191 10.5898   1
  -1   3  11 207.416 11.0476   1
  -1  -3 -11 183.288 10.5103   1
   1  -3  11 221.001 13.1294   1
   1   3  11 192.396 10.3285   1
  -1  -3  11 189.207 13.6191   1
   1  -3 -11 206.204 10.5853   1
   1   3 -11 204.376 13.3751   1
   1  -3 -13 215.757 12.2393   1
   1   3 -13 188.099 16.6871   1
  -1   3 -13 178.090 15.5702   1
   1   3  13 177.650 12.4693   1
  -1  -3 -13 209.954 11.8320   1
  -1   3  13 188.767 12.9391   1
  -1  -3 -13 157.233 12.2389   1
  -1   3 -13 121.937 11.4022   1
  -1  -3  13 181.193 15.9922   1
   1   3  13 178.229 12.0455   1
   1  -3  13 200.228 15.1576   1
  -1   3  13 160.479 12.3980   1
   1  -3 -13 174.220 12.1605   1
   1   3 -13 186.018 15.7574   1
   1   3 -15 2408.41 76.3694   1
   1  -3  15 2118.51 74.9436   1
  -1   3 -15 2357.53 75.5506   1
   1   3  15 1990.48 72.0037   1
  -1  -3 -15 2356.71 72.4286   1
  -1   3 -15 2224.92 74.7293   1
  -1  -3 -15 2024.09 71.7849   1
  -1  -3  15 2447.71 75.9379   1
   1   3  15 2239.15 71.7946   1
   1  -3  15 2298.44 74.6079   1
  -1   3  15 2149.16 72.3820   1
  -1  -3  15 2210.21 75.6126   1
   1  -3 -15 2283.07 72.3457   1
   1   3 -15 2381.92 75.6902   1
   1  -3  17 1434.07 54.5076   1
   1   3 -17 1479.52 54.8953   1
   1  -3 -17 991.886 49.8132   1
  -1   3 -17 1467.89 54.4710   1
  -1  -3 -17 1528.89 51.5976   1
  -1  -3  17 1437.71 54.4766   1
  -1   3  17 1374.30 50.8150   1
  -1   3 -17 1520.41 54.5432   1
  -1  -3 -17 931.570 48.3126   1
   1  -3  17 1504.37 53.6379   1
   1   3  17 1486.03 50.9201   1
  -1  -3  17 1392.61 54.5595   1
  -1   3  17 1366.89 51.6257   1
   1  -3 -17 1437.96 51.2465   1
   1   3 -17 1552.11 54.6404   1
  -1   3 -19 34.8815 14.6903   1
  -1   3 -19 23.6050 14.5764   1
   1   3 -19 6.03813 13.8538   1
   1  -3 -19 10.7361 11.4676   1
  -1   3  19 36.4842 12.9107   1
   1   3  19 14.5062 11.4471   1
  -1  -3 -19 27.4705 11.1044   1
  -1  -3  19 9.54991 12.0489   1
   1  -3  19 12.4433 13.9056   1
   1  -3  19 8.91035 15.5396   1
  -1  -3  19 18.4167 15.2001   1
  -1   3  19 7.10751 12.1031   1
   1  -3 -21 700.146 31.2239   1
   1  -3  21 641.170 33.7208   1
  -1  -3 -21 660.303 29.7204   1
  -1  -3 -21 629.211 30.0457   1
  -1   3 -21 663.740 32.5688   1
  -1   3  21 655.023 30.4342   1
   1  -3  21 717.364 32.3713   1
   1   3  21 676.111 29.4495   1
  -1  -3  21 636.080 33.7416   1
   1   3 -21 685.098 32.7835   1
   1  -3 -21 656.817 29.7237   1
   1  -3 -23 1763.58 65.1331   1
   1   3 -23 1730.43 68.5927   1
  -1   3 -23 1699.07 67.0889   1
   1  -3  23 1490.39 67.0253   1
   1   3  23 1460.04 63.7224   1
  -1  -3 -23 1691.35 63.9390   1
  -1  -3 -23 1530.95 63.2730   1
  -1   3  23 1628.07 63.6487   1
  -1   3 -23 1636.70 66.3865   1
  -1  -3  23 1509.04 64.3401   1
   1   3  23 1715.89 63.1139   1
   1  -3  23 1762.43 66.8189   1
  -1  -3  23 1542.36 67.4279   1
   1   3 -23 1664.26 66.4976   1
   1  -3 -23 1626.68 63.3471   1
   1   3  25 791.384 40.8777   1
   1  -3 -25 916.479 41.6435   1
   1  -3  25 827.427 44.7488   1
  -1   3 -25 848.321 43.1971   1
   1   3 -25 876.324 44.8651   1
  -1  -3 -25 892.580 40.3414   1
  -1   3 -25 853.252 43.0137   1
  -1  -3 -25 819.048 39.9198   1
  -1  -3  25 924.787 42.7902   1
  -1   3  25 871.641 40.1500   1
   1  -3  25 957.774 42.5469   1
   1   3  25 894.811 39.2686   1
  -1  -3  25 828.703 44.1346   1
   1  -3 -25 841.132 39.4701   1
   1  -3 -27 167.297 22.7824   1
  -1  -3 -27 170.918 21.0739   1
  -1   3 -27 151.771 24.2099   1
   1   3 -27 162.147 26.6308   1
   1  -3  27 168.283 23.6246   1
   1   3  27 167.966 20.7209   1
  -1   3  27 135.149 21.8986   1
  -1   3  27 145.859 22.2714   1
   1  -3  27 138.655 26.3138   1
   1   3  27 125.272 22.5841   1
  -1  -3  27 152.909 25.8596   1
   1  -3 -27 118.886 19.7980   1
  -1  -3  27 183.154 24.7787   1
   1   3 -27 152.314 23.4682   1
  -1  -3 -27 127.705 20.6687   1
  -1   3 -27 136.091 23.6841   1
   1  -3 -29 3.77803 21.3894   1
  -1   3 -29 14.0722 23.1909   1
  -1  -3 -29 8.60589 20.2895   1
   1   3 -29 5.19140 25.1001   1
   1  -3 -29 19.3301 18.9643   1
  -1  -3 -29 37.1947 20.4590   1
  -1   3 -29-2.34733 22.9738   1
   1   3 -29-21.5806 22.0794   1
  -1   3  29-2.80689 21.3209   1
   1   3  29-1.69118 19.9107   1
   1  -3  29 7.25327 23.1110   1
  -1  -3  29-5.45797 23.8740   1
  -1  -3  29 25.1687 24.8130   1
   1  -3  29 13.3123 26.3190   1
  -1   3  29-8.14388 21.4889   1
   1   3  29-1.98833 22.8073   1
  -1  -3  31 208.034 31.5214   1
   1  -3  31 171.534 39.0800   1
   1   3 -31 295.355 33.6677   1
  -1   3 -31 254.882 36.0474   1
   1  -3 -31 281.035 29.8489   1
  -1  -3 -31 283.506 28.3534   1
  -1  -3 -31 255.608 26.9104   1
  -1  -3  31 269.179 30.2982   1
  -1   3 -31 213.282 34.1412   1
   1  -3  31 282.864 32.8502   1
  -1   3  31 322.479 29.5733   1
   1   3  31 300.090 26.8117   1
  -1   3  31 240.412 29.0813   1
   1  -3 -31 257.615 25.7517   1
   1   3 -31 301.755 29.3367   1
   1   3 -33 304.201 37.0741   1
  -1   3  33 225.910 31.9327   1
   1  -3 -33 295.778 32.5593   1
  -1   3 -33 320.113 34.9626   1
  -1  -3 -33 292.666 30.5887   1
  -1  -3  33 292.246 32.4160   1
  -1   3 -33 267.311 31.9957   1
  -1  -3 -33 250.597 28.5988   1
  -1   3  33 321.248 30.8089   1
   1   3  33 310.731 28.6447   1
   1  -3  33 318.266 31.4128   1
   1  -3  33 271.193 36.0583   1
  -1  -3  33 260.465 34.7777   1
   1   3 -33 317.539 31.2683   1
   1  -3 -33 256.001 27.6263   1
   1   3 -35 208.140 36.1631   1
  -1   3 -35 220.771 35.0438   1
   1  -3 -35 199.637 33.3377   1
  -1  -3 -35 202.160 31.4012   1
  -1  -3  35 280.167 33.5640   1
  -1  -3 -35 191.703 28.5577   1
  -1   3  35 283.876 30.7982   1
   1   3  35 262.911 29.1367   1
   1  -3  35 190.268 29.8369   1
  -1   3  35 206.269 34.4442   1
   1  -3  35 199.030 36.7804   1
  -1  -3  35 182.226 36.3023   1
   1   3 -35 229.586 30.9276   1
  -1   3 -35 215.180 32.4523   1
   1  -3 -35 218.472 27.8546   1
  -1   3 -37-5.59346 32.7607   1
   1   3 -37-7.88405 35.0280   1
   1  -3 -37 26.5257 31.5470   1
  -1  -3 -37 20.4537 29.0495   1
  -1   3  37 36.0633 28.5894   1
  -1  -3  37 48.3795 30.4612   1
   1  -3  37 21.4407 28.6271   1
   1   3  37 34.1201 27.1227   1
  -1  -3 -37 41.0640 27.3829   1
   1  -3 -37 10.9425 25.8550   1
  -1   3 -37 32.4736 30.2414   1
   1   3 -37 23.9334 27.8833   1
   1  -3  37-1.95279 34.6708   1
  -1  -3  37 21.0848 36.2735   1
   1   3  37 3.97915 32.3549   1
  -1   3  37-11.4186 32.1919   1
   1   5  -1 85.3332 7.03448   1
  -1   5   1 67.2311 5.22803   1
   1  -5  -1 73.3032 5.79079   1
  -1   5  -1 62.2859 6.05019   1
   1  -5   1 67.4775 6.77432   1
  -1  -5   1 69.7872 7.12994   1
  -1  -5  -1 72.5668 5.84995   1
  -1  -5   1 83.2701 6.61404   1
   1   5   1 74.8976 6.02948   1
  -1  -5  -1 72.3562 6.18497   1
   1  -5   1 61.6953 6.09850   1
  -1   5  -1 62.6486 6.59554   1
  -1   5   1 57.8183 5.53562   1
   1   5   1 79.1910 5.86071   1
  -1   5  -3 210.291 12.1768   1
   1   5  -3 310.682 13.6282   1
  -1  -5   3 293.838 13.4030   1
  -1   5  -3 211.242 11.7920   1
   1  -5   3 207.460 12.1106   1
   1   5  -3 310.707 13.9050   1
  -1  -5   3 331.278 13.8975   1
  -1  -5  -3 452.251 15.1567   1
   1   5   3 291.870 11.9385   1
   1  -5   3 183.112 11.6211   1
   1   5   3 253.427 10.7909   1
  -1  -5  -3 273.294 10.7803   1
   1   5  -5 35233.0 1163.51   1
  -1  -5   5 34449.7 1163.28   1
   1  -5   5 34776.1 1163.24   1
  -1   5  -5 34325.4 1162.91   1
   1   5  -5 34570.5 1163.34   1
  -1  -5   5 34232.6 1163.43   1
   1   5   5 35377.6 1163.00   1
   1   5   5 32780.8 1161.16   1
  -1   5  -5 33538.9 1162.92   1
   1  -5   5 33871.8 1162.80   1
   1   5  -7 6849.76 226.387   1
  -1  -5   7 7204.66 226.765   1
  -1   5  -7 6811.85 225.876   1
   1  -5   7 6610.11 226.015   1
   1   5  -7 6659.30 226.183   1
   1   5   7 6247.50 225.361   1
  -1  -5  -7 6784.57 224.326   1
   1   5   7 6328.51 222.990   1
  -1  -5  -7 6802.03 223.477   1
   1  -5   7 6539.92 225.543   1
  -1  -5   7 6642.82 226.286   1
   1  -5   9 232.320 13.8519   1
  -1   5  -9 241.885 13.4600   1
   1   5  -9 255.385 13.9169   1
   1   5  -9 247.856 14.3299   1
  -1  -5   9 251.286 14.3499   1
   1   5   9 270.084 14.1535   1
   1  -5   9 220.858 12.8141   1
  -1  -5   9 223.946 13.8138   1
  -1  -5  11 1071.43 40.3966   1
   1  -5 -11 892.580 35.1937   1
   1  -5  11 955.389 39.8634   1
  -1   5 -11 1044.63 39.6562   1
   1   5 -11 1088.71 40.8537   1
  -1  -5 -11 1063.88 35.5539   1
   1   5 -11 1039.05 39.9876   1
   1  -5 -11 1069.82 35.2686   1
  -1  -5 -11 1009.85 35.4887   1
   1  -5  11 980.265 38.9207   1
  -1   5 -11 936.457 38.8728   1
  -1   5  11 786.676 34.4249   1
  -1  -5  11 1019.74 40.1253   1
   1   5  13 3791.36 133.784   1
  -1  -5 -13 4302.77 133.912   1
  -1   5 -13 3883.65 137.576   1
   1   5 -13 3998.28 138.513   1
   1   5 -13 3859.57 137.699   1
   1  -5 -13 3915.03 133.544   1
  -1   5  13 3587.85 133.508   1
  -1   5 -13 4002.53 137.962   1
  -1  -5 -13 3571.52 133.554   1
   1  -5  13 3932.54 136.981   1
  -1   5  13 3768.45 133.360   1
  -1  -5  13 3924.66 137.848   1
  -1  -5 -15 2513.42 81.9849   1
   1   5  15 2182.85 81.9774   1
  -1   5 -15 2290.27 85.9185   1
   1   5 -15 2337.08 86.7785   1
  -1   5  15 2015.82 81.6115   1
  -1   5 -15 2490.86 86.7886   1
  -1  -5  15 2285.11 85.9849   1
  -1   5  15 2308.76 81.9152   1
  -1  -5 -15 2310.13 82.0832   1
   1  -5  15 2511.36 85.8737   1
   1   5 -15 2387.67 86.4389   1
   1  -5 -15 2235.02 81.5655   1
   1   5  17 297.469 16.8438   1
  -1   5 -17 285.182 21.1454   1
   1  -5  17 264.825 21.7726   1
   1   5 -17 294.066 21.7223   1
   1   5 -17 297.838 21.3043   1
   1  -5 -17 228.260 15.6422   1
  -1  -5  17 291.414 21.7895   1
  -1   5  17 270.281 16.5551   1
   1  -5  17 336.409 21.5699   1
  -1   5 -17 388.525 22.7229   1
  -1  -5 -17 293.174 16.1033   1
  -1   5  17 218.529 15.9222   1
  -1  -5  17 289.743 21.8625   1
  -1   5 -19 39.1798 15.7400   1
   1   5  19 40.2601 11.7591   1
   1  -5 -19 45.4867 11.8393   1
  -1  -5  19 19.2140 13.7679   1
  -1   5  19 29.1232 11.3813   1
   1  -5  19 33.3457 14.7393   1
  -1  -5 -19 23.8368 8.70589   1
   1   5  19 45.2247 11.1572   1
  -1   5 -19 34.8424 15.1916   1
   1   5 -19 52.4521 15.6554   1
   1  -5 -19 37.0238 10.8146   1
   1   5 -19 42.5038 16.4648   1
   1  -5  19 44.9047 16.8336   1
  -1  -5  19 40.2224 16.6200   1
  -1   5  19 39.0230 11.5903   1
   1  -5 -21 53.6910 13.0604   1
   1  -5  21 50.6001 18.8171   1
  -1   5  21 43.4565 13.1984   1
  -1  -5  21 63.2103 19.1153   1
   1   5  21 49.8303 13.4031   1
   1   5  21 81.3508 13.0540   1
   1  -5  21 92.7269 17.2711   1
  -1   5  21 47.5904 13.2602   1
  -1  -5  21 33.3103 10.7692   1
   1   5 -21 63.2206 17.9064   1
   1  -5 -21 48.8476 12.2674   1
  -1   5 -21 82.2748 18.0808   1
  -1  -5 -21 67.4983 13.5989   1
  -1   5  23 955.231 43.2012   1
  -1  -5  23 1097.35 49.4636   1
  -1  -5 -23 495.641 38.6567   1
   1   5 -23 598.622 50.9576   1
   1  -5 -23 1187.42 43.7494   1
   1   5  23 1010.73 43.1377   1
  -1   5 -23 1194.05 48.5509   1
   1  -5  23 1092.96 49.2687   1
   1   5 -23 1109.29 47.9382   1
   1  -5 -23 1059.81 42.2441   1
   1   5  23 1276.99 42.9674   1
   1  -5  23 1189.04 47.3307   1
  -1  -5 -23 1110.55 43.0541   1
  -1   5  23 1168.76 43.4081   1
  -1  -5  23 827.831 43.1682   1
  -1   5 -23 1174.17 48.5946   1
  -1  -5  25 772.268 42.8292   1
  -1   5  25 678.122 36.8246   1
  -1  -5 -25 1023.12 37.4651   1
  -1   5 -25 872.695 42.9380   1
   1  -5  25 744.062 43.1498   1
   1   5  25 760.204 37.5199   1
   1  -5 -25 738.685 35.7703   1
  -1   5  25 849.213 37.2993   1
   1   5  25 860.073 36.6239   1
  -1  -5 -25 801.489 37.1402   1
  -1   5 -25 826.443 42.1154   1
   1  -5  27 300.413 31.3421   1
  -1   5  27 271.577 24.9818   1
  -1  -5  27 282.982 30.2337   1
  -1   5 -27 307.685 29.7734   1
  -1  -5 -27 372.367 24.5338   1
   1   5 -27 270.383 28.0932   1
   1  -5 -27 272.918 23.0592   1
   1  -5  27 300.145 28.9335   1
   1   5  27 351.800 24.1414   1
  -1   5  27 361.659 26.5370   1
  -1   5 -27 291.319 28.8188   1
  -1  -5  27 313.771 29.0465   1
  -1  -5 -27 270.323 24.0244   1
   1  -5  29 5.98364 27.0788   1
  -1  -5  29 26.1447 25.6997   1
  -1   5  29 10.9631 20.7901   1
  -1   5 -29 23.6151 24.4195   1
   1   5 -29 19.9210 26.8352   1
  -1  -5 -29 13.9348 18.7829   1
  -1  -5  29 27.3932 24.9878   1
   1   5  29 31.5397 19.7112   1
   1  -5  29 16.3802 24.4273   1
  -1  -5 -29 13.9326 19.5571   1
   1  -5 -29 25.1157 18.7038   1
  -1  -5  31 241.198 32.8239   1
  -1  -5 -31 234.575 25.6776   1
  -1   5 -31 211.358 33.0439   1
   1  -5 -31 270.466 25.6095   1
   1  -5  31 193.368 34.9878   1
   1  -5 -31 190.466 24.3107   1
   1   5  31 269.048 25.2304   1
   1  -5  31 208.913 30.4835   1
   1   5 -31 205.008 29.1252   1
  -1  -5 -31 210.692 25.2402   1
  -1   5 -31 216.084 31.7671   1
  -1  -5  31 233.453 30.2738   1
   1  -5  33 246.337 37.0568   1
  -1  -5  33 254.852 36.7773   1
   1   5 -33 264.945 35.9516   1
  -1   5 -33 258.096 34.2046   1
   1  -5 -33 399.446 31.7096   1
  -1  -5 -33 302.040 29.3053   1
   1  -5 -33 268.565 27.0880   1
   1   5 -33 226.647 31.2238   1
  -1  -5  33 284.984 32.8421   1
  -1  -5 -33 241.015 27.5035   1
  -1   5 -33 226.948 32.4452   1
   1  -5  33 268.570 31.5162   1
   1   5  33 310.453 27.7139   1
   1  -5  35 12.6819 34.8697   1
  -1  -5  35 90.0001 35.8372   1
   1   5  35 3.88746 29.6282   1
  -1  -5 -35 101.338 26.7471   1
  -1   5 -35 63.4571 31.1825   1
   1  -5 -35 101.923 28.5778   1
   1   5 -35 90.3811 33.8198   1
  -1   5 -35 78.5854 29.8933   1
   1  -5 -35 76.0909 24.2477   1
  -1  -5 -35 73.9233 25.6025   1
   1   5 -35 92.0795 28.3298   1
   1  -5  35 82.6560 28.8300   1
  -1  -5  35 90.5897 30.3667   1
   1  -5  37 36.0961 36.0301   1
  -1  -5  37 12.3863 38.3558   1
   1   5 -37 25.7079 35.4291   1
  -1   5 -37 53.6498 33.3499   1
   1  -5 -37 12.9128 28.6158   1
   1  -5  37 27.3472 28.8920   1
  -1  -5  37 25.2039 31.0694   1
   1  -5 -37 61.7484 26.2498   1
  -1  -5 -37 40.1910 27.1332   1
   1   5 -37 18.4940 29.0815   1
  -1   5 -37 60.6084 30.8952   1
  -1  -5 -37 69.2802 28.6716   1
  -1   7  -1 743.250 24.4206   1
   1  -7   1 751.538 24.8207   1
  -1   7   1 705.978 23.5043   1
   1  -7  -1 764.571 24.0163   1
  -1  -7  -1 801.387 24.4694   1
   1   7   1 770.747 24.4087   1
  -1  -7   1 723.662 24.8541   1
  -1  -7  -1 753.891 24.4028   1
   1   7  -1 783.655 25.0209   1
   1   7   1 793.497 24.2352   1
  -1  -7   1 792.238 25.0735   1
  -1   7   1 349.328 21.6291   1
   1  -7   1 699.393 24.1466   1
  -1   7  -1 399.360 22.2127   1
  -1   7   3 24.0091 3.35197   1
   1   7  -3 26.9504 6.63369   1
   1  -7   3 27.7493 5.97309   1
  -1   7  -3 26.2409 5.46265   1
  -1  -7  -3 13.0662 3.66570   1
   1   7   3 16.1431 3.57382   1
  -1  -7   3 16.8272 5.95917   1
   1   7   3 16.6242 3.98863   1
  -1  -7  -3 16.2863 4.89100   1
   1  -7   3 29.0928 5.56345   1
   1   7  -3 17.0768 6.09820   1
  -1   7  -3 22.1940 4.16205   1
  -1   7   3 11.1961 1.99740   1
  -1  -7   3 17.9914 6.06968   1
  -1  -7   5 450.952 20.6987   1
   1   7  -5 454.992 20.9596   1
  -1   7  -5 453.475 20.3730   1
   1  -7   5 452.613 20.8277   1
  -1  -7  -5 503.960 20.9879   1
   1   7   5 529.412 18.8410   1
   1   7   5 477.294 17.8605   1
   1  -7   5 424.697 20.1007   1
  -1   7  -5 426.331 20.0240   1
  -1  -7   5 453.803 20.9103   1
   1   7  -5 462.699 20.9541   1
   1   7  -7 11338.7 400.136   1
  -1  -7   7 11801.2 400.347   1
  -1   7  -7 11587.5 399.727   1
   1  -7   7 11349.9 399.991   1
   1   7   7 12401.8 398.684   1
   1   7  -7 11478.5 400.105   1
  -1  -7  -7 11482.4 398.754   1
   1  -7   7 11340.7 399.494   1
  -1  -7   7 11364.2 400.076   1
  -1   7  -7 11662.8 399.905   1
  -1  -7  -7 11696.6 396.395   1
   1   7   9 184.055 16.0950   1
   1   7  -9 196.773 15.8146   1
  -1   7  -9 207.539 15.1741   1
   1  -7   9 196.939 16.3694   1
  -1  -7   9 209.312 16.0296   1
  -1   7  -9 202.058 15.9277   1
   1  -7   9 200.547 15.0956   1
  -1  -7  -9 210.177 10.1116   1
   1   7  -9 194.647 15.9887   1
  -1  -7   9 213.992 16.9751   1
   1   7  11 1764.69 68.8288   1
  -1  -7 -11 1819.10 64.8121   1
  -1  -7  11 1872.11 70.2244   1
   1   7 -11 1876.09 70.3454   1
  -1   7 -11 1897.54 69.6095   1
   1  -7  11 1863.75 70.2779   1
   1   7  11 1893.50 64.0191   1
  -1  -7  11 1796.84 69.7848   1
   1  -7  11 1818.21 68.9437   1
  -1   7 -11 1961.40 70.3115   1
  -1  -7 -11 1711.39 63.9312   1
   1   7  13 4074.49 141.783   1
  -1  -7 -13 4023.44 138.122   1
   1  -7 -13 4057.50 137.146   1
   1   7 -13 3785.20 143.073   1
  -1   7  13 3849.80 137.567   1
  -1  -7  13 4018.95 143.537   1
   1  -7  13 4069.32 143.829   1
   1   7 -13 3999.84 143.930   1
  -1   7 -13 3994.54 142.987   1
   1  -7 -13 4078.03 137.099   1
   1   7  13 3936.22 137.853   1
   1  -7  13 4060.49 142.548   1
  -1   7  13 4153.83 137.523   1
  -1   7 -13 4096.00 143.342   1
  -1  -7  13 3835.12 143.070   1
  -1  -7 -13 3725.74 137.722   1
  -1   7  15 1299.69 50.2875   1
  -1   7 -15 1419.39 56.2363   1
   1   7  15 1330.93 50.6415   1
   1   7 -15 1424.47 57.3657   1
   1  -7 -15 1441.56 49.9727   1
  -1  -7 -15 1470.81 50.8167   1
   1   7 -15 1391.79 56.8956   1
   1  -7 -15 1397.31 50.1432   1
   1  -7  15 1410.31 55.6760   1
  -1  -7 -15 1277.21 50.4552   1
  -1   7 -15 1388.87 56.6145   1
  -1  -7  15 1408.44 56.8313   1
  -1   7  17 528.307 23.5962   1
  -1  -7  17 584.487 31.4249   1
   1   7 -17 609.940 31.6220   1
   1   7  17 503.131 23.8128   1
   1  -7  17 573.509 31.5374   1
  -1   7 -17 569.262 30.0666   1
   1   7 -17 557.802 30.5128   1
   1  -7 -17 582.152 23.4005   1
   1  -7  17 595.306 29.3902   1
  -1  -7  17 568.837 30.9606   1
  -1   7 -17 580.579 30.7132   1
  -1  -7 -17 527.116 23.6391   1
  -1  -7  19 10.2379 15.2756   1
   1  -7  19 8.93032 14.5961   1
  -1  -7 -19 3.67280 5.97941   1
   1   7 -19-5.20260 16.7132   1
  -1  -7  19-20.4913 17.5133   1
  -1   7  19 6.18855 9.96321   1
   1  -7  19 7.70028 17.8973   1
   1   7 -19 6.30278 16.0037   1
  -1   7 -19 5.71994 16.0788   1
   1  -7 -19 0.13508 9.55232   1
  -1   7 -19-2.64712 15.4925   1
   1   7  19-1.48598 9.99928   1
   1  -7 -19-3.58894 9.30818   1
  -1   7  21 203.081 16.2114   1
  -1  -7  21 215.277 23.7340   1
   1  -7 -21 245.260 15.6541   1
   1   7  21 202.723 16.5087   1
   1  -7  21 233.625 24.3309   1
   1  -7 -21 211.394 15.2687   1
   1   7 -21 227.370 22.9623   1
   1  -7  21 222.073 21.5331   1
  -1  -7  21 151.574 16.4660   1
  -1  -7 -21 225.980 16.4474   1
  -1   7 -21 232.939 22.8848   1
  -1   7 -23 129.554 22.0464   1
   1  -7 -23 156.144 15.3074   1
   1  -7  23 108.157 24.0841   1
   1   7  23 100.312 15.5021   1
  -1   7  23 93.9510 15.5079   1
  -1  -7  23 117.578 23.2336   1
   1  -7  23 114.572 21.0122   1
  -1  -7  23 83.8460 16.1053   1
   1  -7 -23 105.020 14.4875   1
   1   7 -23 116.538 21.9244   1
  -1  -7 -23 94.2297 15.0219   1
  -1   7 -23 87.3676 21.3789   1
  -1  -7  25 1046.96 52.8621   1
   1  -7  25 1113.72 53.9169   1
  -1   7  25 972.227 45.5440   1
  -1  -7 -25 1239.40 45.7102   1
   1  -7 -25 1187.91 45.9300   1
  -1   7 -25 1187.07 53.0604   1
   1   7  25 1017.29 46.0043   1
   1  -7  25 1177.89 51.1547   1
   1  -7 -25 1097.95 44.8008   1
  -1  -7 -25 1057.99 45.4604   1
  -1   7 -25 1123.87 52.1505   1
  -1  -7  25 1103.25 50.5590   1
  -1   7  27 213.902 22.9979   1
  -1  -7  27 252.097 30.6012   1
   1   7  27 190.784 23.0745   1
   1  -7  27 223.539 30.2380   1
  -1   7 -27 262.209 30.0192   1
  -1  -7 -27 277.222 21.4532   1
   1  -7  27 249.765 27.5144   1
   1   7 -27 230.154 27.9467   1
   1  -7 -27 233.237 20.8759   1
  -1  -7 -27 236.304 22.0138   1
  -1  -7  27 209.688 27.5668   1
  -1   7 -27 236.512 28.7614   1
  -1   7  29 12.6901 20.8154   1
   1  -7  29 1.58498 28.1088   1
  -1  -7  29-8.82018 27.9052   1
   1   7  29 16.4183 21.2529   1
  -1  -7  29 27.0161 26.2061   1
  -1   7  29 15.4829 19.9591   1
   1  -7  29 22.8094 25.5188   1
  -1   7 -29 41.5936 27.0497   1
   1   7 -29 9.96291 28.1044   1
  -1  -7 -29 4.04802 17.9447   1
   1  -7 -29 0.50324 18.8263   1
  -1   7 -29 15.3087 25.6734   1
  -1  -7 -29-4.50191 18.7564   1
   1   7 -29-9.58410 24.8123   1
  -1   7 -31 177.560 30.9683   1
  -1  -7 -31 221.617 23.3724   1
   1   7 -31 32.4241 32.5998   1
  -1   7  31 257.679 24.8673   1
  -1  -7  31 190.396 31.1869   1
   1  -7  31 182.700 29.4117   1
   1   7 -31 193.640 29.6085   1
  -1   7 -31 163.204 30.6411   1
  -1  -7 -31 178.369 23.6414   1
   1  -7  31 194.008 34.5002   1
  -1   7  31 172.645 26.8021   1
   1   7  31 22.2708 26.4466   1
  -1  -7  31 208.151 34.2944   1
   1   7 -33 215.741 36.1134   1
  -1   7 -33 163.668 32.4112   1
  -1  -7 -33 287.644 25.3553   1
   1  -7 -33 195.875 24.3406   1
  -1   7  33 233.335 26.4295   1
   1  -7  33 164.564 30.5535   1
  -1  -7  33 211.917 31.8260   1
  -1  -7 -33 165.576 25.2636   1
  -1   7 -33 185.712 32.1917   1
   1   7 -33 185.663 30.6482   1
  -1   7  33 167.803 28.5238   1
  -1  -7  33 167.541 36.0481   1
   1  -7  33 189.233 35.7116   1
  -1   7 -35 204.176 35.3894   1
   1   7 -35 177.983 38.0199   1
  -1  -7 -35 185.077 27.2799   1
   1  -7 -35 193.762 25.6517   1
  -1  -7  35 188.182 33.0812   1
  -1   7  35 254.343 28.0246   1
   1  -7  35 211.706 32.5798   1
   1   7 -35 159.857 31.5181   1
  -1   7 -35 158.946 33.4388   1
   1  -7  35 183.175 38.2703   1
  -1  -7  35 184.047 39.9704   1
  -1   7  35 160.407 29.5562   1
  -1   7 -37 20.8852 34.7004   1
   1  -7 -37-13.5860 28.5563   1
   1   7 -37 16.8543 36.8388   1
   1  -7 -37-15.4091 23.9666   1
  -1   7  37 3.65590 26.2016   1
  -1  -7  37 20.6682 32.5247   1
   1  -7  37 31.3322 30.0341   1
  -1  -7 -37 20.2132 26.0405   1
  -1   7 -37 11.0255 32.2525   1
   1   7 -37-7.72250 29.8297   1
  -1  -7  37-11.5719 38.1530   1
   1  -7  37 42.5973 37.1379   1
   1  -9   1 10.2267 7.50736   1
   1   9  -1 16.4238 7.34989   1
   1  -9  -1 13.2081 6.64702   1
  -1   9   1 2.54788 5.70624   1
  -1   9  -1 14.3215 6.61703   1
   1  -9   1 3.29449 6.01564   1
  -1  -9  -1 15.1164 6.42793   1
  -1  -9   1 20.6631 7.11062   1
  -1  -9   1 11.1299 6.70268   1
  -1  -9  -1 9.42469 6.19535   1
   1   9   1 13.4539 6.37795   1
   1  -9  -3 568.302 21.0886   1
   1   9  -3 504.219 23.4163   1
  -1  -9   3 547.059 23.6448   1
   1   9   3 559.831 21.1154   1
  -1  -9  -3 482.188 21.3160   1
  -1  -9   3 457.785 23.1744   1
   1  -9   3 493.728 23.5482   1
  -1   9  -3 477.312 22.7180   1
  -1   9   3 508.023 20.2781   1
   1  -9   3 428.743 22.2388   1
  -1  -9   5 1461.11 54.3572   1
   1   9  -5 1414.41 54.2198   1
  -1   9  -5 1426.37 53.6750   1
  -1   9   5 1291.38 49.4277   1
   1  -9   5 1437.19 54.5837   1
   1   9  -5 1477.91 54.6669   1
  -1  -9  -5 1605.11 52.8673   1
   1   9   5 1538.45 50.9528   1
  -1  -9   5 1390.77 54.1511   1
   1  -9   5 1311.72 53.1540   1
   1   9   7 687.590 25.3173   1
   1   9   7 724.256 26.3410   1
  -1  -9   7 697.638 31.0042   1
   1   9  -7 612.722 30.5287   1
   1  -9   7 669.403 31.3478   1
  -1   9  -7 667.999 30.0390   1
   1   9  -7 657.325 30.7169   1
  -1  -9  -7 646.739 30.1179   1
  -1  -9  -7 644.116 25.1041   1
   1  -9   7 634.727 29.8221   1
  -1  -9   7 636.468 30.5424   1
  -1  -9   9 400.820 24.1705   1
   1  -9   9 383.683 22.9436   1
   1   9  -9 418.414 24.2109   1
  -1  -9   9 438.504 24.8838   1
   1  -9   9 442.472 25.2051   1
  -1   9  -9 385.761 22.8006   1
   1   9  -9 418.260 24.2246   1
   1   9   9 423.092 20.0821   1
   1   9   9 372.794 16.8746   1
  -1  -9  -9 409.299 21.9208   1
  -1  -9  -9 417.100 16.2700   1
  -1   9 -11 1391.59 56.3658   1
  -1  -9  11 1324.59 56.0249   1
   1  -9  11 1364.59 55.2488   1
  -1  -9  11 1539.20 57.6454   1
   1   9 -11 1393.31 56.5381   1
   1  -9  11 1395.09 56.8194   1
  -1   9 -11 1380.26 55.4254   1
   1   9 -11 1359.42 56.2631   1
   1   9  11 1377.16 49.1933   1
   1   9  11 1335.22 54.6204   1
  -1  -9 -11 1415.56 49.3782   1
   1  -9  13 1479.24 59.0957   1
  -1   9 -13 1584.76 60.7018   1
  -1  -9  13 1487.23 59.9888   1
   1  -9  13 1552.10 61.1616   1
   1   9 -13 1600.97 61.0360   1
  -1   9 -13 1494.82 59.5430   1
   1   9  13 1553.26 52.8391   1
  -1  -9  13 1535.88 60.9263   1
  -1  -9 -13 1455.30 53.5188   1
  -1  -9 -13 1393.10 52.6063   1
  -1   9  15 1555.96 57.1605   1
   1   9 -15 1714.37 66.0911   1
  -1   9 -15 1633.02 64.8701   1
   1   9  15 1648.83 57.9731   1
   1   9 -15 1649.89 65.4425   1
  -1  -9 -15 1628.50 57.9402   1
  -1  -9  15 1605.90 65.0583   1
  -1   9 -15 1705.45 66.0646   1
   1  -9  15 1644.47 64.5406   1
  -1  -9  17 256.213 23.0427   1
  -1   9  17 263.765 14.2389   1
  -1   9 -17 253.033 21.8134   1
   1   9 -17 262.025 23.1148   1
   1   9  17 252.214 14.3000   1
   1  -9  17 228.652 23.3036   1
  -1   9  17 279.177 13.4254   1
   1  -9 -17 256.719 12.3902   1
   1   9 -17 280.099 22.8543   1
  -1  -9 -17 280.151 14.3528   1
  -1   9 -17 256.935 22.9842   1
  -1  -9 -17 250.978 14.3200   1
  -1  -9  17 278.317 23.0294   1
   1  -9  17 259.086 21.0772   1
  -1   9  19-3.61032 9.61585   1
   1   9 -19-4.07884 17.5485   1
   1  -9  19 7.07105 18.8399   1
  -1  -9  19 0.37914 17.6776   1
  -1   9 -19-1.74498 16.7441   1
   1   9  19 6.81579 9.79023   1
   1  -9  19 9.24182 15.4768   1
  -1  -9 -19 3.23770 5.03918   1
  -1   9  19-5.85824 9.54951   1
  -1  -9  19-1.67487 16.6727   1
   1  -9 -19 3.89849 8.45385   1
  -1  -9 -19-6.85559 8.94723   1
   1  -9 -19 5.24874 7.61875   1
  -1   9 -19 12.2168 18.3650   1
   1   9 -19-1.80244 17.2266   1
  -1  -9  21 11.8458 19.8321   1
   1  -9  21 15.9974 21.2552   1
  -1   9  21 9.59463 11.0974   1
   1   9  21 5.29061 11.5352   1
  -1   9  21 11.6392 11.0479   1
  -1  -9  21 8.89564 12.9309   1
   1  -9  21 8.20300 17.6251   1
   1  -9 -21-2.70952 9.84967   1
  -1  -9 -21 10.6376 10.4001   1
   1  -9 -21 15.8229 9.53801   1
   1   9 -21 1.91460 18.7495   1
  -1  -9 -21 11.8969 11.6480   1
  -1   9 -21 7.86255 19.9485   1
  -1   9  23 899.572 39.2342   1
   1  -9  23 987.472 49.4108   1
  -1  -9  23 943.253 48.5234   1
   1   9  23 890.087 39.3431   1
   1  -9 -23 1041.52 38.0552   1
  -1   9  23 1075.39 38.7580   1
   1  -9 -23 978.386 38.0949   1
  -1  -9 -23 1102.46 39.2794   1
  -1  -9 -23 918.888 38.9868   1
   1  -9  23 1026.04 46.5236   1
  -1   9 -23 985.063 48.3224   1
  -1  -9  25 520.017 38.1529   1
   1  -9  25 566.911 39.6176   1
  -1   9  25 514.642 29.0652   1
   1   9  25 481.047 28.7623   1
  -1   9 -25 562.351 37.9161   1
   1  -9 -25 636.918 27.7681   1
  -1   9  25 616.014 28.3176   1
   1  -9 -25 585.935 27.9134   1
   1   9 -25 578.836 37.0854   1
  -1  -9 -25 645.598 28.3670   1
  -1  -9  25 520.107 34.0348   1
  -1   9 -25 569.448 38.1198   1
   1  -9  25 578.723 36.4050   1
  -1  -9 -25 550.609 28.4994   1
  -1   9  27 184.236 21.6307   1
  -1  -9  27 199.354 32.2049   1
   1   9  27 157.088 21.2383   1
   1  -9  27 135.995 30.6897   1
   1  -9 -27 192.977 19.1061   1
  -1   9 -27 198.900 29.4813   1
  -1  -9  27 166.355 28.3578   1
   1  -9  27 172.162 27.4590   1
   1  -9 -27 189.794 19.2685   1
  -1  -9 -27 222.790 19.3193   1
  -1  -9 -27 184.559 19.8404   1
   1   9 -27 181.326 28.6089   1
  -1   9 -27 177.823 28.8469   1
   1   9  29 21.0842 20.2521   1
   1  -9  29 10.6451 29.3059   1
  -1   9  29-2.61885 19.6677   1
  -1  -9  29-4.46852 29.7680   1
   1   9 -29 3.28337 28.6049   1
  -1   9 -29-4.59927 26.7401   1
  -1  -9  29 10.0528 26.7519   1
   1  -9  29 29.8412 26.1572   1
  -1   9  29 24.2830 18.8677   1
   1  -9 -29 13.7807 17.4782   1
   1  -9 -29 12.4979 17.5370   1
  -1  -9 -29 24.5751 17.2136   1
   1   9 -29-5.60622 26.6866   1
  -1  -9 -29 18.5947 18.4930   1
  -1   9 -29 54.4838 28.0893   1
  -1   9  31 120.487 23.4181   1
  -1  -9  31 154.293 34.8343   1
   1   9  31 130.966 24.9518   1
   1  -9  31 175.772 34.9831   1
  -1   9 -31 208.642 33.0186   1
   1  -9 -31 194.155 22.4327   1
   1  -9  31 207.740 32.0534   1
  -1  -9  31 165.650 31.4231   1
  -1   9  31 183.403 22.7524   1
  -1  -9 -31 190.743 22.4584   1
   1   9 -31 158.095 30.3144   1
  -1   9 -31 183.301 32.3517   1
  -1  -9  33 287.035 42.7368   1
  -1   9  33 299.938 28.8931   1
   1   9  33 241.606 29.5689   1
   1  -9  33 269.059 40.1035   1
  -1   9 -33 305.809 37.0115   1
   1  -9 -33 297.532 27.2436   1
   1  -9  33 340.575 35.5249   1
  -1   9  33 384.539 27.9744   1
   1   9 -33 244.048 34.4766   1
  -1   9 -33 305.851 36.8913   1
  -1  -9 -33 328.853 27.9058   1
  -1  -9  33 328.985 36.4209   1
  -1   9  35 83.1332 25.8992   1
   1   9  35 42.8867 27.5660   1
  -1  -9  35 72.2798 40.5220   1
   1  -9  35 80.6516 36.9338   1
   1   9 -35 41.5927 35.7152   1
  -1   9 -35 46.2058 33.3692   1
   1   9 -35 72.2387 30.9332   1
  -1   9 -35 95.7666 33.6824   1
  -1   9  35 83.4009 24.5432   1
  -1  -9  35 105.636 32.2875   1
   1  -9  35 62.4112 31.1141   1
  -1  -9 -35 53.4153 24.1001   1
   1  -9 -35 78.7272 24.6152   1
   1  11   1 6.41538 9.98765   1
   1  11  -1 20.4851 11.5754   1
   1 -11   1-2.73676 9.82519   1
  -1 -11   1 6.05655 11.4020   1
  -1  11   1 7.59494 10.7530   1
  -1 -11  -1 18.5370 10.5575   1
  -1  11   1 18.1180 9.25987   1
  -1  11  -1 13.8172 10.1856   1
   1 -11  -1 4.24908 10.6391   1
   1 -11   1 14.5539 11.8950   1
   1  11  -1-3.50410 11.3638   1
  -1 -11   1 4.02657 10.5142   1
   1  11   1 15.5982 10.5283   1
  -1 -11  -1 12.4358 9.70308   1
   1  11  -3 824.545 35.7424   1
   1 -11   3 788.679 35.5256   1
   1  11   3 843.813 32.7829   1
   1 -11  -3 895.658 33.0910   1
  -1 -11   3 850.098 35.3753   1
  -1  11   3 775.315 31.6905   1
  -1  11  -3 781.672 34.3121   1
   1  11  -3 868.524 36.3804   1
  -1 -11  -3 775.477 32.4295   1
  -1 -11  -3 852.752 33.1841   1
  -1 -11   3 726.434 34.9316   1
   1 -11   3 696.271 33.9800   1
  -1  11   3 907.970 32.9864   1
  -1  11  -3 851.335 35.8753   1
   1  11   3 895.237 32.9149   1
   1  11  -5 867.047 40.6706   1
   1 -11  -5 1113.75 36.9195   1
   1 -11   5 1004.65 41.6478   1
   1  11   5 1040.77 36.8928   1
  -1 -11   5 1025.52 41.3397   1
  -1  11   5 882.890 35.6622   1
  -1  11  -5 944.031 40.1602   1
   1  11  -5 905.336 41.4489   1
  -1  11   5 1131.52 36.9426   1
   1 -11  -5 838.505 35.1678   1
  -1 -11  -5 1001.46 38.6136   1
  -1 -11   5 853.523 40.5571   1
  -1  11  -5 1033.96 41.9374   1
   1 -11   5 880.374 39.9297   1
   1  11   5 1085.45 36.9287   1
  -1 -11  -7 1525.68 57.7610   1
   1  11   7 1517.50 54.1423   1
   1  11  -7 1447.38 59.2898   1
  -1 -11   7 1490.46 59.3884   1
   1 -11   7 1453.13 59.6619   1
  -1  11  -7 1450.54 58.6549   1
  -1 -11  -7 1463.14 54.1595   1
   1 -11   7 1446.56 58.5815   1
  -1  11  -7 1504.59 60.2899   1
  -1 -11   7 1409.64 59.3090   1
   1  11   7 1651.14 54.2028   1
  -1 -11  -9 22.2976 6.69056   1
  -1 -11  -9 36.2758 15.2488   1
   1  11   9 21.6191 8.04842   1
   1 -11   9 32.0058 15.3265   1
   1  11  -9 33.7307 14.8551   1
  -1 -11   9 21.2522 14.9277   1
  -1  11  -9 40.3825 13.7774   1
  -1 -11   9 26.3906 15.1009   1
  -1  11  -9 36.4303 16.1725   1
   1 -11   9 17.3206 14.0536   1
   1  11   9 27.9785 7.22609   1
  -1 -11  11 1899.65 68.8404   1
   1 -11  11 1715.27 67.7360   1
  -1 -11 -11 1604.39 61.7836   1
   1  11  11 1769.91 59.9696   1
  -1  11 -11 1695.13 66.2785   1
   1  11 -11 1709.13 67.5114   1
  -1 -11  11 1651.68 66.9658   1
   1 -11  11 1676.06 66.2939   1
  -1 -11 -11 1638.81 59.3637   1
  -1  11 -13 2160.05 80.2532   1
   1  11 -13 2099.57 81.1014   1
  -1 -11  13 1982.36 80.2127   1
   1 -11  13 2094.31 79.8520   1
   1  11  13 2057.72 72.5429   1
   1 -11  13 2118.88 81.6644   1
  -1 -11  13 2123.40 82.3141   1
   1  11 -15 971.385 43.4842   1
  -1  11 -15 974.243 42.5955   1
   1  11  15 930.384 33.6807   1
   1 -11  15 1027.55 44.8729   1
  -1 -11  15 894.594 42.7398   1
   1 -11  15 994.812 42.7256   1
   1  11  15 941.752 42.3519   1
  -1 -11 -15 848.641 33.4558   1
  -1  11 -17 365.749 25.7898   1
   1  11 -17 367.614 26.7434   1
   1  11  17 350.994 15.8043   1
  -1 -11  17 333.653 25.8549   1
  -1 -11 -17 318.908 15.5606   1
   1 -11  17 354.463 24.7381   1
  -1 -11 -17 329.679 16.1334   1
   1 -11  19 106.119 19.4915   1
  -1 -11  19 86.7964 18.8600   1
   1  11 -19 82.4529 20.8822   1
   1 -11  19 105.995 22.3830   1
  -1 -11  19 76.8142 21.9058   1
  -1  11 -19 87.5574 19.6195   1
   1  11  19 77.0953 10.3810   1
  -1 -11 -19 96.2943 11.2433   1
  -1  11  19 79.6484 8.83513   1
  -1 -11 -19 44.1507 6.27843   1
   1  11  19 133.158 25.4316   1
   1  11 -21 531.954 34.2646   1
   1  11  21 485.579 23.2656   1
  -1  11 -21 542.341 33.3623   1
   1 -11 -21 478.089 20.4731   1
  -1 -11 -21 570.262 23.8374   1
  -1  11  21 473.241 22.0124   1
  -1 -11  21 534.968 35.0653   1
   1 -11  21 542.387 35.4698   1
  -1 -11  21 330.953 25.6318   1
  -1 -11 -21 486.125 22.8949   1
   1 -11  21 535.281 32.1434   1
   1  11  21 672.950 37.2699   1
   1  11  23 944.886 40.4297   1
  -1 -11 -23 1093.13 40.3526   1
   1 -11 -23 1001.34 37.8873   1
  -1 -11  23 1023.28 52.5918   1
  -1  11  23 961.674 39.2204   1
   1 -11  23 1054.44 52.3002   1
  -1 -11 -23 989.959 39.7777   1
   1 -11  23 1089.89 49.4617   1
   1  11  25 329.612 23.0227   1
  -1  11 -25 437.897 34.0412   1
  -1  11  25 404.751 22.7184   1
   1 -11  25 428.914 37.0207   1
  -1 -11  25 429.265 36.8415   1
  -1 -11 -25 450.558 23.2319   1
   1 -11 -25 439.981 20.8458   1
  -1 -11  25 366.756 30.9042   1
   1 -11  25 436.879 32.8457   1
   1  11  25 408.839 35.4134   1
  -1  11  27 34.3086 15.8849   1
   1  11  27 20.1455 17.2971   1
  -1 -11  27 87.0502 31.1416   1
   1 -11  27 32.0240 29.6900   1
   1  11 -27-5.35491 28.2257   1
  -1  11 -27 51.3823 26.9548   1
   1 -11 -27 17.7978 13.5091   1
  -1 -11 -27 34.5887 15.3654   1
   1 -11  27 18.3665 25.0754   1
  -1 -11  27 9.09208 25.9576   1
   1  11  27 22.3781 28.2734   1
  -1  11  29-0.23615 17.1529   1
   1 -11  29 24.8298 31.6344   1
  -1 -11  29-6.62957 31.4153   1
   1  11  29 13.0418 19.3199   1
  -1  11 -29 6.42933 28.1711   1
   1  11 -29-3.40800 29.3472   1
   1 -11 -29 11.5926 14.9185   1
   1 -11 -29 8.52307 15.2174   1
  -1 -11 -29-2.92763 17.1049   1
   1  11  29-3.67455 29.8328   1
   1 -11  29 47.3059 26.6050   1
  -1 -11  29-11.5549 27.7966   1
   1 -11  31 223.306 32.3508   1
   1  11  31 176.679 24.7847   1
  -1  11  31 169.922 22.2483   1
   1 -11  31 204.078 36.7651   1
  -1 -11  31 237.189 39.8253   1
  -1  11 -31 200.310 33.9869   1
   1 -11 -31 208.587 20.8731   1
   1 -11 -31 194.739 19.9810   1
  -1 -11 -31 259.270 23.2609   1
   1  11  31 290.210 36.3708   1
  -1 -11  31 220.618 34.2970   1
  -1 -11  33 98.2069 34.8557   1
   1 -11  33 189.985 35.5652   1
  -1  11  33 127.070 22.8952   1
   1  11  33 104.336 25.2068   1
  -1 -11  33 173.593 42.0921   1
   1 -11  33 115.021 37.2557   1
  -1  11 -33 142.345 35.6572   1
   1  11 -33 39.0606 37.7660   1
   1 -11 -33 168.958 21.8421   1
   1 -11 -33 134.703 19.8843   1
  -1 -11 -33 127.225 23.4057   1
  -1 -11 -33 118.356 21.6548   1
   1  11  33 223.947 38.0036   1
   1  11  35 187.166 41.6153   1
  -1 -11  35 72.3316 39.6127   1
   1 -11  35 118.719 39.7239   1
  -1  11 -35 139.134 36.9119   1
   1  11 -35 15.7921 38.1848   1
   1 -11 -35 108.938 21.0822   1
  -1 -11 -35 76.6734 22.7484   1
   1  11 -35 111.690 33.9054   1
  -1 -11 -35 116.558 25.2535   1
   1 -11 -35 108.660 23.3781   1
   1 -11  35 104.687 33.7595   1
  -1 -11  35 119.274 34.5338   1
  -1  13  -1 237.152 15.8946   1
  -1  13   1 234.860 15.0832   1
  -1 -13  -1 247.418 16.4884   1
   1  13  -1 284.987 18.5008   1
   1  13   1 277.737 17.3442   1
  -1 -13  -1 196.534 16.0921   1
  -1 -13   1 211.887 17.1864   1
   1 -13   1 196.560 15.5761   1
  -1  13   1 285.652 17.5214   1
   1  13  -1 172.711 17.4701   1
  -1 -13   1 244.848 17.2275   1
   1 -13   1 247.808 18.0688   1
   1  13   1 193.158 16.8901   1
   1 -13  -1 270.421 17.2740   1
  -1  13   3 461.435 22.0013   1
  -1  13  -3 484.569 24.7286   1
   1 -13  -3 422.332 21.4928   1
  -1 -13   3 435.170 25.5129   1
   1 -13   3 449.302 24.4405   1
  -1  13  -3 531.779 26.8905   1
  -1 -13  -3 573.491 23.9635   1
  -1  13   3 577.452 24.2986   1
   1  13  -3 559.099 27.3430   1
  -1 -13  -3 476.387 23.0337   1
   1  13   3 593.403 23.9232   1
  -1 -13   3 511.041 26.5201   1
   1  13  -3 419.903 25.5683   1
   1 -13   3 476.274 26.0749   1
   1  13   3 561.458 23.9068   1
   1 -13  -3 568.272 23.8560   1
   1 -13   5 1550.11 65.5675   1
   1  13   5 1704.07 61.7511   1
  -1 -13   5 1816.89 66.1975   1
   1 -13  -5 1728.80 61.4901   1
   1  13  -5 1675.38 65.7543   1
  -1  13  -5 1629.40 64.3768   1
  -1  13   5 1552.62 60.5615   1
  -1 -13   5 1508.25 65.1834   1
   1 -13   5 1529.77 64.1035   1
  -1  13  -5 1849.38 66.7750   1
  -1 -13  -5 1906.21 63.4957   1
   1 -13  -5 1524.12 60.2695   1
   1  13   5 1918.25 62.1017   1
  -1  13   5 1855.06 61.8676   1
   1  13  -5 1794.70 66.7321   1
   1  13  -7 587.060 29.9526   1
  -1 -13  -7 484.785 22.7050   1
  -1  13   7 621.166 22.8603   1
  -1 -13  -7 592.442 26.4951   1
   1  13   7 613.126 23.1848   1
   1  13  -7 508.683 28.4674   1
  -1 -13   7 536.502 28.5336   1
   1 -13   7 524.170 29.4148   1
  -1  13  -7 488.352 27.5263   1
   1 -13  -7 644.415 22.0745   1
   1 -13  -7 418.652 20.5145   1
   1 -13   7 511.875 27.7515   1
  -1  13  -7 614.335 30.3365   1
  -1 -13   7 517.766 29.0227   1
   1  13   7 605.408 22.8855   1
  -1 -13   9 34.6344 15.6212   1
   1  13  -9 27.6130 15.6962   1
  -1  13  -9 6.01330 16.0562   1
  -1 -13   9 19.5411 15.2979   1
   1  13  -9 25.1434 14.9777   1
   1 -13   9 26.0853 16.0435   1
  -1  13  -9 37.7935 14.3760   1
  -1 -13  -9-10.9009 17.2785   1
   1 -13   9 40.2645 14.4098   1
   1  13   9 23.4143 7.33717   1
   1  13  11 62.5548 8.40292   1
   1  13  11 67.2779 7.91922   1
  -1 -13 -11 52.5022 15.3004   1
  -1  13 -11 62.0336 15.3107   1
   1 -13  11 34.0251 15.3347   1
   1  13 -11 60.2496 16.7126   1
  -1 -13  11 73.7483 17.7364   1
   1 -13  11 55.4954 17.3891   1
  -1  13 -11 50.6094 17.4076   1
  -1 -13  11 55.8156 16.4858   1
   1  13 -11 57.5944 17.1189   1
  -1 -13  13 1977.61 81.2840   1
  -1  13 -13 2096.96 82.6169   1
   1 -13  13 2004.23 80.5775   1
  -1  13 -13 2102.40 80.7818   1
   1  13 -13 2099.04 81.8028   1
  -1 -13  13 2184.80 82.8229   1
   1 -13  13 2151.50 82.7047   1
   1  13 -13 2178.40 82.3822   1
   1  13  13 1942.88 72.6884   1
   1  13  13 2255.92 74.0642   1
  -1 -13  15 1754.87 72.4023   1
   1 -13  15 1745.55 72.1114   1
   1  13 -15 1642.03 70.8308   1
  -1  13 -15 1671.88 69.7393   1
   1  13  15 1755.78 61.0365   1
   1  13 -15 1749.93 71.4554   1
   1  13  15 1807.80 64.1135   1
   1 -13  15 1675.47 70.0897   1
  -1 -13  15 1651.34 70.9301   1
  -1  13 -15 1675.03 72.0598   1
  -1 -13 -17 374.020 16.2164   1
  -1  13 -17 454.769 28.7117   1
   1  13 -17 383.532 29.3264   1
   1  13  17 390.634 16.9453   1
   1  13 -17 439.228 30.4059   1
   1  13  17 431.635 26.2557   1
  -1 -13  17 351.706 27.8989   1
   1 -13  17 425.018 28.1703   1
  -1  13 -17 426.210 30.6136   1
   1 -13  19-16.3565 19.8788   1
  -1 -13  19-4.46243 17.9886   1
  -1 -13 -19 0.07711 7.92795   1
   1  13  19 6.51669 9.00336   1
  -1  13 -19 25.2625 20.1623   1
   1  13  19-9.76295 25.5284   1
  -1  13 -19 4.80333 22.3981   1
   1  13 -19 19.6504 21.6281   1
   1  13 -19 9.10981 20.8073   1
   1 -13  19-5.84403 22.7357   1
  -1 -13  19 13.8099 23.8420   1
  -1 -13 -21 533.542 22.3529   1
   1  13  21 483.273 22.4105   1
  -1  13 -21 571.645 34.7283   1
   1  13 -21 550.620 35.9021   1
  -1  13  21 454.082 19.9075   1
   1  13 -21 534.239 35.7231   1
   1  13  21 505.864 36.6320   1
  -1  13  21 518.779 29.6042   1
  -1  13 -21 625.734 37.6844   1
   1 -13  21 574.076 34.7190   1
   1 -13  21 585.628 38.2081   1
  -1 -13  21 560.828 38.3994   1
  -1  13 -23 355.382 34.6692   1
  -1 -13  23 245.857 24.8136   1
   1 -13  23 381.400 31.5475   1
  -1  13  23 332.974 17.6856   1
  -1 -13  23 365.178 35.6970   1
   1 -13  23 382.694 35.8252   1
   1  13  23 368.580 20.5109   1
   1  13 -23 407.132 33.8077   1
  -1  13  23 388.704 27.7129   1
   1  13  23 350.198 38.2453   1
  -1 -13 -23 380.921 20.9707   1
   1 -13  25 157.400 26.9682   1
  -1 -13  25 126.789 25.4100   1
   1  13 -25 126.813 28.5463   1
  -1  13 -25 149.041 30.1517   1
  -1  13  25 140.503 14.7267   1
  -1 -13  25 163.787 33.1387   1
   1 -13  25 140.887 31.5939   1
   1  13 -25 21.8309 30.3395   1
   1  13  25 141.304 16.1587   1
  -1  13 -25 173.392 28.5775   1
  -1 -13 -25 114.634 14.9856   1
  -1 -13 -25 157.955 17.0629   1
   1 -13 -25 117.784 11.9115   1
   1 -13 -25 103.828 10.2888   1
  -1  13  25 166.417 23.5029   1
   1  13  25 144.649 36.1391   1
  -1 -13 -27 49.8865 16.9290   1
  -1 -13 -27 41.7735 15.7289   1
  -1  13 -27 57.8021 29.8033   1
   1  13 -27 59.0075 28.7766   1
  -1  13  27 53.6093 15.3773   1
   1 -13  27 15.0348 30.8713   1
  -1 -13  27 55.5866 32.8690   1
   1  13  27 58.3946 17.4402   1
   1  13 -27 51.3889 30.7454   1
  -1  13 -27 56.7386 28.2255   1
   1 -13 -27 56.5490 11.8846   1
  -1 -13  27 44.2554 27.1522   1
   1 -13  27 48.8956 27.2339   1
   1  13  27 86.9177 38.8423   1
  -1 -13 -29 6.52556 17.9488   1
   1  13 -29 25.7035 29.4652   1
  -1  13 -29-2.23035 29.7118   1
  -1 -13 -29-12.1175 15.9888   1
  -1  13  29 5.74290 16.0844   1
   1 -13  29-1.80180 30.9775   1
   1  13  29 2.45019 18.5622   1
  -1 -13  29-1.99676 33.9736   1
  -1  13 -29 23.7191 28.4212   1
   1  13 -29-10.5955 30.8060   1
   1 -13 -29-0.12431 12.1598   1
   1 -13 -29 11.0055 13.4995   1
   1 -13  29 18.2674 27.9280   1
  -1 -13  29 2.03087 28.7519   1
   1  13  29 6.49706 38.5250   1
  -1 -13 -31 65.6609 19.3445   1
   1 -13  31 39.6198 29.9770   1
  -1 -13  31 15.5676 32.1317   1
  -1  13  31 43.7009 18.6114   1
   1  13  31 29.9432 20.4305   1
  -1 -13  31 46.4815 35.8296   1
   1  13 -31 6.24626 33.2050   1
   1 -13 -31 20.8126 13.8791   1
   1 -13 -31 55.5070 16.4480   1
   1  13  31 52.8136 41.7814   1
   1  13 -31 39.0355 31.1384   1
  -1  13 -31 55.0056 33.4855   1
  -1 -13 -31 53.7027 17.4727   1
  -1 -13  33 38.3877 36.0730   1
   1 -13  33 58.1424 37.5508   1
  -1  13  33 167.969 23.8461   1
  -1 -13  33 193.524 40.3052   1
   1 -13  33 196.827 43.4911   1
   1  13  33 154.127 25.3327   1
  -1  13 -33 177.934 38.4966   1
  -1 -13 -33 211.869 24.3310   1
   1 -13 -33 167.564 20.8360   1
  -1 -13 -33 159.009 21.1196   1
  -1  13 -33 190.887 40.7920   1
   1  13 -33 161.932 35.2712   1
   1  13  33 230.020 46.5845   1
   1  15  -1 85.1407 15.5104   1
   1  15   1 98.5231 15.3163   1
   1 -15  -1 148.712 16.0425   1
   1 -15   1 164.011 17.1313   1
  -1 -15   1 135.133 15.6022   1
   1  15  -1 163.575 17.1686   1
  -1  15   1 167.061 16.5040   1
   1  15   1 179.723 16.0423   1
  -1 -15  -1 141.688 14.7182   1
  -1  15  -1 117.159 14.1912   1
  -1  15   1 144.775 13.6936   1
  -1  15  -3 941.787 40.1910   1
   1  15  -3 698.210 38.1562   1
   1  15   3 728.571 35.9297   1
   1 -15   3 853.423 39.1885   1
  -1 -15   3 890.173 39.0753   1
   1 -15  -3 930.245 36.1960   1
   1  15   3 963.483 36.8395   1
   1  15  -3 948.549 40.3188   1
  -1  15   3 975.321 37.0475   1
  -1 -15  -3 966.146 36.7290   1
  -1  15   3 788.740 34.5665   1
  -1  15  -3 794.199 36.8063   1
  -1  15   5 986.720 42.9311   1
  -1  15  -5 1036.75 46.8586   1
  -1  15  -5 1249.49 50.1448   1
   1 -15  -5 1157.02 44.2383   1
  -1 -15   5 1088.98 48.7258   1
   1 -15   5 1054.69 48.6049   1
   1  15  -5 1002.49 47.8404   1
   1  15   5 1136.82 44.9483   1
  -1  15   5 1237.85 44.9645   1
   1  15  -5 1220.77 50.1709   1
  -1 -15  -5 1497.71 49.2087   1
   1  15   5 1281.64 45.0571   1
   1 -15  -7 219.747 12.8961   1
  -1 -15   7 191.003 19.2492   1
   1  15  -7 157.941 18.8195   1
   1 -15   7 192.871 19.8651   1
  -1  15  -7 184.985 18.0596   1
  -1 -15  -7 207.520 16.3432   1
   1  15  -7 201.530 20.5820   1
  -1 -15  -7 149.418 13.4175   1
  -1  15   7 233.761 14.3260   1
   1  15   7 223.149 13.7816   1
  -1  15  -7 203.677 20.8689   1
   1 -15  -9 46.4802 9.47648   1
  -1 -15   9 27.5826 15.7339   1
   1 -15   9 42.4250 17.2191   1
   1  15  -9 20.9908 15.9419   1
  -1  15   9 24.0350 6.85398   1
  -1  15  -9 33.8476 15.0405   1
  -1 -15  -9 43.5608 18.3006   1
  -1  15   9 29.9712 7.74036   1
   1  15   9 40.6685 8.82645   1
  -1  15  -9 28.1772 17.7108   1
  -1 -15  -9 25.7377 9.17677   1
   1  15  -9 13.2807 16.7214   1
  -1 -15 -11 88.6708 9.38445   1
   1  15 -11 129.629 20.4272   1
  -1 -15 -11 79.0292 18.5787   1
   1  15  11 105.425 9.72411   1
  -1 -15  11 88.6454 18.9164   1
   1 -15  11 102.998 20.3760   1
   1  15 -11 76.8805 18.8145   1
  -1  15 -11 103.450 17.8688   1
  -1  15 -11 123.895 21.1866   1
   1  15  11 118.020 10.4044   1
   1  15  13 423.552 16.4610   1
  -1  15 -13 387.109 25.9966   1
   1  15 -13 362.511 27.3806   1
  -1 -15 -13 283.730 15.1027   1
   1  15 -13 417.954 28.5202   1
  -1 -15  13 367.959 27.9536   1
   1 -15  13 394.211 29.2441   1
   1  15  13 366.142 16.4284   1
  -1 -15 -13 259.559 19.9902   1
  -1  15 -13 388.707 29.1478   1
  -1 -15  15 1180.50 52.5032   1
   1 -15  15 1195.05 53.1349   1
  -1  15 -15 1197.89 53.4195   1
  -1  15 -15 1135.14 50.2164   1
   1  15 -15 1032.58 50.6963   1
   1  15 -15 1163.36 52.7515   1
   1  15  15 1195.96 40.5332   1
   1  15  15 965.039 39.3523   1
   1  15 -17 744.644 43.3001   1
  -1  15 -17 809.986 42.6241   1
   1  15  17 814.918 30.7004   1
   1  15  17 822.414 33.3539   1
  -1  15 -17 883.554 46.1083   1
   1  15 -17 841.149 45.7884   1
   1  15  19 2.72703 9.33353   1
  -1  15 -19 17.4221 22.1756   1
   1  15  19-16.2784 17.5399   1
   1  15 -19 13.9257 22.7373   1
  -1 -15  19 44.3687 25.9295   1
   1  15 -19 3.28441 24.3088   1
  -1  15 -19 19.2578 25.8033   1
  -1  15 -21 123.238 25.4267   1
   1  15  21 132.948 25.0173   1
  -1 -15  21 110.863 29.7393   1
   1  15 -21 130.152 26.6318   1
   1 -15  21 117.616 29.5557   1
   1  15  21 109.714 11.8483   1
   1  15 -21 138.585 27.9281   1
  -1  15 -21 94.0056 28.8198   1
  -1 -15 -23 209.282 11.9773   1
   1 -15  23 322.909 34.5110   1
  -1 -15  23 342.478 36.2475   1
   1  15  23 290.192 16.7034   1
   1  15  23 253.277 33.5746   1
  -1  15 -23 331.766 34.3801   1
  -1 -15 -23 202.256 12.9572   1
   1  15 -23 335.246 33.5502   1
  -1  15  25 141.084 24.1944   1
   1  15 -25 253.646 32.5514   1
  -1 -15 -25 143.877 13.0598   1
   1  15  25 195.361 35.8724   1
  -1  15  25 155.317 11.3226   1
  -1 -15  25 261.434 35.7290   1
   1 -15  25 220.733 32.9956   1
   1  15  25 173.034 15.9243   1
  -1  15 -25 200.906 33.3778   1
  -1 -15  25 42.1279 29.5067   1
  -1 -15 -25 183.436 13.3166   1
  -1 -15 -27 77.1546 14.5217   1
  -1  15  27 58.2201 11.8477   1
  -1 -15  27 81.5282 32.6228   1
   1  15  27 67.2057 16.2747   1
  -1  15 -27 52.8287 28.5208   1
   1  15 -27 81.3793 31.4805   1
   1  15  27 29.9944 32.9420   1
  -1 -15  27 26.9985 29.0296   1
  -1 -15 -27 58.7727 12.7168   1
  -1  15  27 59.5388 30.5908   1
  -1  15  29-0.67699 13.1065   1
   1 -15  29 19.0800 33.5278   1
   1  15  29-0.20580 16.7567   1
  -1 -15  29-19.3245 33.4397   1
   1  15 -29 3.63600 31.2665   1
  -1  15 -29 14.1389 29.2498   1
  -1 -15 -29 3.81917 13.2985   1
   1  15 -29-23.8231 31.2861   1
  -1  15 -29-3.02631 32.0122   1
  -1 -15  29 2.14395 29.5103   1
   1  15  29 8.58639 39.7661   1
  -1  15  29-0.99743 32.7993   1
  -1 -15 -29-19.2488 17.3834   1
  -1 -15 -31 53.8069 20.1670   1
   1 -15 -31 22.7039 12.9624   1
  -1  15 -31 41.5055 34.8244   1
  -1 -15 -31 34.1351 15.6403   1
   1  15 -31 24.0966 32.5100   1
  -1  15  31 41.3322 15.5210   1
  -1 -15  31 86.3978 37.8727   1
   1 -15  31 50.1928 36.9018   1
   1  15  31 26.8440 19.4611   1
  -1  15 -31 49.0598 32.4956   1
   1  15 -31 53.8270 34.5948   1
  -1 -15  31 27.6866 33.0717   1
   1 -15 -31 36.2633 9.35601   1
   1  15  31 53.4494 45.5706   1
  -1  15  31 64.4527 37.5934   1
   1 -15 -33 48.5305 16.7140   1
  -1 -15 -33 55.6799 22.5840   1
   1  15  33 80.7953 50.3659   1
  -1  15  33 102.629 39.9808   1
  -1  15  33 49.0726 17.9247   1
  -1 -15  33 53.8030 38.6503   1
   1  15 -33 5.43405 36.4801   1
  -1  15 -33 77.0950 34.5585   1
  -1 -15  33 25.1094 35.6260   1
  -1  15 -33 112.950 37.8297   1
   1  15 -33 59.6807 35.0758   1
  -1 -15 -33 44.7965 17.9275   1
   1 -15 -33 44.9405 12.9876   1
   1  17   1 20.3469 14.6911   1
   1  17  -1 34.1221 15.8064   1
  -1  17   1 80.2118 13.3381   1
  -1  17  -1 69.2652 14.2102   1
   1 -17   1 90.8037 17.7182   1
   1  17  -1 92.1708 17.1887   1
   1 -17   1 81.5103 14.1816   1
   1 -17  -1 31.7447 9.47169   1
  -1 -17  -1 91.9060 15.2260   1
  -1 -17  -1 64.2310 14.6465   1
  -1  17   1 94.6457 16.1811   1
  -1 -17   1 69.1244 15.6230   1
  -1 -17   1 75.7700 15.6621   1
   1 -17  -1 87.3640 15.3536   1
  -1  17   3 894.812 35.9373   1
   1  17   3 930.754 35.9463   1
  -1  17  -3 932.459 40.1075   1
   1  17  -3 994.653 40.7239   1
  -1  17   3 766.759 33.1493   1
  -1  17  -3 791.610 35.5745   1
  -1 -17  -3 922.369 35.5573   1
  -1 -17   3 727.620 36.8525   1
   1 -17  -3 708.802 32.4491   1
   1 -17   3 771.783 35.9254   1
   1 -17   3 904.629 39.1268   1
   1  17   3 540.250 34.3760   1
   1  17  -3 652.868 36.6081   1
   1 -17  -3 995.643 36.4350   1
  -1 -17   3 335.786 37.8000   1
  -1 -17   5 149.073 28.8740   1
   1 -17  -5 559.667 23.8465   1
   1  17  -5 372.910 27.9456   1
   1  17   5 275.141 23.8909   1
   1 -17   5 511.281 29.1809   1
  -1  17  -5 435.973 26.2733   1
  -1  17   5 586.120 25.4719   1
   1  17  -5 593.190 31.3714   1
  -1  17  -5 571.301 31.0035   1
  -1 -17  -5 764.116 31.4793   1
  -1 -17   5 445.754 27.8654   1
   1 -17  -5 412.135 21.3541   1
   1 -17   5 419.617 26.5745   1
   1  17   5 595.385 24.9524   1
  -1 -17  -7 282.647 20.4800   1
   1 -17  -7 278.679 16.1831   1
   1 -17   7 219.823 23.2432   1
  -1  17   7 221.195 14.4022   1
   1  17  -7 246.388 21.9545   1
  -1  17  -7 238.882 20.9351   1
   1  17  -7 292.168 24.6064   1
  -1  17   7 285.324 17.1490   1
   1 -17  -7 222.764 13.6882   1
   1  17   7 304.271 16.7861   1
  -1 -17   7 216.207 22.1292   1
   1 -17   7 228.716 21.1620   1
  -1  17  -7 311.868 25.2281   1
  -1 -17  -7 171.728 15.5727   1
   1 -17  -9 14.5484 10.7705   1
  -1 -17  -9 5.03056 17.9735   1
   1  17   9 10.7391 11.0485   1
  -1 -17   9-2.84496 17.7787   1
   1  17   9 4.19288 10.7851   1
   1 -17   9-13.4012 20.2281   1
   1  17  -9-5.56241 17.7700   1
  -1  17  -9 7.52565 17.4458   1
  -1  17   9 2.09940 8.21596   1
   1 -17   9-10.6760 19.0979   1
   1 -17  -9-1.90618 6.94469   1
  -1  17   9-5.01345 9.68989   1
  -1 -17  -9 15.0965 10.1578   1
  -1  17  -9 11.5791 21.0835   1
   1  17  -9 3.90455 18.9183   1
  -1 -17   9-14.8301 17.6848   1
   1 -17  11 75.8945 19.9852   1
   1  17  11 65.1555 11.0027   1
  -1 -17  11 106.962 21.1686   1
   1 -17  11 70.4562 21.9720   1
   1  17 -11 46.7628 19.7984   1
  -1  17  11 63.5749 7.80709   1
  -1  17 -11 83.7270 18.5773   1
   1  17  11 77.3346 11.0331   1
  -1 -17 -11 63.7100 22.9032   1
  -1 -17 -11 58.1408 10.2681   1
   1  17 -11 70.8571 21.2459   1
  -1 -17  11 75.1054 20.8486   1
  -1  17 -11 67.0858 22.9789   1
  -1  17  11 90.5438 8.92822   1
   1 -17  13 118.378 21.5462   1
   1  17 -13 85.7759 21.8328   1
   1 -17  13 120.611 24.2970   1
  -1  17 -13 135.505 25.6605   1
  -1 -17  13 93.9313 22.3786   1
  -1 -17 -13 53.8483 9.48424   1
   1  17 -13 79.3463 23.4669   1
  -1  17 -13 97.5320 20.4340   1
   1  17  13 112.522 11.7837   1
  -1 -17  13 96.8420 22.6128   1
   1  17  13 95.1282 12.1230   1
   1  17  15 1166.50 41.2940   1
   1  17 -15 1115.84 53.5454   1
  -1  17 -15 1131.62 52.1506   1
   1  17  15 1003.83 40.8634   1
   1  17 -15 1221.72 55.9625   1
   1 -17  15 1174.01 52.7885   1
  -1 -17  15 1048.34 52.5654   1
  -1  17 -15 1187.73 56.5451   1
  -1 -17  15 1182.37 55.1805   1
   1  17  17 761.178 29.8349   1
   1  17 -17 850.184 47.1007   1
  -1  17 -17 855.435 48.1596   1
   1 -17  17 782.707 43.7868   1
   1  17  17 874.742 30.8235   1
   1  17 -19 18.9440 24.4943   1
  -1  17 -19 3.46743 24.2845   1
   1  17  19 1.97543 7.76013   1
   1  17  19 2.85041 9.23586   1
  -1  17 -19-48.8175 32.4017   1
   1  17 -19-6.03207 26.5949   1
   1 -17  19 3.42049 24.5416   1
  -1 -17  19 4.40947 14.8545   1
   1 -17  21 335.197 35.2883   1
  -1 -17  21 261.422 33.7699   1
   1  17 -21 248.371 30.8142   1
  -1  17 -21 259.077 29.9322   1
   1  17  21 179.332 13.4137   1
   1 -17  21 255.329 29.8214   1
  -1 -17  21 184.130 23.6078   1
  -1  17 -21 325.629 35.6012   1
   1  17  21 283.592 16.1345   1
   1  17 -21 287.406 33.2099   1
   1 -17  23 289.093 36.2393   1
  -1 -17  23 299.626 35.6284   1
   1  17  23 204.208 14.9345   1
   1  17 -23 259.872 34.2360   1
  -1  17 -23 294.651 35.9372   1
   1  17  23 251.816 19.9915   1
  -1 -17  23 240.720 29.2311   1
   1  17  25 159.673 14.6983   1
   1  17 -25 200.945 33.3509   1
  -1 -17  25 192.232 35.3544   1
   1 -17  25 181.171 35.1057   1
   1  17  25 179.084 26.1381   1
   1  17 -25 211.534 34.2750   1
  -1  17 -25 224.884 36.2674   1
   1 -17  27 0.51789 28.9454   1
   1  17 -27 31.9065 31.1116   1
  -1  17 -27 17.6162 29.3576   1
  -1  17 -27 8.80867 32.7999   1
   1  17 -27 13.5269 31.2826   1
   1  17  27 15.3217 14.3712   1
  -1 -17  27 23.1647 33.0195   1
   1  17  29-1.45660 15.9743   1
   1 -17  29 27.5047 36.9243   1
   1  17 -29-4.98409 32.9081   1
  -1  17 -29 26.6716 30.8565   1
   1 -17  29-2.69135 30.5429   1
   1  17  29 48.9338 40.2946   1
  -1  17 -29-18.2091 36.2136   1
   1  17 -29-11.5652 33.0454   1
   1  17  31-0.47747 44.9224   1
  -1  17  31 8.30157 34.6477   1
  -1  17  31 15.0041 12.5018   1
  -1 -17  31 36.0930 36.8694   1
   1 -17  31 48.0600 39.3244   1
   1  17 -31-5.90951 35.0028   1
  -1  17 -31 25.4464 33.1708   1
   1 -17  31 13.3279 33.0599   1
  -1  17 -31 25.3460 37.1998   1
   1  17 -31 22.0512 33.6940   1
  -1 -17 -31 11.7438 8.95996   1
  -1 -17 -31 13.6199 8.91448   1
   1  19  -1 76.5060 19.2632   1
   1 -19   1 55.7940 15.1612   1
  -1 -19   1 48.2289 16.6166   1
  -1 -19  -1 56.2627 15.9055   1
   1 -19  -1 95.1615 11.6955   1
  -1  19   1 99.5246 18.7908   1
   1  19  -1 20.5295 16.9477   1
   1  19   1 14.9925 16.2787   1
  -1  19  -1 94.0639 16.0801   1
  -1  19   1 46.4510 14.4244   1
  -1 -19   1 57.4119 17.3298   1
   1 -19   1 6.71541 18.2471   1
  -1 -19  -1 62.6792 16.5014   1
   1 -19  -1 11.9889 17.2461   1
  -1  19   3 176.141 16.7550   1
  -1  19  -3 211.772 19.5766   1
   1  19   3 238.304 19.8342   1
  -1  19  -3 231.391 24.2395   1
  -1  19   3 242.105 20.6766   1
   1  19  -3 267.737 24.3942   1
  -1 -19  -3 276.061 20.1849   1
   1 -19   3 202.143 19.6583   1
   1 -19  -3 210.738 16.7355   1
  -1 -19   3 191.686 20.9563   1
   1 -19   3 235.632 23.3338   1
   1  19   3 52.4997 18.3922   1
   1  19  -3 81.0657 21.0913   1
   1 -19  -3 179.241 20.1238   1
  -1 -19   3 46.2565 21.5332   1
  -1 -19   5 169.399 32.0108   1
   1 -19   5 564.285 34.0156   1
  -1  19  -5 484.284 29.0385   1
   1  19  -5 303.384 30.6999   1
   1  19  -5 561.612 33.7257   1
  -1  19   5 591.629 28.7291   1
  -1  19  -5 568.683 34.2926   1
   1 -19  -5 416.418 23.6445   1
   1 -19  -5 596.915 26.9281   1
  -1 -19  -5 636.879 29.9440   1
   1 -19   5 463.329 29.3807   1
  -1 -19   5 443.685 30.2070   1
   1  19   5 634.838 28.0512   1
  -1 -19  -7 214.495 21.0128   1
   1 -19  -7 199.270 16.5832   1
   1 -19   7 171.968 24.6135   1
   1  19  -7 166.216 22.2672   1
  -1  19   7 128.682 13.8749   1
  -1  19  -7 153.266 20.3129   1
   1  19  -7 173.842 25.0268   1
  -1  19   7 193.278 17.5465   1
  -1  19  -7 168.867 25.8859   1
   1 -19  -7 118.933 13.1001   1
   1  19   7 190.200 16.7391   1
   1 -19   7 152.046 20.8690   1
  -1 -19  -7 150.986 15.9872   1
  -1 -19   7 166.759 22.3912   1
  -1 -19  -9 28.9860 20.9437   1
  -1 -19   9 6.30611 20.9675   1
   1  19   9 17.6025 12.9790   1
   1 -19   9-10.0105 21.5616   1
  -1  19   9 13.2286 10.3903   1
  -1  19   9 45.0469 12.6883   1
   1 -19  -9 0.99821 9.12472   1
   1 -19   9-0.70331 19.2513   1
   1  19   9 12.2421 12.2221   1
   1  19  -9 23.7455 22.2613   1
  -1  19  -9 14.9087 23.6805   1
  -1 -19   9 20.5193 21.1680   1
  -1 -19  -9 31.8890 12.5742   1
  -1 -19  11 0.81711 21.3523   1
  -1 -19 -11 18.4380 11.3205   1
  -1  19 -11 31.9346 25.3627   1
   1  19 -11 17.9196 23.9638   1
  -1 -19  11 12.3103 21.6599   1
   1 -19  11 15.4078 23.4851   1
   1  19  11 12.7631 12.2495   1
   1  19 -11 21.9914 20.8089   1
  -1  19 -11 15.9616 19.3056   1
  -1  19  11 5.97970 9.10797   1
   1 -19  11 1.12893 20.7945   1
  -1  19  11 26.7569 10.4715   1
   1 -19 -11 23.4313 15.4546   1
   1  19  11 20.9591 12.0892   1
  -1 -19 -13 548.493 29.8655   1
  -1 -19  13 767.173 42.5289   1
   1  19  13 866.720 32.4098   1
  -1 -19  13 834.924 44.6130   1
   1 -19  13 884.534 46.5342   1
  -1  19 -13 860.100 42.2961   1
  -1  19  13 672.502 28.1620   1
   1  19 -13 866.548 43.7983   1
   1  19 -13 985.007 47.6252   1
  -1  19 -13 989.448 49.0160   1
  -1  19  13 903.987 29.1557   1
   1  19  13 986.641 33.3148   1
  -1 -19  15 535.092 37.6802   1
   1  19  15 515.291 22.7872   1
   1 -19  15 592.422 39.7940   1
  -1  19 -15 552.884 34.5586   1
   1  19 -15 486.596 35.5873   1
  -1  19 -15 585.967 41.2976   1
   1  19 -15 607.733 40.5248   1
   1  19  15 496.930 22.2393   1
  -1 -19  15 421.970 33.0903   1
   1  19 -17 43.7909 25.6343   1
   1 -19  17 76.8365 29.4864   1
  -1  19 -17 64.6486 24.6807   1
   1  19  17 53.6347 10.3476   1
  -1 -19  17 10.9690 16.4576   1
   1 -19  17 0.43501 25.0136   1
   1  19  17 49.8447 8.43261   1
  -1  19 -17 74.1629 30.7516   1
   1  19 -17 77.5609 29.5883   1
   1  19  19 1.31803 6.78262   1
  -1  19 -19 22.0670 24.2203   1
   1  19 -19-7.06141 25.5808   1
  -1 -19  19-0.93037 16.9820   1
   1 -19  19-0.45635 25.7024   1
   1  19  19 2.27665 7.99160   1
  -1  19 -19 9.86518 31.3865   1
   1  19 -19 13.1672 28.9412   1
  -1  19 -21 84.8342 26.7949   1
   1  19 -21 79.0569 28.4923   1
   1 -19  21 71.6883 27.8062   1
  -1 -19  21 11.2807 25.0530   1
  -1 -19  21 112.647 31.2767   1
  -1  19 -21 147.483 34.9497   1
   1  19 -21 96.3901 31.2596   1
  -1  19 -23 176.032 30.6137   1
   1 -19  23 177.891 35.9257   1
  -1 -19  23 221.594 35.5711   1
   1 -19  23 52.0428 31.6907   1
  -1  19 -23 222.088 37.8661   1
   1  19 -23 181.073 34.4297   1
  -1 -19  23 47.5712 30.3978   1
   1 -19  25 59.9014 34.5324   1
  -1 -19  25 19.7528 30.3788   1
   1 -19  25 8.95399 30.3580   1
   1  19 -25 103.759 33.5852   1
  -1  19 -25 63.8373 35.6725   1
  -1 -19  25 47.6017 33.2018   1
  -1 -19  27 69.5700 36.7727   1
   1  19 -27 79.1213 33.1207   1
  -1  19 -27 62.2380 31.2832   1
   1  19  27 23.0800 10.1316   1
   1 -19  27 35.5858 36.8096   1
   1 -19  27 4.37277 30.7512   1
  -1 -19  27 18.9434 32.2000   1
  -1  19 -27 42.2416 37.2978   1
   1  19 -27 70.4462 34.6526   1
   1  19  27 28.8700 12.9259   1
  -1 -19  29 10.1381 35.9098   1
   1  19  29-4.24436 12.2781   1
   1 -19  29-42.8287 37.9757   1
  -1  19 -29 7.72215 31.5401   1
   1  19 -29 11.5145 34.0317   1
  -1 -19  29-3.01921 34.0290   1
   1 -19  29 9.60046 32.9414   1
   1  19 -29-9.17533 35.4248   1
  -1  19 -29 7.58184 37.5463   1
   1  19  29 11.6235 19.7572   1
   1  21  -1 45.8530 18.4420   1
  -1  21   1 41.7390 15.8677   1
  -1  21  -1 30.9209 16.2889   1
   1 -21   1 19.7156 16.4936   1
   1 -21  -1 82.6593 13.7182   1
  -1 -21  -1 2.03294 18.1435   1
   1 -21   1-1.90402 19.4204   1
   1 -21  -1 33.2024 19.8235   1
  -1 -21   1 37.2007 19.2716   1
   1  21  -1 37.5330 21.0023   1
  -1 -21  -1 8.82717 17.8614   1
  -1 -21   1 41.4044 19.4239   1
  -1  21   1 21.5625 20.5748   1
  -1  21  -1 13.4601 21.8950   1
   1  21  -3 175.574 23.0221   1
  -1  21  -3 172.236 21.0918   1
   1  21   3 244.512 22.9586   1
  -1  21  -3 214.268 26.7317   1
   1  21  -3 247.429 26.9987   1
  -1  21   3 246.799 24.5950   1
   1 -21  -3 123.168 21.9597   1
   1  21   3 210.396 20.5469   1
   1 -21   3 25.2022 25.2963   1
  -1 -21   3 22.0107 24.0511   1
   1 -21  -3 171.432 18.8287   1
  -1 -21   3 193.543 23.8922   1
   1 -21   3 178.267 21.3212   1
  -1 -21  -3 242.903 22.2830   1
  -1 -21  -5 217.448 24.4590   1
   1 -21  -5 197.940 21.9557   1
  -1  21  -5 151.414 22.4262   1
   1  21  -5 147.725 24.1417   1
  -1  21   5 203.051 24.3183   1
   1  21  -5 220.400 29.5602   1
  -1  21  -5 188.567 28.8728   1
   1 -21   5 137.599 23.0575   1
   1 -21  -5 7.95520 19.1475   1
  -1 -21   5 16.4005 25.3842   1
  -1 -21   5 147.450 25.0396   1
   1  21   5 220.282 22.1766   1
   1 -21  -7 241.935 19.7491   1
  -1 -21  -7 280.283 24.9180   1
   1 -21   7 213.383 29.0163   1
  -1 -21   7 16.5299 26.1818   1
   1  21   7 76.3649 18.7402   1
  -1  21  -7 192.938 22.7242   1
   1  21  -7 158.302 24.2850   1
  -1  21   7 168.543 16.3290   1
  -1  21  -7 215.782 29.4008   1
  -1  21   7 242.175 21.1513   1
   1  21  -7 232.581 29.0135   1
   1 -21   7 143.042 22.8986   1
   1 -21  -7 1.95842 15.0112   1
   1  21   7 242.781 20.0564   1
  -1 -21   7 196.230 25.6810   1
  -1 -21  -7 123.837 18.1608   1
  -1 -21  -9-2.29111 23.3824   1
  -1 -21   9-3.85497 23.6255   1
   1  21  -9 0.38161 21.5671   1
   1  21   9 4.87027 14.9823   1
   1 -21   9-30.1806 26.3202   1
  -1  21  -9 10.1839 19.8466   1
  -1  21   9-8.77057 12.0591   1
   1 -21  -9-1.01634 10.9493   1
   1 -21   9-3.39215 21.4834   1
  -1 -21   9-11.4323 22.1728   1
  -1  21  -9-7.97603 26.7251   1
  -1 -21  -9 26.6264 14.6989   1
   1  21  -9-4.99057 25.7753   1
  -1  21   9 6.02507 14.6028   1
   1  21   9 0.20227 14.2747   1
  -1 -21  11 240.545 30.5430   1
   1  21  11 188.895 17.7876   1
   1 -21  11 218.464 30.9686   1
  -1  21  11 165.977 13.8360   1
  -1  21 -11 181.627 25.0644   1
   1  21 -11 172.224 26.7363   1
   1 -21 -11 2.45232 20.7455   1
  -1 -21 -11 155.085 15.2397   1
  -1  21 -11 216.882 32.7042   1
   1 -21  11 18.4647 26.6059   1
   1  21 -11 231.629 31.7525   1
  -1  21  11 262.858 16.9711   1
   1  21  11 286.824 18.1616   1
  -1 -21  11 145.473 25.2998   1
  -1 -21 -13 132.391 29.7323   1
   1 -21  13 29.3852 28.4197   1
  -1 -21 -13 113.678 10.5115   1
  -1 -21  13 29.9268 24.0216   1
  -1  21 -13 248.080 27.4146   1
   1  21 -13 208.878 28.4330   1
  -1  21  13 214.941 12.3222   1
   1  21  13 228.918 17.1059   1
  -1 -21  13 307.505 31.7081   1
   1 -21  13 248.499 32.8136   1
  -1  21  13 314.084 14.6300   1
   1  21  13 327.037 18.3110   1
  -1  21 -13 285.319 35.4279   1
   1  21 -13 288.618 34.1552   1
   1  21 -15 61.0350 28.3173   1
   1 -21  15 98.2388 30.0997   1
   1  21  15 91.0735 13.0472   1
  -1  21 -15 74.1744 24.6979   1
  -1  21 -15 82.7562 32.7070   1
   1  21 -15 109.940 32.9798   1
   1  21  15 89.4827 14.1634   1
   1 -21  15 11.1246 26.0184   1
  -1 -21  15 1.73077 18.0959   1
  -1 -21  17 33.6863 29.0215   1
  -1  21 -17 71.5452 25.7634   1
   1  21 -17 58.2715 26.2199   1
   1 -21  17 26.1956 30.1796   1
   1  21  17 39.6096 11.1010   1
   1  21  17 43.8179 9.57679   1
  -1 -21  17 2.54207 17.5985   1
   1 -21  17 2.79852 26.1178   1
  -1  21 -17 48.0404 32.9760   1
   1  21 -17 36.9190 30.9517   1
  -1  21 -19 10.3120 25.8227   1
   1  21  19 6.87333 8.03370   1
   1  21 -19 4.89158 26.8099   1
   1  21  19-0.42824 6.28211   1
  -1  21 -19-19.5171 32.7499   1
   1  21 -19-7.20718 31.3160   1
   1 -21  19 13.1211 26.6916   1
  -1 -21  19-4.62090 22.3917   1
   1  21 -21 51.1459 29.4659   1
  -1  21 -21 41.8327 35.1658   1
   1  21 -21 60.3615 33.2182   1
  -1  21 -21 84.0434 28.1738   1
  -1 -21  21 64.0238 32.0256   1
  -1 -21  21 15.3611 28.3505   1
   1 -21  21 51.5642 28.8848   1
   1  21 -23 63.1453 31.7760   1
   1 -21  23 123.900 36.1981   1
   1  21 -23 94.6072 36.1403   1
  -1  21 -23 74.8155 36.8733   1
  -1  21 -23 109.569 30.4177   1
  -1 -21  23 106.320 34.0195   1
  -1 -21  23 16.2486 31.7247   1
   1 -21  23 28.6444 32.0078   1
   1 -21  25 130.662 38.1544   1
  -1  21 -25 177.318 40.1280   1
  -1 -21  25 122.563 36.7718   1
   1 -21  25 25.1577 33.7094   1
  -1 -21  25 37.4873 34.7318   1
   1 -21  27 0.69042 38.1336   1
   1  21 -27 17.4403 34.4346   1
  -1  21 -27 23.2397 31.8019   1
  -1  21 -27 36.2015 38.2780   1
   1  21 -27 30.7341 36.9576   1
  -1 -21  27 30.3129 36.4301   1
   1 -21  27 8.10532 32.0269   1
  -1 -21  27 19.0313 34.2530   1
   1  23   1 12.0296 20.0150   1
   1  23  -1 27.7511 20.6885   1
  -1  23   1 22.0395 17.6433   1
  -1  23  -1 35.2870 18.2139   1
  -1 -23  -1 23.3515 19.7539   1
  -1  23   1 26.7393 24.0877   1
  -1  23  -1 33.4440 25.0057   1
   1 -23   1-0.30642 18.9801   1
   1 -23  -1 11.6035 15.2249   1
  -1 -23   1 16.7847 20.4897   1
  -1 -23  -1 27.0199 21.5120   1
   1 -23   1 1.49782 23.7682   1
   1 -23  -1 8.36941 21.5980   1
  -1 -23   1 16.7856 21.4475   1
   1  23  -1 33.9546 24.3571   1
   1  23  -3 100.937 22.4519   1
  -1  23  -3 102.212 21.2236   1
   1 -23   3 6.54342 21.8694   1
   1 -23  -3 0.49203 18.6718   1
  -1 -23   3 93.4538 22.4333   1
  -1 -23   3 149.767 24.4597   1
   1 -23  -3 71.9807 21.7534   1
  -1 -23  -3 150.767 24.0944   1
   1 -23   3 15.7314 25.9310   1
  -1  23  -3 141.885 28.4969   1
   1  23   3 129.066 24.7786   1
  -1  23   3 158.386 25.4515   1
   1  23  -3 173.406 28.2273   1
  -1 -23  -5 319.056 35.4332   1
   1 -23  -5 203.329 22.6694   1
  -1 -23   5 26.5004 26.4884   1
   1 -23   5 21.8268 28.1386   1
   1  23  -5 142.986 24.1765   1
  -1  23  -5 160.586 23.2246   1
  -1  23   5 150.063 18.3293   1
  -1  23  -5 198.220 31.4140   1
  -1 -23   5 123.841 23.3396   1
   1 -23  -5 5.40047 18.2914   1
   1 -23   5 7.76465 23.8703   1
  -1  23   5 208.608 25.1643   1
   1  23  -5 229.162 31.1829   1
   1  23   5 227.427 29.9189   1
   1  23  -7 52.3479 23.0865   1
   1  23   7 66.9267 18.7609   1
  -1  23  -7 100.384 22.1933   1
  -1  23   7 50.4903 15.3366   1
  -1  23  -7 76.4555 29.5704   1
   1 -23  -7 3.46198 14.9955   1
  -1 -23  -7 38.6040 15.2803   1
  -1 -23   7 25.2955 20.7991   1
   1 -23   7 0.38114 22.4633   1
  -1  23   7 91.5464 20.7931   1
   1  23  -7 92.8815 29.6383   1
   1  23   7 90.1955 19.9099   1
  -1 -23  -7-2.78772 24.2409   1
  -1 -23   9 4.47438 27.3413   1
   1  23   9 15.4262 17.1317   1
   1  23   9 2.92229 16.5188   1
   1 -23   9-2.34840 27.5092   1
   1  23  -9 25.2423 25.5229   1
  -1  23  -9 3.70518 21.7022   1
   1 -23   9 7.71130 23.3176   1
  -1 -23  -9 14.5623 9.58566   1
   1 -23  -9 0.54171 12.6157   1
  -1 -23   9-2.43155 20.2975   1
  -1  23   9 24.0471 17.5791   1
   1  23  -9 35.8433 30.1719   1
  -1  23  11 81.5691 16.0678   1
  -1 -23 -11 66.7775 30.6950   1
  -1 -23  11 82.2761 29.8538   1
   1 -23  11 66.5997 31.1234   1
   1  23 -11 42.1300 27.7991   1
   1  23  11 29.9527 16.2557   1
  -1  23 -11 40.8145 23.2979   1
  -1  23  11 61.5818 12.7915   1
   1 -23 -11-2.18656 18.9988   1
   1 -23  11 6.02597 24.9910   1
  -1 -23 -11 62.1675 12.8820   1
  -1 -23  11 3.10127 19.3693   1
   1  23 -11 63.4787 34.2596   1
  -1  23 -11 112.170 32.5373   1
   1  23  11 81.3446 17.3654   1
  -1  23 -13 72.8980 33.5445   1
   1  23 -13 20.4640 32.7836   1
  -1 -23  13 63.0007 30.9319   1
   1  23 -13 60.3211 26.0186   1
   1 -23  13 75.1751 33.7617   1
  -1  23  13 69.5490 10.7885   1
  -1  23 -13 40.0784 24.2237   1
  -1 -23 -13 19.5217 32.2961   1
  -1 -23  13 4.15106 15.0287   1
  -1 -23 -13 33.7672 12.7732   1
   1 -23  13 10.9174 26.1986   1
   1  23  13 81.9127 16.3984   1
  -1  23  13 94.3215 16.2016   1
   1  23  15 91.5189 16.4099   1
   1  23 -15 108.921 27.6137   1
   1 -23  15 118.015 35.2999   1
   1  23  15 79.1013 14.6283   1
  -1  23 -15 115.777 26.7038   1
  -1  23  15 57.7733 7.42406   1
  -1 -23  15 113.641 31.7228   1
   1  23 -15 86.1386 33.6544   1
  -1  23 -15 138.902 35.4841   1
  -1 -23 -15 82.2716 10.7117   1
  -1 -23 -15 27.5045 22.5961   1
  -1 -23  15 16.5352 21.7616   1
   1 -23  15 16.1455 28.0971   1
  -1  23 -17 16.8379 34.3013   1
   1  23 -17 75.9137 34.4648   1
   1  23 -17 59.2533 27.6550   1
   1  23  17 27.6098 12.4434   1
   1 -23  17-13.2043 34.3226   1
  -1  23 -17 52.3807 26.4013   1
  -1 -23  17 25.1540 31.2122   1
  -1 -23  17 13.7081 25.3831   1
   1 -23  17 0.99558 28.0070   1
   1  23  17 35.2707 12.0605   1
  -1  23 -19 20.3109 27.2684   1
   1  23 -19 0.51042 29.6291   1
   1  23  19 4.16436 8.69925   1
  -1 -23  19-5.26336 29.7722   1
   1 -23  19 7.33295 29.1154   1
   1  23  19 1.29486 6.86877   1
  -1  23 -19-13.4346 35.6667   1
   1  23 -19 36.7510 35.5838   1
   1 -23  21-4.98600 30.3593   1
  -1  23 -21 5.53518 27.7936   1
  -1  23 -21 35.4565 36.3391   1
   1  23 -21 31.8576 37.3682   1
   1  23 -21 25.9564 30.9314   1
   1 -23  23 154.300 40.8618   1
  -1  23 -23 143.289 32.7015   1
   1  23 -23 102.327 34.3773   1
  -1 -23  23 38.9906 35.8441   1
   1 -23  23 26.3375 33.1082   1
  -1 -23  23 130.870 37.5681   1
  -1  23 -23 150.252 40.9427   1
   1  23 -23 143.283 39.8692   1
   1  25  -1 9.43180 21.8880   1
   1  25   1 15.5063 21.0077   1
  -1  25  -1 6.60589 19.8754   1
   1  25  -1 4.67334 25.9403   1
   1 -25  -1 4.28179 15.8038   1
   1 -25   1-1.68710 20.9889   1
  -1 -25  -1 5.05204 12.9776   1
  -1 -25   1 10.7227 15.4933   1
  -1 -25   1 5.91745 23.2593   1
  -1 -25  -1 12.4203 23.7879   1
   1 -25   1 4.19693 25.7188   1
  -1  25  -1 22.9369 28.6357   1
  -1  25   1 12.3158 27.4389   1
   1  25  -3 58.8379 23.1509   1
  -1  25  -3 36.9768 20.9004   1
   1  25  -3 83.6153 29.6835   1
  -1  25   3 63.7694 26.9060   1
   1  25   3 88.3443 24.8730   1
   1 -25   3 0.36648 23.2415   1
  -1 -25   3 32.6691 14.6141   1
  -1  25  -3 72.8986 30.1687   1
  -1 -25   3 87.8985 25.4186   1
   1 -25   3-1.30890 28.1731   1
   1 -25  -3 56.9145 23.1324   1
  -1 -25  -5 260.132 36.0545   1
  -1 -25   5 32.5457 27.5651   1
   1 -25   5 18.1771 29.0140   1
   1 -25  -5 150.747 23.1581   1
   1  25  -5 119.733 25.4570   1
   1  25   5 107.269 21.4843   1
  -1  25  -5 96.4087 22.9910   1
  -1  25   5 106.288 18.8247   1
   1  25  -5 173.270 32.7404   1
  -1  25   5 167.137 26.9275   1
  -1 -25   5 3.12070 16.1400   1
   1 -25   5 8.29683 25.4650   1
   1 -25  -5 0.96019 19.8656   1
  -1  25  -5 137.810 32.9267   1
   1  25   5 191.904 25.1033   1
  -1 -25   7 10.0545 29.4838   1
   1 -25   7 15.4462 30.9091   1
   1  25  -7 151.179 26.4356   1
   1  25   7 132.718 21.2415   1
  -1  25  -7 156.618 25.0037   1
  -1  25   7 107.125 17.7703   1
   1  25  -7 242.918 35.7021   1
  -1  25   7 211.276 25.2338   1
   1 -25   7 13.3188 26.8370   1
  -1 -25  -7 108.046 16.8469   1
  -1 -25   7 4.09631 15.1055   1
   1 -25  -7 0.59030 17.7367   1
   1  25   7 252.859 25.2271   1
  -1  25  -7 217.092 35.4826   1
   1 -25   9-5.38851 28.8979   1
  -1 -25   9 7.99596 27.7689   1
   1  25  -9 2.87693 24.0414   1
   1  25   9 10.9649 17.9247   1
  -1  25  -9 26.6298 23.1483   1
  -1  25   9 22.1589 14.7762   1
  -1  25   9 1.34166 20.0453   1
   1  25  -9 11.2013 33.3748   1
  -1 -25   9-0.30567 17.0716   1
   1 -25   9-5.71679 24.9985   1
   1 -25  -9 0.31414 13.9994   1
  -1 -25  -9-16.7420 17.1808   1
   1  25   9 9.05253 19.4789   1
  -1  25  -9 24.1398 32.4695   1
  -1 -25 -11 10.6025 31.6974   1
   1 -25 -11 2.37874 19.1834   1
   1 -25  11 12.0658 30.4712   1
  -1 -25  11-6.01115 30.0354   1
   1  25  11 22.6087 19.7306   1
   1  25 -11 17.2474 25.2088   1
   1  25  11 23.8061 17.0426   1
  -1  25  11 13.3921 13.7233   1
  -1  25 -11 14.3206 23.9725   1
  -1  25  11 5.68150 17.5375   1
  -1  25 -11 6.89616 32.7899   1
   1  25 -11 14.4241 32.8556   1
  -1 -25  11 6.29025 20.2654   1
  -1 -25 -11 16.3652 16.0170   1
   1 -25  11 1.85854 26.0513   1
  -1 -25  13 10.3673 25.5157   1
   1 -25  13 6.87654 29.4510   1
  -1 -25 -13 72.2042 14.7184   1
   1  25  13 148.402 19.1086   1
  -1 -25  13 6.33287 32.1512   1
   1 -25  13 62.9827 33.8542   1
   1  25 -13 73.0323 27.3264   1
   1  25  13 65.5341 16.9593   1
  -1  25  13 83.6809 12.7018   1
  -1  25 -13 80.2898 26.3225   1
   1 -25 -13 35.4656 21.6156   1
  -1 -25 -13 71.2147 36.4567   1
  -1  25 -13 133.707 36.9758   1
   1  25 -13 141.420 37.2137   1
  -1  25  13 155.584 17.5583   1
  -1 -25 -15 12.9484 27.1468   1
   1  25  15 84.8781 18.6015   1
   1  25  15 45.3940 15.2230   1
   1 -25  15 83.9491 34.4921   1
   1  25 -15 51.7987 27.7674   1
  -1  25 -15 49.3170 26.6812   1
  -1  25  15 40.5883 10.1483   1
  -1 -25  15 47.0497 33.2378   1
  -1  25 -15 50.9634 36.2913   1
   1  25 -15 81.1083 37.4122   1
   1 -25  15 8.25325 29.1227   1
  -1 -25  15 13.8934 27.3675   1
  -1 -25 -15 41.9590 11.7777   1
  -1  25  15 66.5699 13.5215   1
   1  25 -17 33.4278 37.1987   1
  -1  25 -17 13.3788 36.7789   1
   1  25  17 9.91203 12.8782   1
   1 -25  17 2.46744 34.8150   1
   1  25 -17 5.02078 28.5404   1
  -1  25 -17 18.5191 27.1907   1
  -1 -25  17 8.58691 35.1591   1
   1 -25  17 4.37112 30.4554   1
  -1 -25  17-1.70587 30.8533   1
   1  25  17 19.4020 14.3444   1
   1  25 -19-3.18224 30.5946   1
   1 -25  19 59.8790 36.6376   1
   1  25  19-0.57184 8.39786   1
   1 -25  19 1.70186 31.0163   1
  -1 -25  19 2.37689 34.4655   1
  -1  25 -19 1.47802 27.9713   1
   1  25 -19-2.93413 40.2525   1
  -1  25 -19-1.45617 38.4327   1
  -1  25 -21-1.56234 29.6689   1
   1  25 -21 30.8791 39.1851   1
  -1  25 -21 14.2755 38.8261   1
   1 -25  21 21.2307 32.5766   1
   1  25 -21 53.2629 33.3172   1
   1  27  -1 25.0895 22.9162   1
  -1  27  -1 3.18273 21.0005   1
  -1  27  -1 9.95150 32.3448   1
  -1 -27  -1 19.0008 19.9494   1
  -1 -27   1-11.9755 20.6072   1
   1 -27  -1-0.35011 17.9158   1
   1 -27   1 0.37051 23.2958   1
   1  27  -1-6.25086 28.8961   1
  -1  27   1 7.30975 31.7547   1
  -1 -27  -1 25.1804 25.9053   1
   1 -27   1 5.18567 26.0811   1
  -1 -27   1 6.12317 25.9902   1
   1 -27  -1 2.61100 25.0364   1
   1  27  -3 28.5657 23.9969   1
  -1  27  -3 69.1375 22.6975   1
  -1  27   3 22.8729 19.7153   1
  -1 -27  -3 162.962 21.3400   1
  -1  27  -3 102.378 35.7193   1
  -1 -27   3-4.51552 22.0241   1
   1 -27   3 0.80518 24.6421   1
   1  27   3 62.4404 27.3313   1
  -1  27   3 77.9582 29.4545   1
   1  27  -3 65.2071 32.3118   1
   1 -27  -3 46.8383 24.9245   1
  -1 -27   3 64.4372 27.9662   1
   1 -27   3 1.31878 28.7073   1
  -1 -27  -3 52.3798 27.1510   1
   1 -27   5 15.0508 34.7536   1
  -1 -27   5 204.825 32.8514   1
   1  27   5 155.797 23.5370   1
   1  27  -5 135.385 27.4223   1
  -1  27  -5 130.183 26.0132   1
  -1  27   5 130.814 20.5821   1
  -1  27  -5 186.961 37.7391   1
   1 -27   5 3.87376 28.4699   1
   1 -27  -5 8.68217 21.5534   1
  -1 -27   5 6.79805 25.5677   1
  -1  27   5 221.968 31.0546   1
   1  27  -5 208.546 37.1306   1
   1  27   5 224.521 29.5687   1
   1  27  -7 45.9459 25.7615   1
   1  27   7 44.9277 20.2479   1
  -1  27  -7 7.24361 24.0639   1
  -1  27   7 30.2083 17.2328   1
  -1  27  -7 83.2367 36.2422   1
   1 -27   7-4.12871 26.9869   1
  -1 -27  -7 43.7206 20.6066   1
   1 -27  -7 1.56093 18.1085   1
  -1 -27   7-6.77010 24.5775   1
   1  27   7 80.8431 24.8706   1
   1  27  -7 10.0168 34.9285   1
  -1  27   7 87.2469 25.7123   1
   1 -27  -7 53.0548 24.3470   1
  -1 -27   7 7.96971 30.0932   1
   1 -27   7 7.42908 30.6334   1
   1 -27  -9-9.58521 24.8688   1
  -1 -27  -9 8.94157 25.8446   1
   1 -27   9-2.55791 30.3502   1
  -1 -27   9 2.93549 29.2954   1
   1  27  -9 25.1921 25.6648   1
   1  27   9 13.8060 18.9870   1
  -1  27  -9 29.0247 24.4805   1
  -1  27   9 1.41152 15.9899   1
  -1  27  -9-7.28622 34.9533   1
  -1 -27  -9-0.76368 18.9381   1
  -1 -27   9 1.87349 25.2932   1
   1 -27   9 13.1337 27.2386   1
   1 -27  -9 1.43169 15.5026   1
   1  27   9-6.20517 21.9918   1
   1  27  -9-20.5088 34.6922   1
  -1  27   9-4.99572 21.9987   1
   1 -27 -11 0.92944 21.9718   1
   1 -27  11 3.20223 32.1931   1
  -1 -27  11 2.07165 30.2841   1
   1  27  11-1.31624 17.5048   1
   1  27 -11 1.34123 26.0582   1
  -1  27  11 13.5895 14.6939   1
  -1  27 -11 17.3894 24.9198   1
  -1  27 -11 8.93848 36.0440   1
   1 -27  11 2.04891 29.1481   1
  -1 -27  11-2.57889 28.5095   1
  -1 -27 -11 2.48718 17.3409   1
  -1  27  11 6.96029 20.3081   1
   1  27 -11 21.8730 37.4647   1
   1  27  11 18.4831 24.6796   1
   1 -27 -13-1.61636 27.8908   1
  -1 -27 -13-9.08521 39.0299   1
  -1  27 -13 44.9339 37.9753   1
   1 -27  13 20.3702 33.3276   1
  -1 -27  13 51.0043 32.2649   1
   1  27 -13 47.4115 28.0617   1
   1  27  13 38.3507 17.0326   1
  -1  27 -13 63.9775 26.7854   1
  -1  27  13 18.5939 13.3708   1
  -1 -27 -13 40.2381 15.9358   1
  -1 -27  13 4.52031 30.5938   1
   1 -27  13 1.07550 29.9509   1
   1  27  13 49.8037 20.2458   1
  -1  27  13 64.5940 18.6652   1
   1  27 -13 74.6954 38.1124   1
   1  27  15 63.9674 20.9304   1
   1 -27  15 15.6330 35.4446   1
  -1 -27  15 78.9234 33.6489   1
   1  27 -15 58.5044 29.8982   1
   1  27  15 35.9194 15.7787   1
  -1  27  15 35.5830 11.3673   1
  -1  27 -15 39.0723 27.9829   1
   1  27 -15 61.6018 39.3538   1
  -1  27 -15 101.627 39.7911   1
   1 -27  15 15.1505 31.0811   1
  -1 -27  15 11.2361 32.8801   1
  -1 -27 -15 25.3999 12.5428   1
  -1 -27 -15 3.73029 24.0574   1
  -1  27  15 65.2926 15.9323   1
  -1 -27  17-4.87900 36.4471   1
   1 -27  17 69.6631 37.6428   1
   1  27  17 1.20084 14.2498   1
   1  27 -17 32.9041 30.6415   1
  -1  27 -17 31.4938 28.2142   1
  -1  27 -17 30.8667 40.2933   1
   1  27 -17 55.1464 41.0520   1
   1  27  17 13.3509 17.1236   1
   1 -27  17 7.03361 32.0019   1
  -1 -27  17-3.08278 33.6211   1
  -1 -29   1-1.35281 26.8575   1
   1 -29   1-3.03172 26.6004   1
  -1 -29  -1 23.5584 25.6745   1
   1  29  -1 23.2197 33.1910   1
  -1  29  -1-7.54287 35.3317   1
   1  29  -1 9.84870 24.1642   1
   1 -29  -1 17.0166 27.5460   1
   1 -29   1-9.00437 28.4516   1
  -1 -29   1 34.8283 30.1872   1
  -1 -29  -1-10.2163 29.0780   1
   1 -29  -3 81.1887 28.0461   1
  -1 -29   3 87.2043 30.7220   1
   1 -29   3 4.14153 31.2672   1
   1  29  -3 97.8365 26.6127   1
   1  29   3 59.2108 23.6881   1
  -1  29   3 59.0092 21.7758   1
  -1  29  -3 35.7869 24.1438   1
  -1 -29   3-6.24128 29.7073   1
   1 -29   3 7.02350 28.0128   1
  -1 -29  -3 105.405 26.0848   1
  -1  29   3 112.749 33.6514   1
   1  29   3 96.7947 31.9743   1
   1  29  -3 72.0589 35.3884   1
  -1 -29  -3 81.3448 31.4057   1
  -1  29  -3 124.028 39.0375   1
   1  29  -5 43.8643 27.0697   1
   1  29   5 37.8496 21.9446   1
  -1  29   5 40.2263 20.0495   1
  -1  29  -5 2.63964 25.0070   1
   1 -29  -5 1.43596 20.9392   1
   1 -29   5 0.46861 29.2354   1
  -1 -29   5-4.06756 30.7718   1
   1  29   5 98.3669 29.3182   1
   1  29  -5 57.9394 38.2089   1
  -1  29   5 69.0270 30.7327   1
  -1  29  -5 69.9111 40.6401   1
  -1 -29   5 62.1057 31.8759   1
   1 -29   5-7.96422 33.3925   1
  -1 -29   7 4.02298 31.3080   1
   1 -29   7 0.53633 33.6264   1
   1  29  -7 24.5332 27.1540   1
   1  29   7 4.22494 20.5311   1
  -1  29  -7-14.7203 25.7264   1
  -1  29   7 0.73964 18.6094   1
  -1 -29  -7-4.21451 22.5322   1
   1 -29  -7-2.71542 19.4262   1
  -1 -29   7 4.82833 30.8193   1
   1 -29   7 7.97082 29.6085   1
   1  29  -7 33.3883 39.2897   1
  -1 -29  -7-19.8052 31.9877   1
   1 -29  -7 13.0052 26.6724   1
  -1  29  -7 54.7895 40.6150   1
   1 -29   9 1.70625 35.0988   1
  -1 -29   9-4.17001 32.1366   1
   1  29   9 10.2835 19.5597   1
   1  29  -9-22.1904 27.5522   1
  -1  29  -9 10.8240 25.7773   1
  -1  29   9-9.41435 17.4362   1
   1  29  -9-10.1431 38.9156   1
   1 -29  -9 8.63748 28.3708   1
  -1 -29  -9-4.39454 29.6278   1
   1 -29   9-1.58632 30.0548   1
   1 -29  -9-0.60865 17.4303   1
  -1 -29   9-3.94733 31.2897   1
  -1 -29  -9-0.82239 20.3496   1
  -1  29  -9 4.44009 40.2615   1
  -2   0   0 1.28657 2.80060   1
   2   0   0-0.44880 2.83553   1
   2   0   0-5.40180 6.35016   1
  -2   0   0 2.08215 6.33463   1
  -2   0   2 22140.8 761.506   1
  -2   0  -2 23131.2 764.545   1
   2   0   2 23088.9 764.774   1
  -2   0  -2 23002.3 761.564   1
   2   0   2 23018.4 761.489   1
   2   0  -2 20972.6 761.350   1
   2   0  -2 22208.6 762.679   1
   2   0  -4 2.53139 4.57820   1
  -2   0   4 1.37323 4.76796   1
   2   0   4 2.31168 4.75279   1
  -2   0  -4 3.59282 4.61999   1
  -2   0  -4 4.03004 8.93367   1
   2   0   4 2.82071 10.5119   1
   2   0  -4 11.0786 6.28248   1
   2   0  -6 3456.03 126.027   1
  -2   0   6 3600.32 126.394   1
   2   0  -6 3669.83 126.510   1
  -2   0  -6 3663.85 126.056   1
   2   0   6 3827.33 126.231   1
   2   0   8-1.55379 4.13991   1
   2   0  -8-1.98210 4.74378   1
  -2   0   8-0.74576 4.46246   1
   2   0  -8 0.42809 3.85599   1
  -2   0  -8-1.42758 4.24754   1
  -2   0  -8 0.30952 3.68844   1
   2   0 -10 192.979 11.8497   1
   2   0 -10 161.085 10.4383   1
  -2   0  10 174.764 11.0479   1
  -2   0 -10 180.079 10.3958   1
   2   0  10 179.944 10.8408   1
  -2   0 -10 182.123 10.3084   1
  -2   0  12-14.0166 10.2274   1
   2   0 -12-5.26956 8.65848   1
  -2   0 -12 9.28279 8.84324   1
   2   0  12 0.80817 8.26234   1
  -2   0 -12 1.18626 7.70304   1
  -2   0 -14 270.598 17.4532   1
  -2   0  14 235.853 18.1769   1
  -2   0 -14 281.337 16.6908   1
   2   0  14 265.124 17.5001   1
  -2   0  14 256.455 17.1766   1
   2   0 -14 273.461 18.6870   1
   2   0 -14 279.578 17.4443   1
   2   0  14 280.266 16.7911   1
  -2   0 -16-0.19795 10.9430   1
   2   0  16 17.6393 12.6597   1
   2   0 -16 18.0418 14.2019   1
  -2   0  16 8.33481 11.8384   1
  -2   0  16 16.4572 13.5103   1
   2   0 -16-7.47175 11.9412   1
   2   0  16 4.90405 11.6518   1
  -2   0 -16-1.96423 11.7600   1
  -2   0  18 8990.88 323.219   1
  -2   0 -18 9156.57 322.658   1
  -2   0 -18 9670.33 322.996   1
   2   0  18 9354.93 323.388   1
  -2   0  18 8952.31 322.963   1
   2   0 -18 9271.25 322.857   1
   2   0  18 9718.33 322.169   1
   2   0  20 5.59778 14.3063   1
   2   0 -20-0.57629 15.0999   1
  -2   0  20 15.7245 14.0837   1
   2   0 -20 8.39624 12.8415   1
  -2   0  20-2.11035 14.8616   1
  -2   0 -20-3.45284 12.2579   1
   2   0  20-12.7997 12.9470   1
  -2   0  22 718.242 33.6042   1
  -2   0 -22 837.439 33.2469   1
   2   0  22 747.769 34.2585   1
   2   0 -22 744.786 34.5956   1
  -2   0  22 749.133 33.7061   1
   2   0  22 791.018 31.9415   1
   2   0 -22 783.489 32.5342   1
  -2   0  24-13.8764 15.2557   1
   2   0  24 4.89762 15.3320   1
  -2   0 -24 2.97446 14.8520   1
   2   0 -24 7.80496 15.8965   1
   2   0  24 6.42627 17.2154   1
  -2   0  24 4.65473 17.0539   1
   2   0 -24 1.07988 19.0071   1
  -2   0 -24-4.56984 15.5995   1
  -2   0 -26 378.966 27.9186   1
  -2   0 -26 418.608 27.2657   1
   2   0  26 349.191 28.5600   1
   2   0 -26 389.511 30.7319   1
  -2   0  26 369.435 28.5231   1
   2   0 -26 391.027 26.7731   1
   2   0  26 428.369 26.6715   1
   2   0 -28-1.29519 23.4097   1
  -2   0 -28 7.80595 19.6607   1
   2   0  28-4.08003 22.1851   1
  -2   0  28 3.99306 21.8127   1
  -2   0 -28 21.7057 20.5360   1
   2   0 -28-0.33439 19.4381   1
  -2   0  28 14.4861 21.6205   1
   2   0  28 1.78619 19.1922   1
  -2   0  30 210.897 27.8040   1
  -2   0 -30 210.504 26.8931   1
  -2   0 -30 241.016 27.0630   1
   2   0 -30 241.324 31.1111   1
   2   0  30 199.197 29.8537   1
  -2   0  30 229.556 28.8985   1
   2   0 -30 218.631 26.0429   1
   2   0  30 272.776 26.0715   1
  -2   0  32-22.2309 26.4632   1
   2   0  32 10.0903 27.3982   1
  -2   0 -32 14.8045 24.1475   1
   2   0 -32 16.7907 22.9722   1
   2   0  32 1.69530 22.6746   1
  -2   0  32 7.64819 25.7207   1
   2   0 -32-11.8023 28.4482   1
  -2   0 -32 9.09610 23.8735   1
  -2   0  34 44.3664 28.6214   1
   2   0  34 3.92034 31.3259   1
  -2   0 -34 19.3951 26.0692   1
   2   0 -34 19.0137 24.2357   1
   2   0  34 53.8947 25.2881   1
  -2   0  34 48.0337 27.2694   1
   2   0 -34 44.9864 31.0928   1
  -2   0 -34 22.9958 26.8156   1
  -2   0  36-6.52059 31.5006   1
   2   0  36 4.83001 33.7396   1
   2   0 -36 28.5533 33.7607   1
  -2   0 -36 3.25304 28.7328   1
  -2   0 -36 16.2089 27.0944   1
   2   0 -36 11.1425 25.7425   1
  -2   0  36 5.23676 29.0170   1
   2   0  36 1.52119 26.2417   1
  -2  -2   0 12073.3 404.942   1
   2  -2   0 11860.9 407.313   1
  -2   2   0 11865.1 404.468   1
   2  -2   0 12222.6 404.518   1
   2   2   0 11498.1 404.860   1
   2   2   0 11480.2 406.498   1
  -2  -2   0 11695.7 406.821   1
   2  -2   2 1348.80 60.0885   1
  -2  -2  -2 1626.72 62.6857   1
  -2   2  -2 1918.49 61.4023   1
   2   2   2 1597.46 62.4819   1
  -2   2   2 1687.32 61.9284   1
   2  -2  -2 1814.69 61.6778   1
  -2   2  -2 1524.80 58.6060   1
  -2  -2   2 1721.37 59.3854   1
   2   2  -2 1676.39 59.1019   1
   2  -2   2 1811.91 58.9590   1
  -2   2   2 1699.26 58.9164   1
   2  -2  -2 1727.34 58.7646   1
  -2  -2  -2 1517.84 59.2114   1
  -2  -2   2 1664.45 60.1164   1
   2   2  -2 1947.30 60.9366   1
   2   2  -4 1264.97 36.7812   1
  -2  -2   4 1129.12 36.3226   1
   2   2   4 1214.99 39.8032   1
  -2  -2  -4 1270.29 40.7255   1
  -2  -2  -4 1134.69 35.4753   1
  -2  -2   4 1201.27 36.4316   1
   2   2  -4 1227.61 36.1620   1
  -2   2   4 1308.85 35.0089   1
  -2   2  -4 1147.20 35.5603   1
   2  -2   4 1299.36 36.0894   1
  -2   2   4 1272.16 37.5092   1
   2  -2  -4 1397.70 35.1619   1
  -2   2   6 656.603 22.2554   1
  -2  -2   6 503.704 21.7822   1
   2   2  -6 553.158 22.2118   1
   2  -2  -6 545.099 20.4182   1
  -2   2   6 589.652 20.7450   1
  -2   2  -6 507.933 21.3105   1
   2  -2   6 539.869 21.6471   1
   2   2  -6 487.387 21.6107   1
  -2  -2   6 537.526 22.2832   1
  -2  -2  -6 534.190 20.9388   1
  -2  -2  -6 524.264 22.9519   1
   2   2   6 568.981 24.8922   1
  -2   2  -6 558.354 21.5832   1
  -2   2   8 2241.52 83.3923   1
   2   2  -8 2449.55 85.2775   1
  -2  -2   8 2192.67 84.5489   1
   2  -2  -8 2395.24 83.2481   1
  -2   2  -8 2324.44 84.3941   1
   2  -2   8 2326.54 84.6147   1
  -2  -2   8 2494.36 85.4271   1
  -2   2   8 2566.17 83.8837   1
   2   2  -8 2348.82 84.8579   1
  -2  -2  -8 2329.32 83.5205   1
   2   2   8 2531.60 86.1004   1
  -2   2  -8 2517.75 84.6178   1
   2  -2   8 2376.82 84.1987   1
   2  -2  10 3.99557 6.14552   1
  -2   2 -10 5.36044 6.77534   1
  -2  -2 -10 3.53967 5.31556   1
   2   2 -10 3.31868 7.74942   1
   2  -2 -10 3.60706 4.89242   1
   2  -2  10 3.68875 6.88288   1
  -2   2 -10 1.00571 5.83919   1
  -2  -2  10 3.16637 7.14480   1
   2   2 -10 2.25122 6.71695   1
   2  -2 -10 0.10014 4.90274   1
  -2   2  10 7.25839 6.09990   1
  -2  -2  10 14.7778 7.57651   1
  -2  -2 -10 3.66681 4.72712   1
   2   2 -12 829.251 33.0281   1
   2  -2 -12 970.623 31.5722   1
  -2  -2  12 797.669 33.5273   1
  -2   2  12 1044.25 33.3062   1
  -2   2 -12 655.486 31.2156   1
  -2  -2 -12 686.690 29.9330   1
   2  -2 -12 795.610 31.6073   1
   2   2 -12 758.677 33.4320   1
  -2   2 -12 706.302 31.8331   1
  -2  -2 -12 662.603 30.0502   1
   2  -2  12 703.958 31.1579   1
   2  -2  14 72.6268 12.6394   1
  -2   2 -14 68.7749 13.3820   1
  -2  -2 -14 75.2417 11.8624   1
   2   2 -14 67.3790 15.9533   1
   2  -2 -14 55.4708 12.9138   1
  -2   2 -14 66.1877 12.3857   1
   2   2  14 83.0397 11.5705   1
  -2   2  14 67.7454 11.5636   1
  -2  -2  14 73.1951 14.3402   1
   2  -2 -14 82.1092 11.2356   1
  -2  -2  14 57.3032 14.9618   1
  -2   2  14 79.9967 13.0059   1
   2   2 -14 80.6434 14.3334   1
  -2  -2 -14 69.5384 10.3454   1
   2  -2  16 1656.72 61.4278   1
   2   2  16 1591.46 59.9236   1
  -2   2 -16 1616.15 62.0584   1
  -2  -2 -16 1588.80 60.2395   1
   2  -2 -16 1672.74 61.7842   1
   2   2  16 1497.54 60.8113   1
   2  -2  16 1543.67 62.5985   1
   2   2 -16 1659.67 63.8480   1
  -2  -2  16 1619.84 62.6553   1
  -2   2 -16 1559.87 62.1126   1
  -2   2  16 1643.58 61.4718   1
  -2  -2 -16 1549.29 60.4133   1
  -2  -2  16 1598.84 62.8762   1
   2  -2 -16 1713.05 60.7215   1
   2   2 -16 1727.80 62.7111   1
   2  -2  18 551.596 25.9994   1
   2   2  18 498.649 24.0710   1
  -2   2 -18 516.407 26.6909   1
   2   2 -18 528.288 28.9305   1
   2   2  18 480.276 25.3484   1
   2  -2  18 491.669 27.6244   1
  -2  -2  18 509.612 27.4191   1
  -2  -2 -18 490.807 24.8416   1
  -2   2 -18 475.049 26.2838   1
  -2   2  18 483.055 25.9951   1
  -2  -2  18 480.983 27.5921   1
   2   2 -18 472.600 25.9483   1
   2  -2 -18 535.978 25.0958   1
   2  -2  20 4846.57 159.973   1
   2   2  20 4923.20 158.684   1
  -2  -2 -20 4824.61 159.555   1
   2   2  20 4433.27 159.751   1
   2  -2  20 4491.45 161.516   1
   2  -2 -20 4436.34 159.868   1
  -2  -2  20 4479.24 161.205   1
  -2  -2  20 4518.02 161.122   1
  -2   2  20 4601.62 159.856   1
  -2  -2 -20 4432.26 158.821   1
   2   2 -20 4654.32 160.627   1
   2  -2 -20 4998.43 159.523   1
   2   2  22-0.57126 14.9182   1
  -2   2 -22 10.0209 14.8081   1
  -2  -2 -22-6.90973 13.2448   1
   2  -2 -22-0.29613 16.1511   1
   2   2 -22 9.01893 17.3228   1
   2  -2  22 10.9417 16.1461   1
  -2  -2  22-6.27264 16.3288   1
  -2   2  22-7.59690 14.6011   1
   2   2 -22-2.60726 14.9316   1
   2  -2 -22 2.64818 13.2669   1
  -2  -2  22 0.63651 16.9859   1
  -2   2 -22 5.24904 11.6695   1
   2   2  22 5.04209 13.2432   1
  -2   2  22 6.93988 14.7270   1
  -2  -2 -22-0.20756 11.6395   1
   2  -2  22 4.69849 14.1841   1
  -2  -2 -24 4.58261 14.8852   1
   2  -2 -24 14.2043 18.2488   1
  -2   2 -24 21.1516 17.2490   1
   2   2 -24 3.41648 19.4317   1
   2  -2  24 0.36090 18.5515   1
  -2  -2  24-17.5147 18.6000   1
   2   2  24 2.57348 17.1647   1
  -2   2  24 5.13596 16.5295   1
   2  -2 -24 10.9640 15.3209   1
   2   2 -24 0.31105 16.4150   1
  -2   2 -24-0.64564 17.4396   1
  -2  -2  24 1.90933 17.5429   1
  -2   2  24 4.94193 10.8338   1
   2  -2  24 10.3358 16.2520   1
   2   2  24 25.5942 15.4621   1
  -2  -2 -24 4.17732 12.0105   1
   2  -2 -26 26.7919 20.5554   1
  -2  -2 -26 13.6739 16.9902   1
  -2   2 -26-1.48409 18.8245   1
   2   2  26-4.82947 18.9993   1
  -2  -2  26 16.9601 20.7368   1
   2   2 -26 20.9292 22.6991   1
   2  -2  26 17.5481 21.3596   1
  -2   2  26 22.7591 18.9329   1
  -2   2 -26-10.4787 19.9770   1
  -2  -2 -26 29.3460 18.4657   1
   2   2 -26 33.6222 18.7556   1
   2  -2 -26 18.2478 17.5963   1
  -2  -2  26 13.9577 12.3326   1
   2   2  26 3.37641 17.0208   1
   2  -2  26 14.9564 18.4488   1
  -2   2  26 23.3067 17.6481   1
   2   2  28 589.353 33.2886   1
   2  -2  28 636.379 35.5434   1
  -2  -2 -28 591.952 34.6857   1
  -2   2 -28 572.822 36.5226   1
   2  -2 -28 598.577 37.6880   1
   2  -2  28 527.643 38.4752   1
   2   2  28 490.239 35.1354   1
   2   2 -28 609.938 40.0373   1
  -2   2  28 593.282 35.9710   1
  -2  -2  28 597.356 38.1482   1
  -2  -2 -28 545.384 34.1923   1
  -2  -2  28 523.614 33.2566   1
  -2   2  28 573.354 35.2244   1
  -2   2 -28 539.565 36.2244   1
   2  -2 -28 635.349 34.1756   1
   2   2 -28 694.271 36.1966   1
   2   2 -30 19.5449 27.0635   1
  -2   2 -30 30.9758 22.9500   1
   2  -2 -30 24.0654 25.1178   1
  -2  -2 -30 15.1156 21.0592   1
   2  -2  30 34.0893 27.2785   1
   2   2  30 21.8734 24.1728   1
  -2   2  30 22.3718 22.6211   1
  -2  -2  30-4.65523 25.6942   1
   2   2 -30 20.1484 22.0725   1
  -2  -2 -30 17.6636 21.2669   1
  -2   2 -30 6.01965 23.9476   1
  -2  -2  30 28.6735 24.0747   1
  -2   2  30 17.8194 23.6819   1
   2   2  30 26.6842 20.5480   1
   2  -2  30 24.8399 22.2248   1
   2   2  32 147.220 24.6548   1
   2  -2  32 165.774 26.7771   1
  -2  -2  32 181.548 29.2118   1
  -2   2  32 122.685 27.1849   1
   2   2  32 126.487 29.1470   1
   2  -2  32 136.174 32.2140   1
  -2   2 -32 140.412 27.6751   1
   2   2 -32 121.549 31.7507   1
   2  -2 -32 112.032 29.5712   1
  -2  -2  32 97.8916 29.3881   1
  -2   2  32 139.705 26.8186   1
  -2   2 -32 102.185 27.4614   1
   2   2 -32 130.811 26.1917   1
   2  -2 -32 159.378 24.7101   1
  -2  -2 -32 140.463 26.2577   1
  -2  -2 -32 163.472 26.1042   1
  -2   2  34-2.77144 27.0925   1
  -2  -2  34 44.2895 28.6175   1
   2  -2  34 3.39984 25.0034   1
   2   2  34 2.02531 23.8748   1
   2  -2  34-5.27471 31.6399   1
   2   2  34 4.24676 29.6999   1
   2  -2 -34-32.9458 29.5980   1
   2   2 -34 20.5620 31.4661   1
  -2   2 -34-1.00721 26.1975   1
  -2   2  34-10.8189 26.6004   1
  -2  -2  34 30.6639 28.9694   1
   2  -2 -34 1.84962 23.0749   1
  -2   2 -34 15.5960 27.1675   1
  -2  -2 -34 9.92002 24.8036   1
   2   2 -34 8.12140 25.8224   1
  -2  -2 -34 3.71013 24.8478   1
   2   2  36 324.215 31.2696   1
   2  -2  36 365.658 33.4979   1
  -2   2  36 227.578 34.7756   1
  -2  -2  36 247.632 37.1741   1
   2  -2  36 31.9403 42.7013   1
   2   2  36 23.1702 37.9664   1
  -2   2 -36 244.779 36.1997   1
   2   2 -36 212.846 39.7255   1
  -2  -2 -36 262.901 33.6469   1
   2  -2 -36 192.012 37.1606   1
  -2  -2 -36 217.111 31.0237   1
  -2  -2  36 279.106 35.0221   1
  -2   2 -36 219.828 34.0387   1
  -2   2  36 283.941 34.1901   1
   2   2 -36 247.952 32.7177   1
   2  -2 -36 251.567 31.4924   1
   2   4   0-0.34386 4.78280   1
  -2  -4   0 0.91736 5.03555   1
   2  -4   0 2.57914 4.17893   1
  -2   4   0-2.83207 3.69262   1
   2   4   0-2.95612 6.65208   1
  -2  -4   0 7.67075 7.69224   1
   2  -4   0-7.03158 7.63099   1
  -2  -4  -2 13193.9 454.194   1
   2   4   2 13154.3 453.467   1
  -2  -4   2 13236.4 452.568   1
   2   4  -2 13151.4 452.420   1
  -2   4  -2 13561.8 451.511   1
  -2  -4  -2 13084.8 451.594   1
   2   4  -2 12963.1 451.982   1
  -2  -4   2 13195.7 452.212   1
  -2   4  -2 12902.3 451.436   1
   2  -4   2 13401.3 451.715   1
   2  -4  -2 14012.5 450.781   1
  -2   4   2 13059.3 450.657   1
   2   4   2 13317.1 451.769   1
  -2   4   2 12081.2 453.108   1
  -2  -4   4 2162.99 74.2744   1
   2   4  -4 2065.08 74.1855   1
  -2  -4  -4 2039.75 76.6851   1
   2   4   4 2084.77 76.5334   1
  -2  -4   4 2137.45 74.4391   1
   2   4  -4 2084.89 74.0190   1
   2  -4   4 2250.53 74.0179   1
  -2   4  -4 2019.86 73.3991   1
   2  -4   4 1981.15 73.1063   1
  -2   4  -4 2187.46 73.6154   1
   2   4   4 2054.20 73.2891   1
  -2   4   4 2028.60 72.2843   1
  -2  -4  -4 2038.31 73.0936   1
  -2  -4  -6 728.425 30.5032   1
   2   4   6 625.354 30.0039   1
   2   4   6 682.520 26.6574   1
   2   4  -6 681.166 28.1538   1
  -2  -4   6 724.921 28.8267   1
  -2   4   6 605.986 26.9725   1
   2  -4   6 727.387 27.6127   1
  -2   4  -6 776.215 28.1848   1
  -2  -4   6 715.499 28.3048   1
   2   4  -6 813.451 29.4826   1
   2  -4   6 699.278 28.0880   1
  -2   4  -6 720.817 27.7419   1
  -2   4   6 760.952 25.9537   1
  -2  -4  -6 722.351 27.0759   1
   2  -4   8 403.747 18.7433   1
  -2   4  -8 431.650 19.5571   1
  -2   4   8 465.160 18.1151   1
   2   4  -8 456.819 20.5008   1
  -2  -4   8 404.241 19.6109   1
   2  -4   8 425.067 19.6001   1
  -2   4  -8 437.769 19.3185   1
   2   4  -8 429.598 19.7812   1
  -2  -4   8 412.924 19.8368   1
   2   4   8 427.619 17.2705   1
  -2  -4  -8 427.858 17.4829   1
   2  -4  -8 444.736 16.6783   1
  -2   4   8 471.000 17.0676   1
  -2  -4  -8 427.063 19.5742   1
   2   4   8 394.812 22.0495   1
  -2   4 -10 3036.19 108.432   1
   2  -4  10 3069.17 107.801   1
   2   4 -10 2957.12 109.216   1
  -2  -4  10 2927.86 108.843   1
   2  -4  10 3027.40 108.701   1
  -2   4 -10 2955.51 108.164   1
  -2  -4  10 2867.37 108.768   1
   2   4 -10 3067.57 109.105   1
  -2   4  10 3127.31 106.113   1
  -2  -4 -10 3123.73 106.241   1
   2  -4 -10 3033.91 105.398   1
   2   4  10 3182.60 110.312   1
  -2   4 -12 542.860 25.9425   1
  -2  -4 -12 509.166 22.0804   1
   2  -4  12 524.460 24.5387   1
  -2   4  12 484.365 21.5800   1
   2  -4 -12 540.655 22.9748   1
   2  -4  12 540.301 26.1882   1
   2   4  12 528.364 22.1859   1
  -2   4 -12 506.967 25.0880   1
  -2  -4  12 516.448 26.8058   1
   2   4 -12 513.177 25.8322   1
  -2  -4 -12 568.545 22.1282   1
   2  -4 -12 518.180 21.4105   1
   2   4  12 631.686 27.3836   1
   2   4 -14 147.638 18.2752   1
  -2   4  14 127.745 11.7941   1
   2  -4 -14 158.106 13.6196   1
   2   4  14 152.939 12.1264   1
  -2   4 -14 130.960 15.0363   1
  -2  -4  14 132.244 17.0951   1
  -2   4 -14 127.965 15.8647   1
  -2   4  14 130.458 13.3129   1
   2   4 -14 137.320 16.1690   1
   2  -4 -14 149.134 11.2986   1
  -2  -4 -14 120.641 11.8054   1
   2  -4  14 139.328 14.9523   1
  -2  -4 -14 143.269 11.3081   1
  -2   4  16 17.9600 10.0168   1
  -2  -4  16 14.3970 14.2050   1
   2   4 -16 21.9835 15.2995   1
   2  -4 -16 33.2894 11.4142   1
   2  -4  16 28.5388 15.3014   1
  -2   4 -16 20.1239 12.8070   1
   2   4  16 13.0296 9.91202   1
  -2  -4  16 7.62216 14.6248   1
  -2   4  16 14.3245 11.4923   1
   2   4 -16 13.1839 13.1717   1
   2  -4 -16 30.5011 9.72550   1
   2  -4  16 17.2412 12.2019   1
  -2   4 -16 29.8709 13.5354   1
  -2  -4 -16 28.0528 11.2629   1
  -2  -4 -16 17.6830 9.15881   1
  -2   4  18 1774.70 69.8832   1
  -2  -4  18 1978.17 74.2242   1
  -2   4 -18 2058.56 73.6549   1
   2  -4  18 2052.56 74.8503   1
   2   4 -18 2072.00 75.8462   1
  -2  -4 -18 1966.94 70.3110   1
  -2   4  18 1920.70 70.8434   1
  -2  -4  18 1981.03 74.4126   1
   2  -4  18 2038.51 72.5501   1
   2   4 -18 1908.66 73.1792   1
   2  -4 -18 1998.56 69.9890   1
  -2  -4  20 162.347 19.4910   1
  -2   4  20 133.813 14.5086   1
  -2  -4 -20 159.139 13.9334   1
   2  -4  20 155.104 19.4968   1
  -2  -4 -20 149.652 15.2653   1
  -2  -4  20 133.014 18.8976   1
  -2   4  20 151.892 16.0256   1
  -2   4 -20 124.676 14.3829   1
   2  -4  20 154.807 17.0166   1
   2  -4 -20 170.035 14.5164   1
   2   4 -20 131.954 17.3216   1
  -2   4  22 763.709 34.0731   1
  -2  -4  22 831.464 39.2971   1
   2  -4  22 824.226 38.7345   1
   2   4 -22 852.385 40.3985   1
  -2  -4 -22 1004.54 35.1415   1
  -2   4 -22 931.696 38.8564   1
  -2  -4 -22 855.639 34.3896   1
  -2  -4  22 832.261 39.4135   1
  -2   4 -22 828.053 37.6724   1
   2  -4  22 892.560 37.0087   1
   2  -4 -22 862.225 33.9504   1
   2   4 -22 846.190 38.0382   1
  -2   4  24 5.05041 15.2211   1
   2   4 -24 18.5778 21.3757   1
  -2  -4  24 2.36444 19.6592   1
   2  -4  24 13.6813 19.3208   1
   2  -4 -24 18.6074 13.7054   1
   2   4  24-5.00361 16.2509   1
  -2   4 -24 6.55967 17.7274   1
   2   4 -24 8.44189 17.6145   1
  -2   4 -24 13.1790 18.8650   1
   2  -4 -24 15.4678 15.0168   1
  -2  -4  24 15.5392 19.7415   1
  -2   4  24 11.6631 15.3967   1
  -2  -4 -24 0.25772 7.87744   1
   2  -4  24 9.64972 16.9466   1
  -2  -4 -24 6.78764 14.1088   1
  -2   4  26 342.714 26.0394   1
  -2  -4  26 350.530 30.6771   1
   2   4 -26 332.776 31.7292   1
   2  -4 -26 479.791 28.2652   1
   2   4  26 345.486 27.2319   1
   2  -4  26 363.901 31.7906   1
  -2   4 -26 392.951 29.8342   1
  -2  -4 -26 432.564 25.9818   1
  -2  -4 -26 354.054 25.1049   1
  -2   4 -26 350.163 29.3205   1
  -2  -4  26 289.410 24.8055   1
   2  -4  26 391.540 28.0381   1
   2   4 -26 370.322 28.3692   1
   2  -4 -26 371.522 25.3186   1
   2  -4  28 76.5061 26.8175   1
   2   4  28 72.9274 21.9737   1
  -2  -4  28 93.0501 25.8715   1
  -2   4 -28 75.7853 24.1647   1
   2   4 -28 3.97663 27.7967   1
   2  -4 -28 82.7641 23.0505   1
  -2   4 -28 90.6323 24.2813   1
  -2  -4 -28 73.7893 21.0944   1
   2   4 -28 96.2356 22.8320   1
   2  -4 -28 111.447 20.2750   1
   2  -4  28 110.366 23.0495   1
  -2  -4  28 64.6392 18.1143   1
  -2   4  28 63.4365 22.2364   1
  -2  -4 -28 109.383 20.5042   1
  -2  -4  30 889.853 51.3095   1
   2   4  30 855.848 46.9730   1
   2  -4 -30 945.770 48.6386   1
   2  -4  30 988.273 53.7565   1
  -2  -4 -30 1097.03 47.0376   1
  -2   4 -30 994.504 51.0148   1
  -2  -4  30 922.106 48.8902   1
  -2   4  30 1018.78 46.7820   1
  -2   4 -30 928.379 49.9573   1
   2  -4  30 1071.01 48.4334   1
   2   4 -30 928.268 47.7074   1
   2  -4 -30 957.601 44.7572   1
  -2  -4  32 10.6610 27.8506   1
   2   4  32 4.91390 25.3268   1
   2  -4  32-31.8545 31.0915   1
  -2   4 -32-3.54470 26.5017   1
   2   4 -32-27.9184 30.3803   1
   2  -4 -32-25.3928 29.0207   1
   2   4 -32 6.42426 24.9224   1
  -2   4 -32-3.61717 26.6777   1
  -2  -4 -32 1.40511 22.5461   1
   2  -4 -32-13.7204 22.8917   1
  -2   4  32-5.56225 27.1669   1
  -2  -4  32-0.88170 26.3504   1
   2  -4  32 9.52016 24.8713   1
  -2  -4 -32-14.3574 22.0116   1
  -2   4  34 3.02730 25.0587   1
  -2  -4  34-3.39693 29.9457   1
   2   4  34 3.48720 28.9983   1
   2  -4  34 27.3040 32.6336   1
  -2   4 -34 14.0202 27.4391   1
   2  -4 -34 3.31090 27.9965   1
   2   4 -34 11.6034 32.9602   1
  -2   4 -34 22.1636 27.7956   1
  -2  -4 -34 4.84185 24.2175   1
   2   4 -34 14.9091 26.0637   1
   2  -4 -34 6.74712 22.2750   1
  -2  -4  34 26.4415 28.3966   1
   2  -4  34 1.19853 25.5976   1
  -2  -4 -34 11.4252 24.5799   1
  -2   4  36-16.2055 27.2798   1
  -2  -4  36 5.44513 32.2950   1
   2  -4  36 7.09441 34.7230   1
   2   4  36-4.96638 32.6734   1
   2  -4 -36-14.1569 30.4659   1
   2   4 -36 38.5084 35.4054   1
  -2   4 -36 31.5377 29.4475   1
  -2  -4 -36 27.0673 26.9839   1
   2  -4  36 35.8895 27.9698   1
  -2  -4  36 21.0278 29.9578   1
   2   4 -36 12.8355 27.7946   1
  -2   4 -36 25.0633 29.3635   1
  -2  -4 -36 20.3112 26.2170   1
   2  -4 -36 17.1309 23.7801   1
   2  -6   0 2878.50 102.262   1
  -2   6   0 2731.39 101.875   1
  -2  -6   0 3123.53 104.237   1
   2   6   0 3270.38 103.508   1
  -2   6   0 2965.35 102.104   1
  -2  -6   0 2814.42 102.836   1
   2   6   0 2993.64 102.891   1
  -2  -6  -2 1446.30 53.6699   1
   2   6  -2 1526.42 53.2589   1
  -2  -6   2 1428.27 53.0934   1
   2   6   2 1468.94 53.0733   1
   2   6  -2 1471.14 53.0525   1
   2   6   2 1695.64 52.8845   1
  -2  -6  -2 1447.60 52.0613   1
   2  -6   2 1435.21 52.6668   1
   2  -6  -2 1493.56 51.3253   1
  -2   6   2 1476.26 50.9353   1
  -2   6  -2 1420.53 52.0929   1
  -2  -6   2 1419.29 53.1184   1
  -2   6  -2 1509.05 52.3736   1
   2  -6   2 1355.18 51.8379   1
   2  -6  -2 1222.60 52.1757   1
  -2   6  -4 211.318 11.1031   1
   2  -6   4 166.523 9.82082   1
  -2   6   4 184.591 9.71803   1
  -2   6   4 181.963 7.87748   1
   2   6  -4 182.318 10.9910   1
  -2  -6   4 193.982 11.7033   1
  -2  -6  -4 226.799 14.5193   1
   2   6   4 202.330 11.8111   1
  -2  -6   4 209.134 11.2223   1
   2   6  -4 204.765 11.5986   1
   2  -6   4 183.977 10.8718   1
   2  -6  -4 185.132 8.02715   1
  -2   6  -4 179.824 9.97323   1
  -2  -6  -4 182.758 8.90070   1
   2   6   4 195.042 9.52114   1
  -2  -6  -6 1095.60 38.2828   1
  -2  -6   6 1086.53 36.3865   1
   2   6  -6 1127.79 36.3772   1
   2   6   6 1075.28 33.7541   1
   2   6  -6 1202.12 36.7481   1
  -2  -6   6 1105.58 35.9479   1
   2  -6   6 1147.91 36.1773   1
  -2   6  -6 1084.72 35.0974   1
   2   6   6 1086.52 37.6928   1
  -2   6  -6 1152.10 35.9996   1
   2  -6   6 1088.94 34.8998   1
  -2  -6  -8 11891.5 409.035   1
   2  -6   8 11785.1 410.343   1
  -2  -6   8 12122.8 411.515   1
   2   6  -8 12616.9 412.540   1
   2  -6   8 12079.0 411.404   1
  -2   6  -8 11927.5 410.597   1
  -2  -6   8 11445.6 411.493   1
   2   6  -8 12158.6 411.647   1
  -2  -6  -8 12083.0 411.840   1
   2   6   8 11720.1 412.932   1
  -2   6  -8 11820.7 411.014   1
   2  -6  10 922.583 36.6355   1
   2   6 -10 859.040 38.2549   1
  -2  -6  10 852.387 37.7155   1
   2  -6  10 874.214 37.8352   1
  -2   6 -10 880.253 36.7232   1
   2   6 -10 849.099 37.7613   1
  -2  -6  10 858.922 38.1260   1
  -2   6  10 950.615 32.8722   1
  -2  -6 -10 861.921 34.1088   1
   2   6  10 881.908 33.2853   1
   2   6  10 831.198 40.2981   1
  -2  -6 -10 997.713 36.9622   1
  -2   6 -10 906.897 37.8244   1
   2   6  12 6182.46 211.965   1
  -2  -6 -12 6128.84 206.916   1
   2   6 -12 5897.29 210.575   1
  -2   6  12 6028.86 206.070   1
  -2  -6  12 5993.33 211.024   1
  -2   6 -12 6176.26 210.309   1
  -2   6  12 5763.78 205.628   1
  -2  -6  12 5858.67 210.398   1
   2  -6 -12 5837.77 205.878   1
   2   6 -12 5988.07 211.050   1
  -2   6 -12 6020.02 209.764   1
   2  -6  12 6186.75 210.965   1
   2   6  12 6005.04 206.262   1
   2  -6 -12 6017.32 205.266   1
   2  -6  12 6189.19 209.532   1
  -2  -6 -14 2.06986 8.68218   1
  -2   6 -14 0.47361 13.0812   1
   2  -6  14-2.04020 13.1446   1
  -2   6  14-1.92933 7.34747   1
   2   6 -14 6.38054 15.7206   1
   2  -6 -14-4.18971 8.52597   1
   2   6  14 7.47756 8.11672   1
  -2   6 -14-7.99327 12.7270   1
   2  -6 -14-2.78499 6.70361   1
  -2  -6 -14 10.3912 7.98193   1
   2   6  14-34.1141 18.2569   1
   2   6 -14 4.98876 13.9278   1
  -2   6  14-4.44168 9.38022   1
  -2  -6  14-4.38635 14.8738   1
  -2  -6  16 1171.75 47.1832   1
  -2   6  16 1026.17 40.8117   1
  -2  -6 -16 1094.46 40.5790   1
   2  -6  16 1199.57 45.4637   1
  -2  -6  16 1047.76 45.9345   1
   2   6 -16 1116.47 47.3714   1
  -2   6  16 1000.60 40.0163   1
   2  -6  16 1072.97 46.0564   1
  -2   6 -16 1096.64 44.9772   1
   2   6  16 1130.38 41.0065   1
   2   6 -16 1142.58 46.2079   1
   2  -6 -16 1090.40 39.6028   1
   2   6  16 1213.65 46.4984   1
  -2   6  18 38.0391 10.0974   1
  -2  -6  18 48.9665 16.4001   1
   2  -6  18 44.3497 16.7942   1
   2   6 -18 31.6217 17.3851   1
  -2   6 -18 19.6816 13.9413   1
   2   6  18 39.7920 10.5215   1
  -2   6  18 31.2850 10.9198   1
   2   6 -18 58.3832 15.5708   1
  -2  -6  18 55.4504 17.1967   1
   2  -6 -18 35.5926 9.24801   1
  -2  -6 -18 83.6516 9.06886   1
  -2   6 -18 34.8764 12.3634   1
   2  -6  18 44.3412 14.7619   1
  -2  -6 -18 36.6805 11.1332   1
  -2   6  20 1126.60 44.7542   1
  -2  -6  20 1216.33 51.4249   1
  -2   6 -20 1197.09 49.7339   1
   2   6  20 1177.22 45.6011   1
   2  -6  20 1241.96 51.3046   1
  -2  -6 -20 1252.74 45.2626   1
  -2   6 -20 1347.98 51.4245   1
  -2  -6  20 1298.65 51.7774   1
   2   6 -20 1337.23 51.3581   1
   2  -6 -20 1250.78 44.5018   1
   2  -6  20 1415.55 50.6227   1
  -2   6  22 67.2458 13.6197   1
  -2  -6  22 89.6350 20.4916   1
   2   6 -22 15.0502 21.7119   1
   2  -6  22 89.9238 20.1300   1
   2   6  22 73.2356 14.7462   1
   2   6 -22 65.7189 18.7552   1
  -2   6 -22 102.936 20.1451   1
  -2  -6  22 58.5950 19.9988   1
   2  -6 -22 73.6824 12.9543   1
   2  -6  22 97.0659 18.2628   1
  -2  -6 -22 67.3827 13.7994   1
  -2   6  24-10.1515 14.7846   1
   2  -6  24 2.14017 21.6787   1
  -2  -6  24 18.4482 21.0299   1
   2   6 -24 2.14696 22.3890   1
   2   6  24 8.27870 15.8761   1
  -2   6 -24 19.7481 19.0899   1
  -2  -6  24 10.0357 20.7458   1
   2   6 -24-0.73415 19.1463   1
  -2   6 -24-4.16427 19.9832   1
   2  -6 -24 6.60790 13.7447   1
  -2  -6 -24-23.3979 10.6135   1
  -2  -6 -24 3.25050 10.9418   1
   2  -6  24 12.1240 18.6246   1
  -2   6  26 24.4623 16.6580   1
  -2  -6 -26 125.468 15.9435   1
   2   6  26 34.0877 18.8680   1
  -2   6 -26 33.4304 22.1179   1
   2   6 -26-4.18160 24.4835   1
   2  -6  26 43.7517 25.9242   1
  -2  -6  26 20.8046 23.8423   1
  -2   6 -26 49.6102 23.2105   1
   2   6 -26 14.7073 21.0730   1
   2  -6 -26 19.5309 15.6098   1
   2  -6  26 27.0842 20.6787   1
  -2  -6  26 29.2381 19.2384   1
  -2  -6 -26 21.3882 16.4462   1
  -2  -6  28 1812.20 78.3281   1
  -2   6  28 1739.69 70.7847   1
   2  -6  28 1895.84 80.0145   1
   2  -6 -28 2044.97 73.3573   1
  -2   6 -28 2020.67 77.5102   1
  -2  -6 -28 1849.52 71.2794   1
  -2   6 -28 1871.07 77.0530   1
   2  -6 -28 1887.43 69.8583   1
   2   6 -28 1912.92 75.9473   1
   2  -6  28 2010.57 74.8174   1
  -2  -6  30 3.13235 27.8810   1
  -2   6  30 17.0151 20.6106   1
   2  -6  30-35.4767 30.5842   1
   2   6 -30-5.57588 29.3070   1
   2  -6 -30 12.6613 22.4068   1
  -2   6 -30-6.35860 25.4520   1
   2   6 -30 0.42928 24.0731   1
  -2   6 -30 4.13396 26.5400   1
   2  -6 -30-4.24387 18.8555   1
  -2  -6 -30 1.66494 18.8785   1
  -2  -6  30 2.77515 22.8503   1
   2  -6  30 12.2045 23.5535   1
  -2   6  32 108.724 26.4972   1
  -2  -6  32 132.476 32.0821   1
   2  -6  32 153.348 34.1118   1
  -2   6 -32 113.669 30.3266   1
   2   6 -32 121.757 33.9537   1
   2  -6 -32 107.609 28.6961   1
  -2  -6 -32 86.6778 23.3981   1
   2   6 -32 123.286 28.2072   1
  -2   6 -32 157.305 30.3644   1
   2  -6 -32 120.993 23.2350   1
  -2  -6 -32 141.303 23.6045   1
   2  -6  32 97.6760 27.0735   1
  -2  -6  32 147.629 30.0895   1
  -2  -6  34 1.18799 30.5546   1
  -2   6  34-10.9053 24.3718   1
   2   6  34-5.13374 27.2039   1
   2  -6  34 7.54393 32.5601   1
   2   6 -34-4.47470 33.2994   1
   2  -6 -34 64.7695 26.2369   1
  -2   6 -34 19.5265 29.0998   1
   2   6 -34 15.7467 27.0015   1
  -2   6 -34 49.2021 29.2097   1
  -2  -6 -34 1.73427 23.2126   1
   2  -6 -34 18.3310 20.9825   1
  -2  -6 -34 42.7993 23.9111   1
  -2   6  34-15.0790 25.6028   1
   2  -6  34-4.23480 26.1366   1
  -2  -6  34-6.88220 29.2567   1
  -2  -6  36 205.510 38.0140   1
   2  -6  36 155.400 39.0051   1
   2   6  36 24.5917 33.9174   1
  -2   6 -36 192.572 34.9406   1
   2   6 -36 189.792 39.7201   1
   2   6 -36 201.827 32.9417   1
  -2   6 -36 151.382 34.0413   1
  -2  -6 -36 152.125 27.9418   1
   2  -6 -36 75.7197 25.9408   1
  -2  -6  36 219.394 35.9404   1
  -2   6  36 214.634 30.3400   1
   2  -6  36 194.877 31.4364   1
  -2  -6 -36 198.894 30.3517   1
   2  -8   0 3.54032 4.55433   1
  -2   8   0 1.98850 4.68253   1
   2  -8   0 0.47331 5.58644   1
  -2  -8   0 4.51660 6.30438   1
   2   8   0 1.57856 5.36303   1
  -2  -8   0 2.53831 5.88966   1
   2   8   0-4.22089 5.91462   1
   2   8  -2 622.523 25.4802   1
  -2  -8   2 618.539 25.9334   1
  -2  -8  -2 594.197 24.2330   1
   2   8   2 583.367 24.5468   1
  -2  -8   2 641.559 25.7877   1
   2   8  -2 637.519 25.5794   1
   2  -8  -2 625.725 23.7262   1
   2  -8   2 634.380 25.3830   1
  -2   8  -2 623.170 24.3952   1
  -2   8   2 546.452 22.8799   1
  -2   8  -2 663.684 25.2612   1
   2  -8   2 575.973 24.0264   1
  -2  -8  -2 640.088 26.1371   1
  -2  -8  -4 4.62156 9.69360   1
   2   8   4 0.68167 6.82826   1
  -2  -8   4 0.17301 7.27854   1
   2   8  -4 4.72032 8.21181   1
  -2   8   4 2.04646 3.49905   1
   2  -8   4-1.18853 8.04851   1
  -2   8  -4 0.28664 6.58597   1
   2  -8  -4-3.56428 5.06960   1
  -2   8  -4 3.21922 7.81399   1
   2  -8   4-6.60894 6.70164   1
   2   8  -4-0.88373 7.86126   1
  -2  -8   4-8.64088 8.73982   1
  -2   8  -6 264.654 16.1724   1
   2   8  -6 211.062 15.8652   1
  -2  -8   6 241.740 15.4736   1
  -2   8  -6 230.113 14.5564   1
   2  -8   6 235.470 16.1180   1
  -2  -8   6 231.077 16.2046   1
   2   8  -6 235.829 16.1851   1
   2   8   6 248.436 14.8165   1
  -2  -8  -6 238.622 19.9581   1
  -2  -8  -6 258.159 11.9962   1
   2  -8   6 233.630 14.4269   1
  -2  -8  -8 2192.38 76.0774   1
   2   8   8 2043.30 76.4353   1
  -2  -8   8 2208.42 80.2090   1
   2   8  -8 2251.04 81.1030   1
  -2   8  -8 2156.33 79.1626   1
   2  -8   8 2236.19 80.3851   1
   2   8  -8 2316.71 81.1856   1
  -2  -8   8 2031.28 80.1130   1
  -2   8  -8 2235.46 79.9100   1
   2  -8   8 2208.04 78.9783   1
   2   8   8 2282.81 81.0894   1
  -2   8 -10 19490.9 699.600   1
  -2  -8  10 21163.8 700.628   1
   2   8 -10 20297.8 700.631   1
  -2   8 -10 20385.6 699.350   1
   2  -8  10 20400.6 700.215   1
  -2  -8  10 19908.4 700.591   1
   2   8 -10 20290.7 700.520   1
   2   8  10 20138.0 695.847   1
  -2  -8 -10 21311.2 699.343   1
   2   8  10 21080.1 701.281   1
   2  -8  10 20539.9 699.120   1
   2   8 -12 6.05679 14.7033   1
  -2  -8  12 8.13121 15.0606   1
  -2  -8  12 0.53320 14.3245   1
   2   8 -12 6.51816 15.2175   1
   2  -8  12 5.07852 14.3799   1
  -2   8 -12-14.6632 13.3463   1
   2   8  12 3.01739 6.62671   1
  -2   8 -12 3.09693 11.5546   1
   2  -8  12 2.99338 13.3264   1
   2   8  12 4.89122 18.3421   1
  -2   8  14 7.47675 6.18629   1
   2  -8 -14-1.99567 5.20512   1
   2   8 -14 11.9633 15.9793   1
   2  -8  14-6.44514 15.2139   1
   2  -8 -14 0.61874 6.41006   1
  -2   8 -14 9.04916 13.1198   1
  -2   8 -14 12.8976 9.14470   1
   2  -8  14 2.30560 13.9810   1
  -2  -8 -14 4.20163 7.92748   1
   2   8  14 0.52258 6.82807   1
  -2  -8  14 7.52704 15.4114   1
   2   8 -14-4.68730 14.6300   1
   2   8  14-6.05559 20.6229   1
   2  -8  16 3.06724 14.3624   1
  -2   8 -16 7.97595 13.9039   1
  -2  -8 -16 6.78009 8.80196   1
  -2   8  16-5.63838 6.99157   1
  -2  -8  16-0.96745 15.3614   1
   2   8 -16 0.68916 16.5128   1
  -2   8 -16 4.17268 13.9435   1
   2   8  16 5.04599 8.00634   1
  -2  -8  16-4.58792 16.2269   1
   2   8 -16 9.35737 15.0659   1
   2  -8 -16 4.90825 6.35194   1
   2   8  16 24.8349 20.7031   1
   2   8  18 1018.99 44.5165   1
   2   8 -18 855.607 41.3308   1
  -2  -8  18 877.466 42.1950   1
  -2   8 -18 927.131 41.6530   1
   2  -8 -18 866.927 34.3150   1
   2   8 -18 940.996 43.8072   1
   2  -8  18 839.526 41.9566   1
   2   8  18 889.507 35.5182   1
  -2   8  18 816.533 33.9349   1
  -2  -8 -18 898.768 35.3060   1
   2  -8  18 944.446 40.9352   1
  -2   8 -18 935.761 42.3790   1
  -2  -8  18 865.824 42.1559   1
   2  -8 -18 887.074 33.4182   1
   2   8 -20 92.2616 19.0737   1
  -2  -8  20 96.0057 20.3765   1
  -2  -8 -20 104.861 12.5351   1
  -2   8 -20 110.030 20.5812   1
  -2  -8  20 81.8232 20.0415   1
  -2   8  20 87.8717 11.4881   1
   2  -8 -20 86.2747 11.8490   1
   2  -8  20 102.810 21.1876   1
   2   8  20 109.542 12.8253   1
  -2   8 -20 89.9179 18.5078   1
   2   8  20 142.532 21.1930   1
   2  -8 -20 93.0280 10.4786   1
   2  -8  20 111.261 18.1468   1
  -2   8  22 358.831 20.2311   1
  -2  -8  22 374.159 29.4702   1
   2   8  22 339.547 21.3137   1
   2  -8  22 334.054 29.9590   1
   2  -8 -22 326.540 20.0001   1
  -2   8  22 371.975 21.1017   1
  -2   8 -22 366.529 28.1430   1
  -2  -8  22 337.531 28.3275   1
  -2  -8 -22 338.751 20.6379   1
   2  -8  22 358.591 26.3268   1
   2  -8 -22 368.316 18.9140   1
   2   8 -22 390.685 28.0669   1
  -2   8  24-9.00778 14.6555   1
   2   8  24-0.24040 15.3260   1
   2  -8 -24-1.62710 14.5418   1
  -2   8 -24 16.0383 20.5947   1
   2   8 -24 1.36825 23.9322   1
   2  -8  24-7.81837 24.2207   1
  -2  -8  24-29.5190 23.3597   1
  -2   8 -24 8.64882 22.2614   1
   2   8 -24-16.2812 20.4603   1
   2  -8  24 14.6405 20.3650   1
  -2   8  24-7.43881 16.1334   1
  -2  -8 -24 4.52946 11.6853   1
   2  -8 -24 14.2674 12.5770   1
  -2  -8  26 1074.34 52.7838   1
  -2   8  26 1007.27 43.7030   1
   2   8  26 988.250 45.0785   1
   2  -8  26 1079.51 54.5305   1
  -2   8 -26 1143.39 51.2747   1
   2  -8 -26 1083.09 44.0898   1
  -2   8  26 1163.62 44.3700   1
  -2  -8  26 869.806 46.7922   1
  -2  -8 -26 861.474 41.9461   1
  -2   8 -26 1033.50 52.0218   1
   2  -8  26 1145.77 50.1629   1
   2  -8 -26 1036.34 41.6496   1
   2   8 -26 1016.35 50.2313   1
  -2  -8  28 38.5345 27.3369   1
  -2   8  28 32.7914 18.3778   1
   2  -8  28 57.4958 29.7468   1
   2   8  28 29.5727 19.9253   1
   2   8 -28 10.0769 28.7225   1
   2  -8 -28 46.1351 19.6478   1
  -2   8 -28 47.4642 25.2866   1
  -2  -8 -28 32.8367 18.7968   1
  -2   8 -28 45.3497 27.1245   1
   2  -8 -28 40.9362 16.1401   1
   2  -8  28 30.8222 23.4911   1
  -2  -8  28 22.0871 13.8854   1
  -2   8  28 65.7843 21.4772   1
  -2  -8 -28 46.0472 17.5106   1
  -2  -8  30 612.825 44.3125   1
  -2   8  30 581.588 34.9154   1
   2  -8  30 640.752 45.7201   1
   2   8  30 555.218 35.7865   1
   2  -8 -30 625.624 35.6435   1
  -2   8 -30 648.566 42.1071   1
  -2   8 -30 641.181 43.1946   1
  -2  -8  30 496.932 37.4437   1
   2   8 -30 604.250 41.0437   1
   2  -8 -30 635.855 32.1568   1
  -2   8  30 766.023 35.7738   1
   2  -8  30 682.371 40.3134   1
  -2  -8 -30 769.323 35.9634   1
  -2   8  32 6.91312 21.8326   1
  -2  -8  32 36.9904 30.9121   1
   2  -8  32-25.0794 32.3631   1
   2   8  32-7.38458 23.7716   1
  -2   8 -32-6.51158 27.2964   1
   2  -8 -32 33.0056 22.3799   1
   2   8 -32-0.62164 32.1725   1
  -2   8 -32 6.10024 28.7140   1
  -2  -8 -32-3.93019 21.3554   1
   2   8 -32 4.32053 26.7640   1
   2  -8 -32-7.74867 18.2045   1
  -2   8  32 6.50965 22.0745   1
   2  -8  32 9.28412 25.3205   1
  -2  -8  32 21.2723 28.4800   1
  -2  -8 -32-2.43287 20.3984   1
  -2  -8  34 6.76885 31.6531   1
  -2   8  34 17.4086 24.8091   1
   2  -8 -34 5.23402 23.7356   1
  -2   8 -34 29.2693 30.7401   1
   2   8 -34 3.97353 34.8567   1
   2   8  34 0.43713 26.6405   1
   2  -8  34 29.3632 34.0710   1
  -2  -8 -34 0.96317 22.8348   1
  -2   8 -34 40.1517 30.0482   1
   2   8 -34 8.61414 28.4099   1
   2  -8  34 4.88029 27.0850   1
  -2   8  34 4.81105 23.4444   1
  -2  -8  34 26.5914 30.2058   1
  -2  -8 -34 8.46918 22.5130   1
  -2  -8  36 4.56919 33.9352   1
   2  -8  36-0.70309 37.3110   1
   2   8 -36 29.6494 36.4512   1
   2  -8 -36 29.7592 26.3813   1
  -2   8 -36 17.8034 32.5950   1
  -2  -8  36 1.62334 32.3797   1
  -2   8  36 7.44644 25.4822   1
   2  -8  36 6.92028 29.0504   1
  -2  -8 -36 5.86486 24.5563   1
   2   8 -36 25.4401 30.1543   1
  -2   8 -36 22.7832 32.3479   1
  -2  -8 -36 30.3787 24.9630   1
   2  10   0 2082.15 71.0643   1
   2 -10   0 1982.44 70.6596   1
  -2  10   0 1790.80 69.3819   1
  -2 -10   0 2063.98 71.5033   1
   2 -10   0 1736.89 69.0682   1
  -2 -10   0 2091.77 71.8837   1
  -2  10   0 2081.93 70.8136   1
  -2 -10   2 20.8486 10.3332   1
   2  10  -2 26.1890 11.9195   1
   2  10   2 24.3594 9.00850   1
   2 -10  -2 14.8827 9.14332   1
   2 -10   2 25.2378 11.1337   1
  -2  10  -2 12.3368 9.03008   1
  -2  10   2 19.8495 7.18188   1
  -2 -10  -2 33.2896 11.2595   1
  -2  10   2 29.9837 9.52643   1
   2 -10   2 19.2295 8.94802   1
   2 -10  -2 21.8765 7.02840   1
  -2  10  -2 26.8553 10.8538   1
   2  10   2 25.2244 8.46186   1
  -2 -10  -2 27.7134 9.53362   1
  -2 -10   2 19.8202 11.1266   1
  -2 -10  -4 43.7035 11.3363   1
  -2 -10   4 58.5518 12.2620   1
   2  10   4 48.6719 9.81435   1
   2  10  -4 39.3750 12.7216   1
   2 -10   4 47.1090 13.0009   1
   2 -10  -4 52.7112 9.12538   1
  -2  10   4 58.5959 6.90744   1
  -2  10  -4 49.6457 10.8811   1
   2 -10   4 50.2261 11.1786   1
  -2  10   4 65.1424 8.86013   1
   2  10   4 50.1908 8.77099   1
  -2 -10   4 37.1952 12.8306   1
  -2  10   6 235.252 11.9495   1
   2 -10   6 207.118 16.9286   1
  -2 -10  -6 266.716 21.8209   1
   2  10   6 287.244 16.6614   1
  -2 -10   6 270.539 18.2445   1
   2  10  -6 263.379 20.4124   1
   2 -10  -6 263.968 12.5368   1
  -2 -10  -6 243.747 13.4852   1
  -2  10   6 219.933 10.4664   1
   2 -10  -6 189.552 15.6434   1
   2  10   6 252.870 13.3403   1
   2 -10   6 235.776 18.3322   1
  -2  10  -6 236.320 16.6936   1
   2  10   8 5452.66 178.393   1
   2  10  -8 5011.31 182.251   1
  -2 -10   8 5283.51 182.159   1
   2 -10   8 4808.68 181.488   1
  -2  10  -8 5031.57 180.881   1
  -2 -10   8 4802.73 182.250   1
   2  10   8 5190.39 179.265   1
   2 -10   8 5482.86 181.812   1
  -2 -10  -8 4835.16 182.814   1
  -2 -10  10 1051.20 48.8165   1
  -2 -10  10 1261.23 49.5386   1
   2  10 -10 1144.30 48.9873   1
  -2  10 -10 1156.29 47.4052   1
   2 -10  10 1153.58 48.6993   1
   2 -10  10 1170.70 47.7071   1
   2  10  10 1242.47 47.3846   1
   2  10  10 1074.03 43.1440   1
  -2 -10 -10 1073.14 48.6234   1
  -2 -10 -10 1234.97 42.9227   1
  -2 -10  12 3255.02 121.641   1
   2  10 -12 3339.04 122.003   1
  -2 -10  12 3313.05 121.179   1
  -2  10 -12 3298.76 120.203   1
   2 -10  12 3178.75 121.089   1
  -2 -10 -12 2896.37 116.957   1
   2  10  12 3422.22 121.417   1
   2  10  12 3286.33 115.091   1
   2 -10  12 3358.21 120.177   1
  -2 -10 -12 3578.14 115.610   1
   2  10 -14 3.71039 15.7603   1
   2 -10  14-6.21707 15.7367   1
  -2  10 -14-9.25698 13.7688   1
   2  10  14 7.39322 6.50764   1
  -2 -10  14 0.33024 15.7499   1
   2 -10  14 8.52592 13.8901   1
   2  10 -16 448.607 29.5725   1
  -2  10 -16 458.506 27.4942   1
   2  10  16 485.939 19.9415   1
  -2  10  16 459.822 19.1656   1
  -2 -10  16 447.982 28.9212   1
  -2  10  16 451.051 18.3525   1
   2 -10  16 448.703 26.9956   1
  -2 -10 -16 419.870 19.6708   1
  -2 -10 -16 451.062 21.9766   1
  -2 -10 -18 39.1109 11.3800   1
  -2  10  18 25.5371 7.68105   1
  -2 -10  18 23.4011 18.3713   1
   2 -10  18 50.0721 20.6462   1
   2  10 -18 32.8354 19.9168   1
   2 -10 -18 21.3080 6.08822   1
   2  10  18 34.3364 9.16140   1
  -2  10 -18 31.5508 16.9214   1
   2  10 -18 48.8777 18.0415   1
  -2 -10  18 18.8748 18.4591   1
   2 -10 -18 25.1227 6.02739   1
  -2 -10 -18 34.9901 9.76433   1
  -2  10  18 36.4867 9.10036   1
   2 -10  18 32.5482 17.1484   1
  -2 -10 -20 690.254 28.8620   1
   2  10 -20 652.868 36.2135   1
  -2 -10  20 654.799 36.9048   1
  -2 -10 -20 627.923 27.4230   1
  -2  10  20 561.581 25.6018   1
  -2 -10  20 631.070 37.0048   1
   2  10 -20 644.821 38.0929   1
   2 -10  20 670.204 38.6365   1
  -2  10 -20 659.825 35.6160   1
   2 -10 -20 595.074 24.9968   1
   2  10  20 630.091 27.7597   1
   2 -10 -20 615.929 24.7248   1
  -2  10  20 675.652 26.7184   1
   2 -10  20 686.932 36.6325   1
   2  10  22 186.336 33.6725   1
  -2 -10 -22 141.227 16.3064   1
   2  10 -22 164.870 24.3890   1
  -2  10  22 129.946 13.1065   1
  -2 -10  22 178.432 25.9315   1
   2  10  22 131.468 16.1095   1
   2 -10  22 123.531 26.2463   1
   2 -10 -22 151.298 13.1285   1
  -2  10  22 146.108 14.9347   1
   2 -10  22 166.930 23.9499   1
   2 -10 -22 124.073 11.6541   1
  -2 -10  22 154.745 25.1111   1
  -2 -10 -22 137.946 15.4174   1
  -2  10  24 32.9844 14.8460   1
  -2 -10  24 10.5185 24.0910   1
  -2 -10 -24 12.7209 12.6062   1
   2  10 -24 4.29857 25.9161   1
   2 -10  24 59.9071 27.0286   1
   2 -10 -24 25.9621 13.0907   1
  -2  10 -24 41.3696 22.8119   1
   2  10  24 33.1136 15.7951   1
  -2  10  24 14.6075 12.7231   1
  -2 -10  24 7.10180 25.2071   1
  -2 -10 -24 13.2402 14.6465   1
   2  10 -24 26.1738 23.5862   1
   2  10  24 25.3451 31.9820   1
  -2 -10  26-0.77419 21.6893   1
   2 -10  26 29.3450 23.4239   1
  -2  10  26 2.11966 15.7213   1
  -2 -10  26 5.56422 26.4731   1
  -2  10  26-0.97878 14.5305   1
   2  10 -26-5.58649 26.9491   1
   2 -10  26 6.92922 28.1273   1
   2  10  26 14.3491 17.4575   1
  -2  10 -26 9.14589 23.5462   1
   2 -10 -26 16.3964 14.3378   1
  -2 -10 -26 17.2265 16.6394   1
   2  10  26 2.22924 32.7217   1
   2  10 -26 5.83184 24.5879   1
  -2 -10 -26-13.0649 15.9592   1
   2 -10  28 810.203 43.0714   1
  -2  10  28 881.237 34.6060   1
   2 -10  28 754.478 47.5504   1
  -2 -10  28 728.597 45.7638   1
  -2  10  28 639.311 33.0154   1
   2  10 -28 182.958 46.2457   1
   2  10  28 658.446 35.8254   1
   2 -10 -28 776.794 33.7194   1
  -2  10 -28 804.570 44.0530   1
   2  10 -28 659.622 43.1620   1
  -2 -10 -28 785.756 35.1916   1
  -2 -10 -28 683.303 33.9270   1
  -2 -10  28 393.902 30.5442   1
   2  10  28 878.825 47.5976   1
   2 -10  30 33.4058 26.3067   1
  -2 -10  30 44.7384 24.4328   1
  -2  10  30 35.4424 19.1813   1
   2  10  30 27.8940 20.6446   1
   2 -10  30 35.6478 31.1222   1
   2 -10 -30 35.8809 18.3486   1
   2  10 -30 8.46081 32.0337   1
  -2  10 -30 40.8665 27.1146   1
  -2 -10  30 76.9128 30.5245   1
  -2  10  30 47.2789 18.5956   1
  -2 -10 -30 44.3651 19.8032   1
   2  10 -30 40.2024 27.4144   1
   2  10  30 51.5870 34.0741   1
  -2  10  32 169.229 23.3200   1
  -2 -10  32 148.071 32.8153   1
   2 -10  32 137.375 29.6634   1
  -2  10  32 119.830 22.0385   1
  -2 -10  32 129.514 34.8101   1
   2 -10  32 162.789 37.0055   1
   2  10  32 136.332 25.8959   1
   2 -10 -32 171.205 22.9758   1
  -2  10 -32 154.459 31.5462   1
   2  10 -32 18.6161 35.7738   1
  -2 -10 -32 197.667 24.7021   1
   2  10  32 188.968 38.8462   1
   2  10 -32 169.716 32.1763   1
  -2 -10  34-28.8701 32.1347   1
   2 -10  34 9.30206 27.9131   1
  -2  10  34-1.87349 22.6725   1
  -2  10  34-15.2567 21.6706   1
  -2 -10  34-22.8995 33.4999   1
   2  10  34-5.69980 25.7385   1
   2 -10  34-40.3000 36.3735   1
   2  10 -34 4.09095 35.9672   1
  -2  10 -34 8.95898 30.5288   1
   2 -10 -34 8.41058 17.6989   1
  -2 -10 -34-8.55613 23.2312   1
   2 -10 -34 4.46883 21.6236   1
   2  10  34-3.31938 37.4101   1
   2  10 -34 40.9017 30.1536   1
  -2  10 -34 11.8671 31.7907   1
   2 -12   0 8.31157 12.1941   1
  -2  12   0 3.82736 9.28419   1
   2 -12   0-4.32076 9.42020   1
  -2  12   0-6.25570 9.37488   1
   2  12   0 1.59830 12.2435   1
  -2 -12   0 3.85540 11.3829   1
  -2 -12   0 8.07044 12.0187   1
   2  12   0 15.1065 11.1533   1
  -2 -12   2 1675.99 59.9768   1
   2  12   2 1661.23 58.2284   1
   2  12  -2 1586.24 59.6583   1
   2 -12  -2 1714.78 58.5193   1
  -2  12   2 1483.62 56.3522   1
   2 -12   2 1667.51 60.0585   1
  -2  12  -2 1596.13 58.2292   1
  -2  12   2 1314.92 55.9511   1
  -2  12  -2 1299.62 57.0478   1
   2 -12  -2 1429.45 55.9220   1
   2 -12   2 1452.47 57.6521   1
   2  12   2 1732.84 58.5341   1
  -2 -12   2 1439.88 59.4871   1
   2  12  -2 1731.69 60.2221   1
  -2 -12  -2 1569.05 58.6144   1
   2  12   4 0.29356 9.47254   1
  -2 -12   4 0.22578 12.3743   1
   2 -12   4 0.69305 13.6303   1
   2 -12  -4-1.12213 10.0136   1
   2  12  -4-11.3812 13.5755   1
  -2  12  -4-3.75013 11.0427   1
  -2  12   4-2.07266 7.20961   1
  -2 -12   4 0.96591 13.5219   1
  -2  12  -4-4.83315 11.8299   1
  -2  12   4 5.02767 8.26076   1
   2 -12   4-0.92049 11.4723   1
   2  12   4 0.30073 9.24363   1
   2  12  -4 6.57991 13.7730   1
  -2 -12  -4-4.60521 13.1486   1
   2  12  -6 410.850 24.7693   1
  -2 -12   6 348.270 24.3099   1
  -2 -12  -6 391.091 19.1575   1
   2 -12   6 380.557 22.9012   1
  -2 -12  -6 443.971 24.8635   1
   2  12   6 413.416 19.6967   1
  -2 -12   6 389.943 23.3092   1
   2 -12  -6 420.291 18.1849   1
   2  12  -6 369.064 24.1308   1
  -2  12  -6 365.314 21.8544   1
   2 -12   6 399.230 24.3743   1
  -2  12   6 392.398 16.4576   1
   2  12   6 443.419 19.3050   1
  -2  12   6 402.187 18.3393   1
  -2  12  -6 402.048 23.9101   1
   2  12   8 283.769 14.2620   1
   2  12   8 243.371 15.4107   1
   2  12  -8 222.746 20.0972   1
  -2 -12   8 227.457 19.5341   1
  -2 -12  -8 220.991 13.6557   1
  -2  12  -8 218.679 17.7222   1
   2 -12   8 238.613 20.4505   1
   2  12  -8 271.433 21.6185   1
  -2  12  -8 243.057 20.4266   1
  -2 -12   8 193.503 20.1358   1
  -2  12   8 239.235 12.2283   1
   2 -12   8 231.319 18.2140   1
  -2 -12  -8 277.244 23.7974   1
  -2 -12 -10 1522.27 70.2525   1
   2  12  10 1912.20 66.2296   1
  -2 -12  10 1955.36 72.3944   1
   2  12 -10 1707.34 71.4404   1
  -2  12 -10 1772.41 69.9637   1
   2 -12  10 1860.66 72.0706   1
   2  12 -10 1905.65 72.3568   1
  -2  12 -10 1837.55 72.0404   1
  -2 -12  10 1639.51 71.3014   1
   2 -12  10 1678.32 69.5237   1
   2  12  10 1992.30 67.1867   1
  -2  12 -12 136.784 20.0191   1
  -2 -12  12 133.781 19.0631   1
   2  12 -12 138.523 19.6372   1
  -2 -12  12 159.316 18.8955   1
   2 -12  12 145.309 19.9555   1
  -2  12 -12 140.718 17.0821   1
   2  12 -12 170.660 19.7950   1
   2  12  12 147.270 10.7112   1
   2 -12  12 146.733 17.5610   1
  -2 -12 -12 172.009 19.0233   1
  -2 -12  14-1.73443 16.3475   1
   2 -12  14 4.75305 17.4832   1
   2  12 -14 10.1082 17.3248   1
  -2  12 -14 8.02989 14.7639   1
  -2 -12 -14 9.90954 7.55995   1
   2 -12  14 23.0040 15.1685   1
  -2  12 -14 8.21564 17.2440   1
  -2 -12  14 10.1112 17.4602   1
   2  12 -14 27.9090 17.4218   1
   2  12  14 13.8462 7.32935   1
   2  12 -16 4.92850 18.1531   1
  -2 -12  16-7.70889 18.7047   1
  -2  12 -16 1.52622 18.8225   1
  -2 -12 -16 9.38534 8.62719   1
   2  12 -16 8.31133 19.1464   1
  -2  12 -16 7.33523 16.1045   1
   2 -12  16-8.66049 16.4128   1
   2  12  16-5.47029 22.7878   1
   2  12  16 0.93204 7.21442   1
  -2 -12  18 696.576 38.1202   1
  -2  12 -18 685.995 37.1598   1
   2  12 -18 685.608 39.7757   1
   2  12  18 724.190 27.9383   1
  -2 -12  18 699.142 38.6814   1
  -2  12 -18 711.643 39.6169   1
   2  12  18 651.446 42.1755   1
   2 -12  18 696.165 36.7658   1
  -2 -12 -18 617.944 27.4473   1
  -2 -12 -18 715.435 29.1572   1
  -2 -12 -20 369.004 20.9495   1
  -2 -12  20 312.744 29.5381   1
  -2  12 -20 341.240 28.0998   1
   2 -12  20 365.294 32.5203   1
   2  12 -20 352.372 31.3882   1
   2  12  20 346.711 18.5409   1
   2  12  20 269.661 32.6729   1
  -2  12 -20 362.353 31.7788   1
  -2 -12  20 320.856 29.8910   1
  -2 -12 -20 289.853 18.1146   1
   2 -12  20 333.143 27.9892   1
  -2 -12 -22 639.893 30.3652   1
  -2  12  22 560.332 25.7090   1
  -2 -12  22 634.923 40.9129   1
   2 -12  22 627.185 42.7418   1
   2  12  22 621.050 28.1868   1
   2  12  22 756.663 47.8960   1
   2 -12  22 703.762 40.0224   1
  -2 -12  22 650.122 40.1810   1
  -2 -12 -22 616.246 27.9089   1
  -2  12 -22 686.869 42.0016   1
  -2 -12 -24 9.05300 15.8648   1
  -2 -12 -24 14.2700 11.8552   1
  -2 -12  24 3.62724 25.0628   1
  -2  12  24 1.10978 11.0321   1
  -2 -12  24 2.98135 26.8681   1
   2  12 -24 3.49022 26.9437   1
   2 -12  24 26.1984 27.8855   1
   2  12  24 17.2435 14.6545   1
  -2  12 -24-34.7567 27.2209   1
   2 -12 -24 13.4902 9.13331   1
   2 -12 -24 7.33872 8.52545   1
   2  12  24 12.0899 36.6542   1
   2  12  26 301.198 44.1516   1
  -2 -12 -26 260.637 21.6827   1
  -2  12 -26 245.467 32.5807   1
  -2 -12  26 170.601 24.8987   1
  -2  12  26 215.922 16.9335   1
  -2 -12  26 231.019 32.7528   1
   2  12  26 212.996 20.4870   1
   2 -12  26 232.453 33.7063   1
  -2  12 -26 246.442 30.2156   1
   2 -12 -26 222.271 15.1520   1
   2 -12 -26 198.081 14.5504   1
  -2  12  26 263.945 18.0702   1
   2 -12  26 278.508 30.1199   1
  -2 -12 -28 5.93796 17.9682   1
   2 -12  28 21.8782 25.7922   1
  -2  12  28 6.28715 15.9034   1
  -2 -12  28-4.72062 14.7679   1
  -2  12  28 9.27568 14.5256   1
  -2 -12  28 5.00935 29.1877   1
   2  12  28-6.32014 18.5478   1
   2 -12  28-2.34056 30.8372   1
   2  12 -28 3.98110 29.5150   1
  -2  12 -28 30.4489 26.8326   1
   2 -12 -28 12.2257 12.0393   1
   2 -12 -28-1.78056 13.0890   1
  -2  12 -28 40.9387 29.3791   1
   2  12  28-13.8091 40.9499   1
   2  12  30 689.685 54.5336   1
  -2 -12 -30 639.247 32.9182   1
  -2  12 -30 592.125 43.3366   1
  -2 -12  30 404.613 36.4292   1
  -2  12  30 503.067 28.3979   1
  -2 -12  30 523.222 43.7509   1
   2 -12  30 589.229 46.0369   1
   2  12  30 447.275 31.3192   1
  -2  12 -30 555.274 41.0631   1
   2 -12 -30 556.235 27.7864   1
   2 -12 -30 496.356 25.4173   1
   2 -12  30 577.880 40.3571   1
  -2  12  30 630.130 29.5639   1
  -2 -12 -32-6.68584 20.9222   1
  -2 -12  32-9.04959 30.9427   1
  -2  12  32 1.03818 19.1739   1
   2 -12  32 12.8023 28.5721   1
  -2  12  32 7.56301 17.8139   1
  -2 -12  32-42.9990 33.5679   1
   2 -12  32-2.66723 34.9897   1
   2  12  32 31.1106 22.6383   1
   2  12 -32 0.66286 34.2237   1
  -2  12 -32 10.8255 29.1943   1
   2 -12 -32-0.33949 14.8769   1
   2 -12 -32 5.22065 17.2840   1
   2  12  32-30.3640 44.7896   1
  -2 -12 -32 10.1035 19.2599   1
   2 -12  34 18.0721 29.7828   1
  -2 -12  34 29.6088 32.5910   1
  -2  12  34-1.66737 20.0910   1
  -2 -12  34-22.3292 34.7840   1
   2 -12  34-8.55843 38.2022   1
   2  12 -34-2.80551 37.0992   1
  -2 -12 -34 37.6784 24.0021   1
   2 -12 -34 12.4718 19.8039   1
   2 -12 -34 27.7564 16.6539   1
  -2 -12 -34 19.7566 21.4099   1
   2  12  34-5.96341 47.0289   1
  -2  14   0 3856.94 147.860   1
  -2  14   0 4333.57 150.013   1
   2  14   0 4519.72 150.326   1
  -2 -14   0 4372.96 150.164   1
   2 -14   0 4152.66 149.636   1
   2  14   0 4261.56 149.634   1
   2 -14  -2 61.9759 13.1457   1
   2  14  -2 70.5335 14.6576   1
   2 -14   2 46.4392 14.4750   1
  -2  14  -2 62.0587 11.7525   1
  -2  14   2 61.8724 10.1600   1
   2  14  -2 63.3365 14.3044   1
  -2 -14   2 50.6988 13.2755   1
   2  14   2 70.0968 12.9902   1
  -2 -14  -2 52.3037 13.1214   1
  -2  14   2 61.6337 12.9157   1
  -2  14  -2 58.1770 14.7700   1
   2  14   4 346.408 17.9698   1
   2  14  -4 220.053 22.1159   1
  -2  14  -4 272.443 18.3710   1
   2 -14   4 272.787 21.5789   1
  -2  14   4 264.144 14.6462   1
  -2  14  -4 273.625 21.4317   1
  -2  14   4 305.699 17.7767   1
  -2 -14   4 250.787 22.7370   1
   2  14  -4 295.018 22.5416   1
  -2 -14  -4 313.579 20.2196   1
  -2 -14   4 264.019 21.0918   1
   2  14   4 322.398 17.4267   1
  -2 -14   6 13.3349 14.1948   1
   2  14   6 14.3047 9.68777   1
   2  14   6 11.8664 9.02177   1
   2 -14  -6 22.6568 10.0416   1
   2 -14   6 8.57140 15.5080   1
   2  14  -6 20.3115 15.6406   1
  -2  14  -6 17.4729 12.0318   1
   2  14  -6 18.4518 16.4149   1
  -2  14   6 17.2405 9.94127   1
  -2  14  -6 7.61546 15.2198   1
  -2 -14   6 7.45601 15.7827   1
  -2 -14  -6 23.6477 14.9750   1
   2  14   8 1160.12 43.0318   1
   2  14  -8 994.259 47.8138   1
  -2 -14   8 1212.50 48.7433   1
   2 -14  -8 1107.01 41.0158   1
   2 -14   8 1113.52 49.4063   1
  -2  14  -8 1084.24 46.5781   1
  -2  14   8 1025.64 39.9885   1
   2  14   8 1201.36 43.1748   1
  -2  14  -8 1193.22 49.7280   1
  -2 -14   8 981.647 48.3738   1
   2  14  -8 1232.15 50.3556   1
  -2  14   8 1238.11 41.9341   1
  -2 -14  -8 1142.14 50.3981   1
  -2 -14 -10 12.5040 21.4165   1
  -2 -14  10 17.9433 15.7004   1
   2  14 -10 12.8124 16.4383   1
   2 -14  10 6.63658 16.9502   1
  -2  14 -10 12.5937 13.6992   1
  -2 -14  10 14.2861 16.4810   1
   2  14 -10 11.2992 16.8802   1
  -2  14 -10 12.7365 17.2283   1
  -2 -14 -10 13.5977 8.72688   1
   2  14  10 18.0216 9.42176   1
   2  14  12 388.442 19.0704   1
  -2  14 -12 440.584 28.8047   1
  -2 -14  12 349.825 27.5840   1
  -2 -14  12 418.502 27.7957   1
   2  14 -12 351.918 27.0316   1
  -2  14 -12 358.600 24.6350   1
   2 -14  12 405.826 28.7077   1
  -2 -14 -12 324.323 27.1804   1
   2  14 -12 405.919 28.0406   1
  -2 -14 -12 392.533 18.0781   1
   2 -14  12 360.264 25.2889   1
  -2 -14 -14-3.06696 15.0929   1
   2  14  14 16.7033 8.19269   1
   2  14  14 15.5437 13.2256   1
  -2 -14  14 4.92566 17.8268   1
   2  14 -14 9.26629 18.5219   1
   2 -14  14 17.7757 20.0312   1
  -2  14 -14 10.5321 15.9032   1
  -2  14 -14 17.9495 19.6003   1
   2  14 -14 16.4979 19.2493   1
  -2 -14  14 1.17834 18.9245   1
   2 -14  14 10.7131 16.4774   1
  -2 -14 -14 17.3040 8.06000   1
  -2 -14  16 389.887 30.0752   1
  -2  14 -16 353.768 30.5198   1
  -2 -14 -16 346.267 17.1493   1
   2 -14  16 385.330 30.9290   1
  -2  14 -16 399.318 27.4161   1
   2  14 -16 332.866 29.8707   1
   2  14  16 388.607 25.2107   1
   2  14 -16 373.060 29.6032   1
   2 -14  16 342.225 27.0678   1
   2  14  16 374.520 17.2294   1
   2  14  18 129.812 26.3749   1
   2 -14  18 133.071 22.5068   1
  -2 -14 -18 106.486 11.3117   1
  -2 -14  18 122.156 24.0821   1
   2  14 -18 116.785 25.9305   1
   2  14  18 134.329 11.1717   1
  -2  14 -18 134.006 22.2186   1
  -2 -14 -18 146.528 12.1018   1
  -2 -14  18 76.4696 24.0966   1
   2  14 -18 135.174 24.8986   1
  -2  14 -18 124.773 26.1515   1
  -2 -14 -20 2391.07 83.2518   1
   2 -14  20 2335.77 95.9346   1
  -2 -14  20 2324.12 94.3745   1
  -2  14 -20 2352.15 92.8747   1
   2  14 -20 2324.53 95.6719   1
   2  14  20 2215.18 83.2234   1
   2 -14  20 2355.09 92.7137   1
   2  14 -20 2361.79 94.6706   1
   2  14  20 2440.93 94.7141   1
  -2 -14  20 2280.47 94.5145   1
  -2  14 -20 2334.12 95.5061   1
   2  14 -22 13.4031 25.0463   1
  -2 -14  22 9.07913 25.8565   1
  -2  14 -22 24.1647 27.4014   1
  -2 -14  22 6.74764 25.3613   1
   2 -14  22 4.11545 27.9396   1
  -2  14 -22 42.0639 24.0260   1
   2  14  22 11.6522 12.0780   1
   2 -14  22 14.4139 24.4719   1
  -2 -14 -22 2.12047 12.8016   1
   2  14  22 23.1871 35.0172   1
   2 -14  24-3.22181 26.3450   1
  -2 -14 -24-0.94283 8.15191   1
  -2 -14  24 4.21349 25.1547   1
  -2  14  24-6.20948 11.4509   1
  -2 -14  24 39.1965 26.8735   1
   2  14 -24 24.3965 27.2014   1
   2 -14  24 26.1236 28.7755   1
   2  14  24 1.40477 13.9988   1
   2  14  24-19.3602 36.8477   1
  -2  14  24 2.28530 16.8745   1
  -2 -14 -24 12.7234 15.6003   1
  -2  14 -24 4.21673 27.5572   1
   2  14 -24-3.49590 25.8115   1
  -2 -14  26 10.4419 19.3361   1
   2 -14  26 13.4359 26.7957   1
   2  14  26 10.7894 28.7006   1
  -2 -14  26 18.5832 28.1262   1
   2 -14  26 6.93735 30.0761   1
   2  14 -26-0.54738 28.2072   1
   2  14  26 16.7380 15.5544   1
  -2  14  26 19.1167 11.9429   1
  -2  14 -26 21.8257 29.2653   1
  -2 -14 -26 10.6053 14.5173   1
   2  14 -26 28.6430 27.9500   1
  -2 -14 -26 3.14342 17.9697   1
   2  14  28 374.708 50.3723   1
   2  14 -28 390.707 37.8492   1
  -2 -14 -28 408.686 27.3260   1
  -2  14  28 365.349 20.9814   1
   2  14  28 378.426 25.6938   1
  -2  14 -28 443.911 37.0217   1
   2 -14  28 433.922 36.3438   1
  -2  14 -28 486.289 40.6112   1
  -2 -14 -28 384.411 24.0946   1
  -2 -14  28 387.455 39.3985   1
   2 -14  28 435.831 41.9195   1
   2  14  30 8.00837 46.3027   1
   2 -14 -30-5.82837 12.1055   1
  -2 -14 -30 0.98301 17.2877   1
   2  14 -30 18.0630 30.3962   1
  -2  14 -30-8.85205 32.1667   1
  -2 -14  30 13.9838 31.6374   1
  -2  14  30 0.17315 15.2615   1
   2  14  30-14.7192 18.9166   1
   2 -14  30 1.31477 34.4380   1
  -2  14 -30 24.0319 28.3562   1
  -2 -14 -30 4.22669 21.0868   1
   2 -14 -30 11.0774 11.8220   1
  -2 -14  30 2.92385 27.7137   1
   2 -14  30-0.97997 28.1324   1
   2  14  32 109.276 50.2648   1
  -2 -14 -32 75.3432 23.9688   1
   2 -14  32 64.1663 31.5224   1
  -2 -14  32 17.3419 34.4245   1
  -2 -14  32 62.0259 35.2196   1
  -2  14  32 73.1573 17.7995   1
   2 -14  32 69.9781 38.5193   1
   2  14  32 53.8192 22.4092   1
   2  14 -32 76.8256 37.0069   1
  -2  14 -32 102.569 32.2920   1
   2  14 -32 64.1388 33.9936   1
  -2 -14 -32 46.7089 19.1646   1
  -2  14 -32 64.2822 35.3568   1
   2 -14 -32 70.2460 12.9882   1
   2 -14 -32 52.9522 15.2702   1
   2 -16   0-4.60804 15.1529   1
   2  16   0 3.58000 13.9941   1
  -2  16   0 11.6760 11.6229   1
   2 -16   0-2.17704 11.4354   1
  -2 -16   0 2.09196 13.7035   1
  -2  16   0-0.25805 15.2413   1
  -2 -16   0 3.49656 13.3728   1
   2  16   0 4.08893 12.9482   1
   2 -16  -2 2463.83 85.3780   1
   2  16   2 2414.32 85.2004   1
   2  16  -2 2274.41 86.9565   1
   2 -16   2 2262.63 88.2981   1
  -2  16   2 2054.94 82.5625   1
  -2  16  -2 2204.30 85.2592   1
  -2 -16   2 2534.55 87.0873   1
  -2 -16  -2 2738.80 86.9412   1
   2 -16  -2 2037.86 82.1270   1
   2 -16   2 2084.61 84.7293   1
  -2 -16  -2 2041.32 84.5895   1
   2  16  -2 2646.15 88.0747   1
  -2 -16   2 2105.75 86.3190   1
  -2  16   2 2682.37 86.2863   1
  -2  16  -2 2522.81 89.0793   1
   2  16   4 1.17200 11.5915   1
  -2 -16   4-4.80011 14.0490   1
   2 -16  -4-3.52263 12.3454   1
   2 -16   4 8.85754 16.0339   1
   2  16  -4 3.73375 14.5725   1
  -2  16   4 16.9537 9.22473   1
  -2  16  -4-15.7154 13.0803   1
  -2 -16  -4 10.1647 14.6085   1
   2 -16   4 2.90126 13.2594   1
   2  16  -4-1.57454 14.9459   1
   2  16   4 7.98178 11.0141   1
  -2  16  -4 4.08725 16.5418   1
  -2 -16   4-9.47827 15.6775   1
  -2  16   4-0.19627 12.2082   1
  -2  16  -6 71.4557 18.8278   1
   2 -16  -6 119.959 12.8575   1
   2  16   6 112.831 13.2709   1
  -2 -16   6 108.178 16.8913   1
   2 -16   6 100.266 18.5963   1
  -2  16  -6 82.0778 14.9250   1
  -2 -16  -6 104.491 16.7601   1
   2 -16   6 96.4254 15.9275   1
  -2  16   6 112.016 13.6216   1
   2  16  -6 100.592 18.2908   1
   2  16   6 113.377 12.5699   1
  -2  16   8 60.1342 11.1331   1
  -2 -16  -8 64.9760 11.8396   1
  -2  16  -8 49.0506 18.7390   1
  -2 -16  -8 50.6295 19.8373   1
  -2 -16   8 63.5327 16.9647   1
   2 -16  -8 55.6316 9.45435   1
   2  16  -8 52.1353 17.3179   1
   2 -16   8 35.6560 17.9889   1
  -2  16   8 50.7530 7.51804   1
  -2  16  -8 52.1617 14.9974   1
   2 -16   8 44.4583 15.3286   1
   2  16   8 63.2551 10.8765   1
   2  16  -8 64.9318 18.4578   1
   2  16  10 781.506 28.4969   1
  -2 -16  10 703.974 35.2686   1
   2  16 -10 579.676 34.9467   1
   2 -16  10 649.117 36.1045   1
  -2  16 -10 636.081 32.6219   1
  -2  16  10 554.422 23.4635   1
  -2 -16 -10 664.569 38.1027   1
   2  16 -10 726.703 37.2344   1
  -2 -16 -10 564.409 27.2429   1
  -2  16  10 721.912 26.0849   1
   2 -16  10 540.310 32.8919   1
  -2  16 -10 709.160 37.2536   1
  -2 -16 -12 5.49499 22.3518   1
   2 -16  12-11.4845 17.2110   1
   2  16  12 14.9427 10.6321   1
  -2 -16  12 6.77545 19.3296   1
   2  16 -12 4.18780 18.8409   1
   2 -16  12 15.5144 20.0939   1
  -2  16 -12 19.7782 16.5019   1
  -2 -16 -12 17.2362 10.4691   1
   2  16 -12-0.83667 20.1777   1
  -2  16 -12 8.86951 20.9324   1
   2  16  12 17.3784 11.2801   1
   2  16  14 25.1203 10.6324   1
   2  16  14 17.8173 12.2628   1
  -2 -16  14 29.3540 21.0478   1
   2 -16  14 16.5615 21.7399   1
   2  16 -14 21.9205 21.2112   1
  -2  16 -14 30.3335 18.1441   1
  -2 -16 -14 15.7272 10.4442   1
  -2  16 -14 28.6343 22.7434   1
   2  16 -14 33.8845 22.0710   1
  -2 -16 -14-7.84003 21.8555   1
   2 -16  16-9.06832 23.9967   1
   2  16 -16-3.56001 23.3041   1
  -2  16 -16 7.45408 19.5050   1
   2  16  16 3.86886 15.4407   1
  -2 -16 -16 7.46403 11.3274   1
  -2  16 -16-10.3914 24.9573   1
   2  16 -16-11.1605 24.5465   1
   2  16  16-5.19037 10.5058   1
  -2 -16 -18 2663.08 99.8678   1
   2  16 -18 2815.14 112.499   1
  -2  16 -18 2901.05 110.122   1
   2  16  18 2905.95 100.359   1
   2  16 -18 3006.63 113.660   1
   2  16  18 3037.91 103.510   1
  -2  16 -18 2971.70 114.338   1
  -2 -16  20 28.8353 25.6318   1
   2 -16  20 24.5499 28.5181   1
   2  16 -20 34.2982 25.9292   1
   2  16  20 38.2362 10.2822   1
  -2  16 -20 42.0592 27.4847   1
   2  16 -20 19.5626 26.1068   1
  -2 -16 -20 15.4355 10.2749   1
   2  16  20 33.8584 21.1649   1
  -2 -16 -20 47.2927 10.4125   1
   2 -16  22 148.963 32.1645   1
   2  16  22 141.006 14.0438   1
  -2  16 -22 177.525 27.1264   1
  -2 -16  22 174.678 29.9847   1
   2  16  22 144.579 30.0998   1
  -2  16 -22 179.875 32.4806   1
   2  16 -22 163.561 30.2027   1
  -2 -16 -22 125.936 13.1000   1
  -2 -16 -22 144.680 12.3941   1
   2 -16  24-12.1203 30.1248   1
   2  16  24 7.66663 13.3501   1
  -2 -16  24-0.53466 27.8693   1
   2  16  24-29.2490 34.0767   1
  -2  16 -24-1.12343 29.4952   1
   2  16 -24 11.9530 28.4252   1
  -2 -16 -24 9.39311 10.7282   1
  -2 -16 -24 9.58063 11.2695   1
  -2 -16  26 153.830 32.3515   1
   2 -16  26 137.348 34.5927   1
   2  16 -26 99.6124 31.4581   1
   2  16  26 128.173 16.6825   1
  -2  16 -26 141.851 29.3226   1
   2  16  26 174.876 41.2830   1
  -2  16 -26 151.755 33.2893   1
   2  16 -26 111.080 32.1662   1
  -2 -16 -26 114.786 15.0639   1
  -2 -16 -26 134.714 14.8912   1
   2  16  28-33.0383 44.4643   1
  -2  16  28 0.41074 12.4458   1
  -2 -16  28 2.38455 31.4577   1
   2  16  28-8.75893 16.8632   1
   2 -16  28-31.8974 36.1852   1
   2  16 -28 10.2988 31.1926   1
  -2  16 -28-2.19885 29.2260   1
  -2  16  28-2.97230 22.2372   1
  -2 -16 -28-19.4054 15.6976   1
   2  16 -28-16.4678 31.1776   1
  -2 -16 -28 7.75591 14.1941   1
  -2  16 -28 12.2682 33.1979   1
  -2 -16 -30 210.657 21.6968   1
  -2 -16  30 200.849 37.5083   1
   2  16 -30 38.7559 38.3018   1
   2  16  30 176.611 21.1529   1
  -2  16  30 114.265 33.3700   1
  -2 -16 -30 141.181 18.3140   1
   2  16 -30 203.773 36.7933   1
  -2  16 -30 237.761 39.0627   1
  -2  16 -30 197.831 34.5913   1
  -2  16  30 141.192 17.9344   1
   2  16  30 202.833 48.8218   1
   2  16  32-16.3812 47.2861   1
  -2  16  32-8.56248 16.2169   1
  -2  16  32 17.7624 35.8119   1
   2 -16  32 15.6564 38.3826   1
  -2  16 -32-2.42519 31.4003   1
   2  16 -32-2.08916 36.3109   1
  -2 -16 -32-10.7675 17.4163   1
  -2  16 -32-11.2069 37.5866   1
   2  16 -32 9.47461 34.3338   1
  -2 -16 -32-8.67070 21.2154   1
   2 -18   0 1774.33 67.1473   1
   2  18   0 1442.95 66.3481   1
  -2  18   0 1543.73 63.4153   1
  -2 -18   0 1492.14 65.9727   1
   2 -18   0 1592.36 63.6249   1
   2  18   0 1972.34 68.1688   1
  -2 -18   0 2131.47 68.4026   1
  -2 -18   2 74.9562 17.1126   1
   2 -18   2 85.4255 18.5810   1
   2  18   2 39.2591 16.9828   1
   2 -18  -2 93.9624 17.2066   1
   2  18  -2 4.62525 17.5975   1
  -2  18   2 70.5834 12.8522   1
  -2  18  -2 81.9828 14.4609   1
  -2  18  -2 99.6477 19.5290   1
  -2 -18  -2 75.1608 16.5255   1
  -2  18   2 103.502 17.7257   1
  -2 -18   2 77.4546 18.0351   1
   2 -18   2 89.0157 15.2768   1
   2 -18  -2 106.600 12.6591   1
   2  18  -2 116.247 18.3615   1
  -2 -18  -2 107.923 17.4404   1
  -2 -18   4 119.985 19.9167   1
  -2 -18  -4 181.373 21.0242   1
   2 -18   4 152.213 21.3316   1
   2 -18  -4 189.031 17.8113   1
   2  18   4 124.187 16.7076   1
  -2  18  -4 118.066 16.7114   1
  -2  18  -4 173.278 22.4011   1
  -2 -18   4 127.179 19.9952   1
   2 -18   4 145.556 18.2193   1
   2  18   4 183.720 16.9489   1
   2  18  -4 212.250 21.9510   1
  -2  18   4 153.726 18.6015   1
  -2 -18   6 5.92003 16.1817   1
   2  18   6-7.17717 12.8636   1
   2 -18  -6 8.44160 13.1717   1
   2  18  -6-7.06025 17.3345   1
   2 -18   6 2.14549 18.8568   1
  -2  18  -6 14.7404 14.6901   1
  -2  18   6-6.71172 14.1971   1
  -2 -18   6 14.3662 17.9093   1
  -2  18  -6-1.53450 19.4988   1
   2 -18   6 1.71383 15.5646   1
   2 -18  -6 1.17353 9.29343   1
   2  18  -6-2.27430 18.0773   1
   2  18   6 4.60897 12.7160   1
  -2 -18  -6-2.42981 19.0693   1
  -2  18   8 533.373 24.4515   1
   2  18  -8 572.210 33.3518   1
  -2 -18  -8 375.413 24.0585   1
   2 -18   8 441.516 28.6593   1
  -2 -18  -8 532.528 32.1581   1
   2 -18  -8 526.944 22.8689   1
   2 -18   8 432.985 32.2238   1
   2  18  -8 465.412 30.7674   1
  -2  18  -8 484.008 27.9232   1
  -2  18   8 425.149 20.6305   1
   2  18   8 730.322 28.5382   1
  -2  18  -8 536.213 33.8260   1
  -2 -18   8 419.076 31.2966   1
  -2 -18 -10 6.00135 27.1205   1
  -2  18 -10 26.7997 23.4862   1
  -2 -18  10 6.98542 20.6180   1
  -2 -18 -10 7.78648 12.4258   1
   2  18  10 11.1521 12.5620   1
  -2 -18  10 3.08947 19.7054   1
   2 -18  10-13.4771 21.7272   1
   2  18 -10-9.82662 20.1461   1
  -2  18  10 9.82468 7.54605   1
  -2  18 -10 2.54979 16.7528   1
   2 -18 -10-11.9656 13.3976   1
   2  18 -10 1.34889 21.9210   1
  -2  18  10 3.27145 11.5072   1
   2  18  10 1.25310 12.1975   1
   2 -18  10-4.33546 17.8739   1
   2  18  12 336.664 19.3945   1
   2  18  12 325.460 17.7599   1
   2  18 -12 328.451 28.2058   1
   2 -18  12 336.750 30.1875   1
  -2 -18  12 299.213 28.0133   1
  -2  18  12 323.012 13.7531   1
  -2  18  12 205.005 11.4668   1
   2  18 -12 311.002 29.7926   1
  -2 -18 -12 244.708 17.2013   1
  -2 -18 -12 240.787 33.1550   1
  -2  18 -12 315.030 30.8945   1
  -2 -18  12 254.562 28.1953   1
   2 -18  14 3.79529 20.8924   1
   2  18  14 20.6948 12.7071   1
  -2 -18  14 28.1367 24.5092   1
   2 -18  14 26.2841 25.0050   1
   2  18 -14 24.5695 23.7841   1
  -2  18 -14 1.10095 19.6144   1
   2  18  14-7.74772 13.5059   1
  -2  18 -14 21.5111 26.1368   1
  -2 -18  14 22.0008 23.7109   1
   2  18 -14 1.93651 24.7395   1
  -2 -18 -14 3.01477 11.8251   1
  -2  18 -16 432.678 37.1791   1
  -2 -18  16 375.257 34.5871   1
   2  18  16 451.584 20.7356   1
   2 -18  16 431.972 36.6834   1
  -2 -18  16 461.120 35.5230   1
   2  18 -16 357.280 34.3057   1
  -2  18 -16 403.696 30.5264   1
  -2 -18 -16 317.557 18.8721   1
   2  18 -16 453.122 36.9471   1
   2  18  16 402.657 19.5036   1
  -2 -18 -16 280.292 23.3609   1
   2 -18  18 90.2535 25.4074   1
   2  18 -18 108.256 28.2701   1
  -2  18 -18 102.755 24.7709   1
   2  18  18 103.220 11.2206   1
  -2 -18 -18 85.6766 11.6567   1
   2  18  18 104.545 14.0271   1
  -2 -18  18 102.399 28.1722   1
   2  18 -18 102.837 29.6870   1
  -2  18 -18 122.650 31.0952   1
  -2 -18  20 733.791 43.9054   1
   2  18 -20 697.526 44.0101   1
  -2  18 -20 749.016 40.8699   1
   2  18  20 719.751 25.8894   1
  -2 -18 -20 468.656 24.1997   1
  -2 -18  20 656.598 44.3197   1
  -2  18 -20 732.226 46.6113   1
  -2 -18 -20 506.342 24.0356   1
   2  18 -20 732.167 46.0673   1
   2  18  20 807.588 30.2787   1
   2 -18  20 791.323 42.2116   1
  -2 -18  22 61.8452 29.0962   1
   2  18  22 32.3666 10.9134   1
  -2  18 -22 27.7945 25.4905   1
   2 -18  22 12.1835 31.7291   1
   2  18 -22 34.6999 27.8262   1
   2  18 -22 16.0627 29.1778   1
  -2  18 -22 29.2316 31.0611   1
   2  18  22 25.0125 18.4698   1
  -2 -18 -22 9.38225 8.62558   1
   2 -18  22 33.2338 26.1984   1
   2  18  24-6.49735 12.4383   1
   2  18 -24-5.35085 30.9377   1
  -2  18 -24-7.97103 31.4836   1
   2 -18  24 0.50439 27.6870   1
  -2 -18  24-4.50394 19.8775   1
  -2 -18  24 4.51763 29.4546   1
   2 -18  26-7.68240 34.2780   1
   2  18 -26 8.16492 30.6740   1
   2  18  26-10.9679 14.1308   1
  -2  18 -26 18.9710 28.7591   1
  -2 -18 -26-4.12055 7.40659   1
   2  18  26-4.59141 27.1891   1
  -2 -18  26-14.2836 19.5954   1
   2 -18  26 9.33296 29.6040   1
  -2 -18 -26-0.37129 9.05388   1
  -2  18 -26 9.57204 33.1725   1
  -2  18 -28 243.911 44.7394   1
  -2 -18  28 260.182 40.2628   1
   2  18  28 173.867 21.2360   1
   2 -18  28 261.086 43.3300   1
  -2  18 -28 312.836 44.7840   1
   2  18 -28 228.619 39.7513   1
   2  18  28 221.942 40.1784   1
   2  18 -28 252.270 40.5525   1
  -2 -18  28 57.0747 32.8439   1
  -2 -18 -28 126.675 14.7323   1
  -2  18 -30-32.1020 38.1015   1
   2  18 -30 17.7489 35.7762   1
  -2 -18 -30-6.86347 11.9067   1
  -2 -18  30-3.95089 34.9747   1
   2 -18  30 6.23844 37.9099   1
   2  18  30-3.11209 17.5526   1
  -2  18 -30-4.76002 31.6134   1
   2  18 -30-38.5536 37.0147   1
   2  18  30 66.6913 42.5674   1
   2 -18  30 6.54646 31.8647   1
  -2 -18  30 7.73955 33.1816   1
  -2 -18 -30-4.73537 13.5071   1
   2 -20   0-3.15958 19.5967   1
   2  20   0 7.25221 17.1786   1
  -2  20   0-6.58475 14.2230   1
   2  20   0-15.1782 17.9244   1
   2 -20   0-3.93573 14.5222   1
  -2 -20   0 1.22503 17.5009   1
  -2 -20   0 2.22076 17.6299   1
   2 -20   2 433.491 29.6278   1
   2 -20  -2 429.683 28.2141   1
  -2  20  -2 495.616 31.6300   1
  -2 -20  -2 334.423 26.1965   1
  -2 -20   2 343.887 28.0791   1
  -2  20  -2 378.892 24.4132   1
  -2  20   2 345.974 23.0699   1
  -2  20   2 480.727 29.8472   1
   2  20  -2 488.937 30.2235   1
  -2 -20  -2 491.040 28.8725   1
  -2 -20   2 462.691 28.4130   1
   2 -20  -2 391.911 22.4763   1
   2 -20   2 394.695 25.3457   1
  -2 -20   4-12.5355 18.9492   1
   2 -20  -4 4.92174 17.0244   1
   2  20  -4 4.03861 18.5353   1
   2  20   4 2.49607 16.2670   1
   2 -20   4-21.6703 21.4378   1
  -2  20   4-0.27742 18.9015   1
  -2 -20   4 20.7601 19.8301   1
  -2  20  -4 18.6252 22.2118   1
   2  20   4-9.71095 15.8316   1
   2  20  -4-8.36540 20.7496   1
   2 -20   4 5.82853 17.7102   1
  -2 -20  -4-1.34043 21.2386   1
  -2  20   6 149.311 19.6915   1
   2  20  -6 198.878 25.4400   1
  -2 -20   6 21.5283 22.8260   1
   2 -20  -6 149.198 18.1730   1
  -2  20   6 129.573 14.0806   1
   2  20  -6 106.492 22.3742   1
   2 -20   6 136.258 25.1561   1
  -2  20  -6 146.743 19.3167   1
  -2 -20   6 105.885 23.3872   1
  -2  20  -6 151.331 26.3546   1
  -2 -20  -6 175.158 24.2359   1
   2 -20  -6 3.46667 13.4004   1
   2 -20   6 96.7570 19.8811   1
   2  20   6 205.765 19.8835   1
   2  20  -8 4.04846 23.0914   1
   2 -20  -8-5.69231 13.7988   1
   2  20   8-16.6827 15.7392   1
  -2 -20   8 0.37712 20.4823   1
   2  20  -8 6.02339 20.7485   1
  -2  20  -8 11.3433 17.9226   1
  -2  20   8 15.8238 10.7678   1
  -2 -20  -8-0.88157 15.6055   1
  -2  20   8 17.0739 16.5785   1
  -2 -20   8 5.05337 22.4347   1
  -2  20  -8 12.3387 24.9726   1
   2 -20   8 24.0134 19.2973   1
   2  20   8-10.3374 16.1024   1
   2  20 -10 533.154 36.4954   1
  -2  20  10 531.096 24.4162   1
  -2 -20 -10 345.712 24.1009   1
  -2 -20  10 434.464 34.2331   1
  -2  20 -10 494.816 37.1903   1
   2  20  10 451.386 24.3696   1
   2 -20  10 418.848 34.3964   1
  -2 -20  10 484.130 32.8401   1
   2  20 -10 427.961 32.7145   1
  -2  20 -10 408.867 29.2304   1
  -2  20  10 384.827 19.2443   1
  -2 -20 -10 501.119 39.4946   1
   2  20  10 547.309 25.2840   1
   2 -20  12 5.39403 22.4560   1
  -2 -20 -12 52.7537 14.7505   1
  -2 -20  12 51.3862 25.4388   1
  -2  20 -12 62.8131 28.4019   1
  -2 -20  12 83.5099 24.8702   1
   2  20  12 62.2106 14.9562   1
   2 -20  12 42.3335 26.0086   1
   2  20 -12 43.8622 24.6169   1
  -2  20 -12 69.4843 21.1980   1
  -2  20  12 68.3044 11.7384   1
   2  20 -12 58.3530 27.8565   1
   2  20  12 63.4960 15.1762   1
  -2  20  12 42.8503 7.98524   1
   2  20  14 29.1803 15.5341   1
   2  20 -14 17.4671 25.7959   1
   2 -20  14 9.22609 27.4001   1
  -2  20 -14 27.3615 21.6284   1
   2  20  14 22.7708 13.9470   1
  -2 -20  14 14.9147 26.0573   1
   2 -20  14-3.67664 22.8867   1
  -2 -20 -14 17.9950 25.6182   1
  -2 -20  14-8.16343 26.0169   1
  -2 -20 -14 0.14307 13.3883   1
   2  20 -14 23.7017 28.2408   1
  -2  20 -14 1.07309 29.1321   1
   2  20  16 7.59817 12.3079   1
  -2 -20 -16-1.92316 21.4822   1
  -2 -20  16 20.0362 27.2538   1
   2  20  16-2.15237 12.4053   1
   2 -20  16 27.6721 28.6125   1
   2  20 -16 23.4032 26.3770   1
  -2  20 -16 17.6049 22.5364   1
   2 -20  16 2.15897 24.3978   1
  -2 -20  16-4.60615 27.4913   1
   2  20 -16 0.54898 28.6642   1
  -2 -20 -16 13.3165 11.8831   1
  -2  20 -16 9.62251 30.9012   1
   2  20  18 317.128 17.2793   1
   2 -20  18 293.206 35.6942   1
  -2  20 -18 264.920 29.5161   1
   2  20 -18 243.202 32.8818   1
   2  20 -18 310.148 36.5238   1
  -2 -20  18 275.085 34.7287   1
  -2  20 -18 346.238 38.0844   1
   2  20  18 307.220 15.9251   1
   2  20 -20 54.0765 28.8839   1
  -2  20 -20 71.8119 25.5746   1
   2  20  20 65.1098 12.4995   1
  -2 -20  20 61.0166 30.1245   1
  -2 -20  20 57.5419 28.6776   1
   2 -20  20 85.2403 27.7835   1
   2  20 -20 74.7195 33.2122   1
  -2  20 -20 99.3496 34.2163   1
   2  20  20 66.9374 10.4846   1
  -2 -20  22 216.117 34.7078   1
  -2  20 -22 192.635 30.2361   1
   2  20  22 142.955 13.3243   1
   2 -20  22 177.385 35.9315   1
   2  20 -22 159.426 32.9915   1
  -2 -20  22 129.372 25.8711   1
   2 -20  22 176.363 31.4195   1
   2  20  22 179.197 15.0921   1
  -2  20 -22 185.841 37.3439   1
   2  20 -22 212.800 36.7472   1
   2  20  24 0.66659 11.6143   1
   2 -20  24-23.6137 34.4912   1
   2 -20  24 0.55143 30.4154   1
  -2 -20  24-2.12581 16.2967   1
   2  20 -24 0.64667 33.5252   1
  -2  20 -24-13.3036 34.6719   1
  -2 -20  24-10.2204 32.0561   1
  -2 -20  26 23.8443 35.6813   1
   2  20  26 61.8754 14.1101   1
   2 -20  26 108.639 38.7212   1
   2  20 -26 96.8818 34.8285   1
  -2 -20  26 50.7012 27.3788   1
   2 -20  26 20.3584 32.7937   1
   2  20  26 91.1083 17.7036   1
   2  20 -26 98.7391 36.8285   1
  -2 -20  28 25.6770 35.6762   1
   2 -20  28-11.9075 37.5869   1
   2  20 -28-1.92536 34.9497   1
   2  20  28 8.14129 14.6869   1
  -2  20 -28-20.9658 31.5971   1
   2  20 -28-2.74927 36.8945   1
  -2  20 -28-22.8511 38.0634   1
   2  20  28-22.1484 21.6034   1
   2 -20  28 18.4124 32.3793   1
  -2 -20  28 1.10582 30.5520   1
   2 -22   0 21.3001 26.5731   1
   2  22   0 101.857 24.4498   1
  -2  22   0 204.396 19.7299   1
   2  22   0 289.520 26.4830   1
   2 -22   0 13.5113 20.5181   1
  -2 -22   0 298.501 26.0557   1
  -2 -22   0 185.770 24.6706   1
   2 -22  -2-10.0009 20.1394   1
  -2 -22   2 9.56914 21.0202   1
   2  22  -2 7.73325 20.5240   1
   2 -22   2 20.5869 25.3966   1
   2  22   2-13.4452 18.8507   1
  -2  22  -2-7.53033 16.7673   1
   2  22  -2 1.21212 22.0975   1
   2 -22   2-1.44620 17.8367   1
   2 -22  -2-1.33563 15.1487   1
  -2 -22  -2 18.9640 21.1914   1
  -2 -22  -2-0.98594 19.8186   1
  -2  22  -2 17.7830 24.8957   1
  -2 -22   2-17.2245 21.7128   1
   2 -22  -4 18.8494 20.5076   1
  -2 -22   4 21.5582 21.4309   1
   2  22  -4 21.3286 20.9603   1
   2 -22   4 47.3112 24.9692   1
  -2  22  -4-0.87257 17.9380   1
   2  22  -4 31.6570 24.1274   1
   2  22   4 42.3555 19.4381   1
   2 -22   4 3.24444 19.8576   1
  -2 -22  -4 8.91839 24.9337   1
  -2  22  -4-11.0778 26.1456   1
  -2 -22   4 27.2062 22.5597   1
  -2  22   4 11.5380 20.9454   1
   2 -22  -6 9.77569 17.4424   1
  -2 -22   6-6.63933 21.7030   1
   2  22  -6 12.3738 21.9661   1
   2 -22   6 4.56728 24.5877   1
  -2  22   6-2.27962 13.3397   1
  -2  22  -6 3.13097 18.4248   1
   2  22   6 10.2178 18.6119   1
   2  22  -6-7.54348 24.8298   1
   2 -22  -6-1.28526 13.2960   1
   2 -22   6-12.4305 20.5548   1
  -2 -22   6 8.99698 23.1287   1
  -2  22  -6 21.4079 26.6180   1
  -2  22   6 11.9136 19.7371   1
  -2 -22  -6 9.29248 24.3197   1
  -2 -22   8 378.890 33.9916   1
  -2 -22  -8 303.544 26.5067   1
  -2  22  -8 550.421 39.8910   1
   2 -22   8 444.379 36.1029   1
   2  22  -8 413.193 32.8459   1
  -2 -22   8 48.5496 33.7920   1
   2  22   8 410.086 26.8408   1
  -2  22  -8 385.879 29.2073   1
  -2  22   8 369.214 20.9517   1
  -2  22   8 550.764 29.2273   1
   2  22  -8 532.039 37.9155   1
   2 -22   8 418.561 31.2786   1
  -2 -22  -8 24.1844 36.7892   1
   2  22   8 577.917 28.5651   1
   2  22  10 64.2836 17.3568   1
   2  22  10 50.7375 17.9569   1
   2  22 -10 52.1937 26.3789   1
  -2  22 -10 47.5466 21.3943   1
  -2  22  10 25.8507 10.9117   1
  -2  22 -10 50.4856 30.3953   1
  -2 -22  10 66.8177 27.0484   1
  -2 -22 -10 22.4992 17.1187   1
   2 -22  10 72.5769 23.6418   1
  -2  22  10 60.7382 16.9261   1
   2  22 -10 46.1807 28.9546   1
   2 -22 -10 61.4180 15.7200   1
  -2 -22  12 340.273 34.6806   1
  -2  22 -12 376.910 40.2486   1
  -2 -22 -12 37.6122 20.8615   1
   2  22  12 434.878 23.9070   1
   2 -22  12 390.715 37.4423   1
  -2 -22  12 406.663 34.8181   1
   2  22 -12 336.881 33.7003   1
  -2  22 -12 390.260 30.4180   1
  -2  22  12 254.416 15.3468   1
   2  22 -12 412.036 38.6717   1
  -2  22  12 453.977 20.2803   1
   2 -22  12 21.7364 31.7406   1
  -2  22  14 0.14840 6.23316   1
  -2 -22 -14 10.8728 31.2956   1
  -2 -22  14 17.9566 29.2170   1
  -2  22 -14-4.77383 32.9080   1
  -2 -22 -14 2.01077 14.1685   1
  -2 -22  14-10.8405 27.9511   1
   2  22 -14 8.96125 26.1444   1
   2 -22  14-3.66237 30.5679   1
  -2  22 -14-2.81506 23.3562   1
   2  22  14 10.3708 16.5937   1
  -2  22  14 1.14459 8.57238   1
   2  22 -14 17.3324 31.1568   1
   2  22  16 52.6817 15.7862   1
   2 -22  16 92.0845 27.8864   1
  -2 -22  16 77.1111 29.9207   1
   2  22 -16 55.7859 28.9262   1
   2 -22  16 68.1923 32.6307   1
  -2  22 -16 43.8883 24.6046   1
   2  22 -16 61.7517 32.6194   1
  -2 -22 -16 35.7093 26.4639   1
  -2 -22 -16 8.92787 13.4079   1
  -2 -22  16 56.0991 29.8403   1
  -2  22 -16 110.790 34.6961   1
  -2  22 -18 14.4061 24.9970   1
   2  22 -18-17.0335 29.0145   1
   2 -22  18-9.81507 32.2464   1
  -2 -22 -18 16.2240 8.94372   1
   2  22 -18 3.73082 31.9067   1
  -2  22 -18-1.29511 34.2394   1
   2 -22  18 31.1825 27.5144   1
  -2 -22  18-19.7077 28.5480   1
   2  22  18 7.81282 11.7193   1
   2 -22  20 126.653 30.6929   1
  -2  22 -20 157.356 29.8090   1
   2  22  20 133.208 12.4206   1
   2  22 -20 136.495 36.2416   1
  -2  22 -20 164.118 38.6297   1
   2  22 -20 125.437 32.0465   1
   2  22 -22 0.55767 30.7511   1
   2 -22  22-14.5997 36.4053   1
  -2 -22  22-7.13561 19.3159   1
  -2  22 -22 39.7374 28.4936   1
   2  22  22 7.08912 10.1130   1
  -2 -22  22-1.90820 34.9257   1
  -2  22 -22 33.6096 37.3232   1
   2  22 -22-8.63499 34.5410   1
   2 -22  24-57.3598 40.5032   1
  -2  22 -24-2.12781 29.2705   1
   2  22  24 1.45555 10.8955   1
  -2 -22  24-4.02140 24.4822   1
   2 -22  24-0.58804 33.1673   1
   2  22  24-4.20932 10.6571   1
  -2 -22  24 14.6284 37.2660   1
  -2  22 -24-4.36201 40.3637   1
   2  22 -24 1.38169 37.0252   1
   2  24   0 29.8315 21.6032   1
  -2  24   0-5.83379 17.8884   1
   2 -24   0 1.69499 18.3432   1
   2  24   0 6.68438 23.2776   1
  -2 -24   0-16.6035 22.9430   1
   2 -24   0-0.35305 24.2948   1
  -2 -24   2 91.2122 25.3998   1
   2 -24  -2 133.311 26.4804   1
   2  24   2 62.8881 22.2941   1
   2  24  -2 71.9888 23.2995   1
  -2  24  -2 114.934 20.4267   1
  -2 -24  -2 136.124 25.8805   1
   2  24  -2 105.160 26.6633   1
   2 -24   2 2.87169 21.6685   1
   2 -24  -2 2.26127 18.6292   1
  -2  24  -2 88.2607 28.9237   1
  -2 -24   2 64.1652 25.0649   1
  -2 -24  -2 71.7105 23.2160   1
  -2  24   2 97.6443 26.6882   1
   2 -24  -4 8.57592 21.1856   1
  -2 -24   4-7.87201 23.2477   1
   2  24  -4 23.1363 23.2320   1
   2 -24   4-3.44232 26.6436   1
  -2  24   4 11.1970 15.8537   1
  -2  24  -4 3.40984 19.1350   1
  -2 -24  -4-9.83447 28.1437   1
   2  24   4-8.42328 21.4349   1
   2  24  -4 49.3339 26.5737   1
   2 -24  -4-2.60729 16.3211   1
   2 -24   4-1.04663 21.1498   1
  -2  24   4 9.21013 23.7184   1
  -2  24  -4 12.8330 28.8447   1
  -2 -24   4-11.3433 24.3947   1
  -2 -24   6 91.7016 25.8778   1
   2  24   6 56.0081 20.7987   1
   2  24  -6 66.9596 25.1192   1
   2 -24   6 64.1742 30.5001   1
  -2  24  -6 66.1585 21.1523   1
  -2  24   6 65.7082 15.4497   1
  -2 -24  -6 6.46777 28.5171   1
   2  24   6 98.6194 22.5710   1
   2  24  -6 61.1897 29.4451   1
   2 -24  -6-3.68214 15.2658   1
   2 -24   6 0.38366 23.4981   1
  -2  24  -6 39.5533 31.4815   1
  -2  24   6 96.6011 24.4839   1
  -2 -24   6 45.4951 26.0272   1
  -2  24  -8 55.4213 32.5236   1
  -2 -24   8 37.5971 28.3408   1
  -2 -24  -8 2.73749 19.4144   1
  -2 -24   8 80.8566 27.5320   1
   2  24   8 63.5158 19.2044   1
   2 -24   8 78.5887 30.2653   1
   2  24  -8 43.4089 26.6396   1
  -2  24   8 44.4212 13.8983   1
  -2  24  -8 32.7501 21.3790   1
  -2 -24  -8-3.25356 27.6095   1
  -2  24   8 70.8095 21.8314   1
   2  24  -8 23.0296 30.4116   1
   2 -24   8 68.8164 26.0936   1
   2  24   8 56.1643 19.9452   1
  -2 -24  10 426.560 42.7393   1
  -2 -24 -10 63.1894 28.8207   1
   2 -24 -10 747.151 30.4569   1
   2  24  10 468.026 29.0777   1
  -2 -24  10 49.3956 40.4298   1
   2 -24  10 484.966 42.3169   1
  -2  24 -10 473.665 34.2276   1
   2  24 -10 485.816 39.3784   1
  -2  24  10 437.771 23.3074   1
  -2  24 -10 518.964 46.0806   1
  -2  24  10 670.562 31.0184   1
   2  24 -10 646.802 46.7021   1
   2  24  10 742.198 32.6881   1
   2 -24  10 513.567 38.2171   1
   2 -24  12 8.37870 26.3150   1
   2 -24 -12 10.9864 19.3006   1
   2  24 -12 30.7634 32.7066   1
  -2  24  12 4.62387 15.5839   1
  -2 -24 -12-6.44721 37.7485   1
   2 -24 -12-2.36435 17.5142   1
  -2 -24  12 7.70046 27.8768   1
   2  24 -12-8.87996 27.2621   1
   2 -24  12 0.52247 31.0363   1
   2  24  12-2.76481 17.1489   1
  -2  24 -12-1.19079 22.9975   1
   2  24  12 9.98642 17.7031   1
  -2  24 -12 9.62443 34.5076   1
  -2 -24  12 11.8633 29.9835   1
  -2 -24 -12-5.13866 16.8122   1
   2 -24  14-12.8918 26.8845   1
  -2 -24  14-9.75253 29.6683   1
  -2  24  14-6.45917 8.08567   1
  -2 -24 -14-1.54165 34.2922   1
  -2 -24 -14 0.66931 14.9858   1
  -2  24 -14 17.3143 35.1751   1
  -2 -24  14 41.1449 28.5928   1
   2  24 -14 4.87844 27.5869   1
   2  24  14 25.3398 16.6955   1
   2 -24  14 19.2504 32.0569   1
  -2  24 -14-4.61307 23.8432   1
   2  24  14 5.51492 18.3004   1
  -2  24  14 0.93299 11.8899   1
   2  24 -14-18.2118 32.1331   1
   2  24  16-16.6667 17.9534   1
  -2 -24  16 33.8061 30.2196   1
   2  24 -16 9.15464 28.2545   1
   2  24  16-0.67920 15.5150   1
   2 -24  16 1.73048 32.6096   1
  -2  24 -16 5.30210 24.6044   1
  -2  24 -16 10.3860 36.3207   1
  -2 -24 -16 9.07378 12.8115   1
   2  24 -16 12.0318 34.0351   1
  -2 -24 -16-4.82180 28.4532   1
  -2 -24  16 4.21577 28.1437   1
   2 -24  16 15.9489 28.2838   1
  -2  24 -18 141.394 40.2125   1
  -2 -24  18 162.070 35.1882   1
   2  24  18 84.4720 15.8732   1
   2 -24  18 57.9359 35.3078   1
   2  24 -18 56.1114 31.1515   1
  -2  24 -18 92.3027 27.8124   1
   2  24 -18 98.9124 38.4479   1
   2  24  18 88.3426 15.0800   1
  -2 -24  18 0.91947 26.0706   1
   2 -24  18 108.315 31.7878   1
   2  24 -20 30.7411 30.8554   1
   2  24  20 9.73542 13.6609   1
  -2  24 -20-20.6940 27.8146   1
  -2  24 -20 41.0550 39.5186   1
   2  24 -20 20.6901 38.5035   1
  -2 -24  20-4.81429 17.2888   1
   2 -24  20 9.25830 32.0219   1
   2  24  20-2.90267 11.2607   1
   2  24 -22 87.6124 33.3699   1
   2  24  22 41.4460 12.2651   1
  -2  24 -22 24.9100 29.1015   1
   2  24  22 29.2390 10.3474   1
   2  24 -22 26.8816 38.2814   1
  -2 -24  22 1.84039 25.1998   1
  -2 -24  22 53.4509 36.0343   1
  -2  24 -22 70.0175 41.0961   1
   2  26   0 87.3238 35.2057   1
   2  26   0 152.678 38.4308   1
  -2 -26   0 24.9395 36.5032   1
   2 -26   0 3.63526 40.8495   1
  -2 -26   0 130.523 37.0314   1
   2 -26   2 4.54717 27.0789   1
   2 -26  -2 8.24883 25.9343   1
  -2 -26   2 0.85145 26.1396   1
   2  26  -2 18.8144 23.9895   1
  -2  26  -2-22.9086 20.6094   1
  -2 -26  -2-6.39366 26.3267   1
   2  26  -2 5.04888 27.5115   1
   2 -26   2-1.37156 22.2838   1
   2 -26  -2 1.67152 19.4827   1
  -2 -26  -2-1.96721 23.4501   1
  -2  26   2 5.52930 28.5852   1
  -2 -26   2-4.99855 25.6597   1
  -2  26  -2-27.8444 32.2013   1
   2 -26   4 7.17552 28.0981   1
   2 -26  -4 26.3266 23.0135   1
  -2 -26   4 40.2912 26.2542   1
   2  26  -4-18.6962 25.4410   1
  -2  26   4-5.75950 16.9017   1
  -2  26  -4-14.0970 20.9662   1
  -2 -26  -4 0.43651 30.2401   1
   2  26  -4-18.1758 29.1297   1
   2  26   4-3.18603 23.2930   1
   2 -26  -4 2.92248 18.4618   1
   2 -26   4 0.38005 23.2673   1
  -2  26  -4-0.56523 32.7213   1
  -2  26   4 12.2408 27.9710   1
  -2 -26   4 3.87077 27.1016   1
  -2 -26  -4 18.9037 22.4884   1
  -2 -26   6-16.6039 27.2310   1
   2 -26   6-0.96997 29.8142   1
   2  26   6 7.94381 20.8735   1
   2  26  -6-20.9893 25.7792   1
  -2  26   6 1.87854 15.1566   1
  -2  26  -6-0.34820 21.5499   1
  -2 -26  -6-3.34707 29.5639   1
  -2  26   6 13.1481 25.3697   1
   2  26  -6 28.3235 30.0094   1
   2  26   6 8.35477 23.0331   1
   2 -26   6 2.05338 24.2303   1
   2 -26  -6 2.50934 16.4604   1
  -2 -26   6-11.2913 28.1041   1
  -2 -26   8-1.57593 33.8570   1
  -2 -26  -8 22.7066 24.5113   1
  -2  26  -8 254.091 40.2072   1
   2  26   8 172.176 24.1458   1
   2  26  -8 206.847 31.2988   1
   2 -26   8 239.690 37.3231   1
  -2  26  -8 186.135 26.9092   1
  -2  26   8 200.566 18.6418   1
   2 -26  -8 287.926 25.8097   1
  -2 -26   8 251.823 33.5465   1
  -2  26   8 323.674 29.9620   1
   2  26  -8 262.508 38.5935   1
   2 -26   8 191.342 30.1182   1
   2  26   8 310.206 27.6186   1
  -2 -26 -10 1.06344 19.4886   1
  -2  26 -10-7.28864 37.8528   1
   2 -26 -10 1.80242 32.7668   1
  -2 -26  10 11.2662 28.3568   1
   2  26  10 3.30059 19.0895   1
   2  26 -10-23.5846 26.8948   1
   2 -26  10-55.0877 39.4659   1
  -2  26 -10-8.63107 23.5869   1
  -2  26  10 3.32588 13.3598   1
  -2  26  10 37.7213 20.8620   1
   2  26 -10-10.1053 32.0562   1
   2  26  10-12.9837 20.9202   1
  -2 -26  10 2.14683 29.1099   1
   2 -26  10 10.4016 27.1306   1
  -2 -26  12 64.8422 29.3317   1
   2 -26  12 99.0054 31.1050   1
   2 -26 -12 68.1417 20.8068   1
  -2 -26 -12 30.0089 40.6049   1
   2 -26 -12-3.63146 20.5021   1
  -2 -26  12 9.65275 30.6166   1
   2  26  12 131.262 21.9651   1
   2  26  12 63.9949 19.9723   1
   2  26 -12 92.0363 29.2871   1
   2 -26  12 88.2157 36.5521   1
  -2  26 -12 72.2089 25.4225   1
  -2  26  12 58.1551 12.8809   1
   2  26 -12 91.9469 35.6063   1
  -2  26  12 96.6499 19.5221   1
  -2  26 -12 87.6027 38.8411   1
  -2 -26 -12 13.0512 18.1430   1
  -2  26  14-5.29372 9.46245   1
  -2 -26 -14 16.2838 40.5609   1
  -2  26 -14 36.1218 37.5165   1
  -2 -26  14 10.6010 29.7155   1
   2  26  14 2.73503 17.7087   1
   2 -26  14 17.6247 34.9905   1
   2  26 -14 11.0645 28.6023   1
  -2  26 -14 20.4742 24.7393   1
  -2 -26 -14-0.43481 9.63082   1
  -2 -26  14 1.82742 23.9569   1
   2 -26  14 7.65594 29.4569   1
  -2  26  14 3.38588 14.3885   1
   2  26  14-3.28078 20.5131   1
   2  26 -14 47.2278 35.4841   1
  -2  26 -16 27.1169 39.1339   1
  -2 -26  16-3.32739 31.5171   1
   2  26  16 15.9698 17.2087   1
   2 -26  16 34.2483 36.4489   1
   2  26 -16 7.24027 29.5746   1
  -2  26 -16 34.2034 26.4286   1
   2 -26  16 26.3329 32.4228   1
  -2 -26  16 1.82920 19.8323   1
  -2 -26 -16 20.8247 14.0785   1
   2  26 -16 19.1606 36.7820   1
  -2 -26 -16-9.22692 33.6470   1
   2  26  16 27.5968 20.9803   1
  -2 -26  18-0.59798 34.3524   1
   2  26  18 3.18357 16.2547   1
   2  26 -18 28.0718 31.5405   1
   2 -26  18-11.7628 38.3130   1
  -2  26 -18-10.6280 27.5361   1
  -2 -26  18-0.39888 22.1727   1
   2 -26  18-5.70962 31.5119   1
   2  26 -18 11.0020 39.4968   1
  -2  26 -18 47.5092 41.7012   1
   2  26  18 6.03902 16.3055   1
   2 -28   0 0.68319 21.8167   1
  -2 -28   0 3.58120 26.0697   1
   2  28   0-13.2048 29.8001   1
   2  28   0-10.0095 24.9050   1
   2 -28   0-0.42084 28.9373   1
  -2 -28   0 10.6906 28.7975   1
  -2 -28   2 6.77547 30.0943   1
   2 -28   2 13.0662 33.0134   1
   2 -28  -2 90.2704 27.8812   1
   2  28  -2 42.5930 26.9001   1
  -2  28  -2 57.2371 22.1631   1
  -2  28   2 64.5059 20.9320   1
  -2 -28  -2 112.434 32.7101   1
   2  28  -2 106.722 32.8802   1
   2 -28   2 0.74759 24.4728   1
  -2 -28  -2 19.6478 26.4754   1
   2 -28  -2 1.84225 21.9985   1
  -2 -28   2 3.69827 27.8883   1
  -2  28   2 76.2808 34.2022   1
  -2  28  -2 77.5697 35.8043   1
   2 -28   4-1.41961 30.3168   1
  -2 -28   4-30.3350 29.9993   1
   2  28  -4 14.2593 26.0672   1
   2  28   4 21.6060 23.5725   1
  -2  28   4-2.29821 17.6601   1
  -2  28  -4-21.8583 22.4011   1
  -2 -28  -4-3.69696 32.4625   1
   2  28   4 9.44447 26.1630   1
   2  28  -4 17.2529 32.0361   1
  -2  28   4-7.58852 31.4070   1
  -2  28  -4 11.2787 34.6131   1
   2 -28  -4 0.81059 19.5110   1
   2 -28   4-2.84141 24.1249   1
  -2 -28   4 1.95867 27.1301   1
  -2 -28  -4-2.25558 23.0989   1
   2  28  -6-4.82180 27.4802   1
   2  28   6 9.96436 23.1045   1
  -2  28  -6 38.5241 23.0901   1
  -2  28   6 40.5402 17.1378   1
   2 -28   6 6.23045 26.3299   1
   2 -28  -6 6.82856 18.8186   1
  -2 -28   6 18.3127 28.7322   1
  -2  28   6 28.2259 29.1202   1
   2  28  -6 22.5915 33.9813   1
   2  28   6 26.2987 26.8575   1
  -2  28  -6 13.3029 36.8381   1
   2 -28  -6 40.4527 24.1051   1
   2 -28   6 18.3116 30.7409   1
  -2 -28   6 25.6356 29.3275   1
   2 -28   8-19.6702 32.6342   1
   2 -28  -8 13.4952 23.3140   1
  -2 -28   8-12.5322 29.8856   1
   2  28  -8-43.9506 28.6236   1
   2  28   8-12.5439 22.0675   1
  -2  28  -8 8.48226 23.7936   1
  -2  28   8 20.1994 16.1020   1
  -2 -28  -8 0.75141 17.2291   1
  -2 -28   8 7.68053 26.4216   1
   2 -28   8 5.21222 27.7506   1
  -2  28   8 26.8673 25.9643   1
   2  28  -8-21.7095 34.6803   1
   2  28   8-1.52528 24.1013   1
  -2  28  -8-9.04410 38.0835   1
  -2  28 -10 117.631 41.8061   1
  -2 -28 -10 117.166 41.3260   1
   2 -28  10 125.348 37.2644   1
  -2 -28  10 93.8572 32.8051   1
   2  28 -10 77.4120 30.2953   1
   2  28  10 57.5344 22.1370   1
  -2  28  10 80.0876 15.5762   1
  -2  28 -10 95.5111 26.3502   1
   2  28 -10 110.343 38.8938   1
  -2  28  10 143.610 25.7629   1
   2  28  10 8.10038 27.1911   1
   2 -28  10 0.50320 30.0496   1
  -2 -28  10 4.55671 25.9024   1
  -2 -28 -10 5.13439 13.3391   1
  -2 -28  12 5.11772 19.4856   1
  -2 -28 -12 13.8447 16.7533   1
   2 -28  12-3.69610 29.3856   1
  -2 -28 -12 59.1865 45.4050   1
   2 -28 -12-5.01898 22.8628   1
  -2 -28  12 22.7223 31.2768   1
   2  28  12-8.11893 20.2617   1
   2 -28  12 23.2608 35.6768   1
   2  28 -12-5.42709 28.6397   1
  -2  28  12 5.31545 12.9533   1
  -2  28 -12-4.70790 25.5228   1
   2  28 -12 24.5712 37.6058   1
  -2  28  12 4.59424 20.6349   1
   2  28  12-12.2106 22.4179   1
   2 -28 -12 13.2557 21.9871   1
  -2  28 -12-15.8924 39.9215   1
   2 -30   0 11.7858 32.4691   1
   2 -30   0 13.1092 25.6009   1
  -2 -30   0 3.55096 19.0783   1
  -2 -30   0 11.6943 35.9133   1
   2 -30  -2 4.90172 38.0017   1
   2 -30   2 2.88054 40.2603   1
  -2 -30   2-6.28033 40.6198   1
   2  30  -2 34.4183 37.0177   1
  -2  30   2-12.7790 32.1148   1
   2 -30   2 4.06073 34.9265   1
  -2 -30   2-1.25669 30.6321   1
   2 -30  -2 0.33782 33.2759   1
  -3   1  -1 684.989 25.8234   1
   3  -1   1 685.994 25.6992   1
  -3  -1   1 695.361 30.7828   1
   3   1  -1 685.772 29.4080   1
  -3   1   1 645.172 25.9365   1
  -3  -1  -1 619.339 26.0557   1
   3  -1  -1 682.948 25.9607   1
  -3  -1   1 685.624 26.0531   1
   3   1  -1 640.032 25.9239   1
   3   1   1 644.429 26.2292   1
   3  -1   1 614.257 30.7466   1
   3   1   1 717.159 31.9078   1
  -3   1   1 642.761 31.0519   1
   3  -1  -1 720.635 31.1859   1
  -3  -1  -1 730.405 32.3897   1
  -3   1  -1 699.522 31.7468   1
  -3  -1  -3 16044.7 598.114   1
  -3   1  -3 18248.5 598.478   1
   3   1   3 16883.6 598.535   1
   3  -1   3 16889.2 598.260   1
   3  -1   3 17596.2 593.910   1
  -3   1  -3 17033.1 593.913   1
   3   1   3 18139.3 594.377   1
   3   1  -3 16765.9 593.943   1
  -3   1   3 16508.6 596.949   1
   3   1  -3 17955.6 595.828   1
   3  -1  -3 17350.9 596.119   1
  -3  -1   3 16391.1 595.700   1
  -3   1   3 17099.5 593.932   1
   3  -1  -3 17146.7 594.012   1
  -3  -1  -3 16980.8 594.376   1
  -3  -1   5 1928.89 48.5357   1
  -3   1   5 2084.60 47.7157   1
   3  -1  -5 1570.35 46.3983   1
   3   1  -5 1026.58 45.7332   1
  -3   1  -5 1056.95 45.6526   1
   3  -1   5 1095.27 45.7877   1
  -3  -1  -5 950.201 45.5008   1
   3   1   5 947.028 45.3647   1
   3  -1   5 1172.14 49.7226   1
   3   1   5 929.256 49.5880   1
  -3  -1  -5 1081.07 49.7030   1
  -3   1  -5 1193.76 48.8262   1
  -3  -1   5 1677.08 50.1139   1
   3   1  -5 1367.64 48.4811   1
   3  -1  -5 2215.03 49.8200   1
   3  -1  -7 1373.23 46.9145   1
  -3   1   7 1462.56 47.3788   1
   3   1  -7 1232.40 47.4431   1
  -3  -1   7 1534.16 48.9612   1
   3  -1   7 1221.78 47.1542   1
   3   1   7 1168.92 46.7616   1
  -3  -1  -7 1198.72 46.9237   1
  -3   1  -7 1159.68 46.8494   1
  -3  -1  -7 1261.93 49.8237   1
   3  -1   7 1357.17 50.4830   1
   3   1   7 1213.72 51.5905   1
   3   1  -7 1414.20 49.0319   1
   3  -1  -7 1260.66 47.4242   1
  -3  -1   7 1376.95 49.0698   1
   3   1   9 8.81766 10.0118   1
  -3   1  -9 12.3838 5.56272   1
  -3  -1  -9 7.11390 5.23782   1
   3   1   9 2.88318 5.29542   1
   3   1  -9 12.4593 6.15889   1
   3  -1  -9 17.5912 5.53159   1
  -3   1   9 21.1431 6.27365   1
  -3  -1   9 26.3299 7.06820   1
   3  -1   9 7.64027 6.10441   1
  -3   1  -9 12.2212 6.32823   1
   3  -1  -9 21.3055 6.71587   1
   3   1  -9 14.6727 7.14705   1
  -3  -1   9 13.3590 6.91384   1
   3   1 -11 400.554 19.8598   1
   3  -1 -11 386.720 19.1335   1
   3  -1 -11 352.819 16.5302   1
  -3   1 -11 290.628 16.7017   1
  -3   1  11 344.636 18.1194   1
   3   1 -11 380.817 17.8329   1
  -3  -1  11 382.557 19.9640   1
  -3  -1 -11 312.517 16.3458   1
  -3  -1 -11 286.152 16.4601   1
  -3   1 -11 314.778 17.4827   1
   3   1  11 341.053 21.5375   1
   3   1  13 1327.21 56.3801   1
  -3   1 -13 1409.72 56.8427   1
  -3  -1 -13 1449.47 56.4722   1
  -3  -1  13 1541.77 57.6345   1
   3   1 -13 1715.37 60.0477   1
   3  -1 -13 1676.13 58.6423   1
  -3  -1  13 1799.55 59.5263   1
   3   1 -13 1673.61 57.7513   1
  -3   1  13 1579.20 58.0922   1
  -3   1 -13 1425.87 57.1722   1
  -3  -1 -13 1413.90 56.3726   1
   3  -1 -13 1464.86 56.2466   1
   3  -1 -15 4116.26 142.148   1
   3   1 -15 4124.78 143.004   1
  -3   1  15 3653.23 140.174   1
  -3  -1  15 3805.53 141.087   1
  -3  -1 -15 3911.58 140.465   1
  -3   1 -15 4048.20 141.445   1
  -3  -1  15 4048.88 142.353   1
  -3   1  15 3954.13 141.455   1
   3  -1 -15 3941.02 140.160   1
   3   1 -15 4053.11 141.121   1
  -3   1 -15 4134.09 141.310   1
  -3  -1 -15 4112.79 140.644   1
   3  -1  15 3883.38 141.575   1
   3   1  15 4025.27 141.289   1
   3   1  17 2107.54 78.9408   1
  -3   1 -17 2237.74 79.1102   1
  -3  -1 -17 2166.25 78.2878   1
   3  -1  17 2163.61 80.0987   1
  -3   1  17 1949.64 77.8469   1
  -3  -1  17 2042.77 79.1106   1
   3   1 -17 2120.82 80.8312   1
   3   1 -17 2065.92 78.7285   1
  -3   1  17 2133.06 79.7278   1
  -3  -1  17 2066.39 80.3387   1
   3  -1 -17 2048.26 77.7618   1
   3  -1  17 2257.18 78.4257   1
  -3   1 -17 2117.53 79.1213   1
  -3  -1 -17 2148.66 78.5139   1
  -3  -1  19 33.8844 15.4218   1
  -3   1  19 14.0852 16.2157   1
   3  -1  19 12.8185 14.2594   1
   3   1  19 17.4940 13.7825   1
   3  -1 -19-8.50755 17.9141   1
  -3   1  19 0.95947 14.0038   1
  -3  -1  19 17.2182 14.1582   1
   3  -1 -19 13.4493 13.1754   1
   3   1 -19 24.4088 12.5764   1
  -3   1 -19 20.5003 13.5473   1
  -3  -1 -19 13.4732 13.1824   1
   3  -1  19 8.60693 12.3018   1
  -3  -1 -21 504.300 27.4008   1
  -3   1  21 498.588 29.2807   1
  -3  -1  21 461.829 29.5657   1
  -3   1 -21 520.782 28.4570   1
  -3   1 -21 564.028 28.1687   1
  -3  -1 -21 531.192 27.2142   1
   3  -1  21 521.697 29.4761   1
   3   1 -21 565.447 32.1089   1
   3  -1 -21 515.437 30.7480   1
   3   1  21 511.431 28.6011   1
  -3  -1  21 493.063 28.7719   1
  -3   1  21 489.704 27.7447   1
   3   1 -21 531.208 27.9512   1
   3  -1 -21 516.917 27.1335   1
   3  -1  21 552.467 27.2098   1
  -3   1 -23 1045.40 48.2088   1
  -3  -1 -23 1034.38 47.6816   1
  -3  -1  23 1193.49 50.7239   1
  -3   1  23 1055.64 49.2681   1
  -3  -1 -23 1193.13 47.9954   1
  -3   1 -23 1170.76 48.8044   1
   3   1  23 1074.23 48.8052   1
   3   1 -23 1067.62 51.3779   1
   3  -1 -23 1073.10 50.3229   1
   3  -1  23 1059.13 49.9984   1
  -3   1  23 1044.81 47.8580   1
  -3  -1  23 1156.73 50.3307   1
   3  -1 -23 1105.53 47.1340   1
   3   1 -23 1189.90 48.4119   1
   3  -1  23 1206.61 47.7074   1
  -3  -1  25 767.372 38.8902   1
  -3  -1 -25 650.240 35.3073   1
  -3   1 -25 570.684 33.5166   1
   3  -1  25 674.498 38.8369   1
   3   1  25 647.229 37.5202   1
   3   1 -25 679.221 40.0002   1
   3  -1 -25 655.747 38.7733   1
  -3   1 -25 738.192 36.9447   1
  -3  -1 -25 716.507 35.6213   1
  -3  -1  25 729.394 38.2119   1
  -3   1  25 669.777 36.8687   1
   3  -1 -25 701.363 34.8222   1
   3   1 -25 751.667 36.2539   1
   3  -1  25 792.597 35.6559   1
  -3  -1  27 140.003 25.2326   1
  -3   1  27 104.732 23.5177   1
   3  -1  27 85.3598 24.6922   1
   3  -1 -27 103.657 25.1973   1
   3   1 -27 97.9883 25.3052   1
   3   1  27 116.587 24.2856   1
  -3   1 -27 121.747 21.8639   1
  -3  -1  27 117.445 23.4831   1
  -3   1  27 106.245 22.4940   1
   3  -1 -27 105.696 19.7633   1
   3   1 -27 131.642 21.1610   1
  -3  -1 -27 103.914 19.9928   1
  -3   1 -27 53.9450 13.4622   1
  -3  -1 -27 82.4876 15.7009   1
   3  -1  27 99.7105 20.8486   1
   3   1 -29-8.21145 26.3771   1
   3   1  29 26.2480 23.8833   1
   3  -1  29-7.64014 24.2696   1
  -3   1 -29 0.80524 20.8233   1
   3  -1 -29 14.4418 26.3591   1
  -3   1  29 5.83472 22.9602   1
  -3  -1  29 13.6199 22.9340   1
   3  -1 -29-8.34859 19.3491   1
  -3  -1 -29 13.2275 19.8906   1
  -3   1  29 11.5661 15.9360   1
  -3  -1  29-6.50257 21.8562   1
   3  -1  29-13.5420 20.8356   1
  -3  -1 -31 27.0227 23.5542   1
  -3   1 -31 5.31097 24.2679   1
   3  -1  31 37.8473 26.8192   1
   3   1  31 8.35004 25.6064   1
  -3   1 -31 5.73124 22.8997   1
   3   1 -31 26.3601 29.5844   1
   3  -1 -31 14.0586 27.9286   1
  -3   1  31 20.9265 25.9200   1
  -3  -1  31 34.6667 25.1054   1
   3  -1 -31 12.5741 20.8606   1
   3   1 -31 32.9608 21.8302   1
  -3  -1 -31 26.9679 22.4603   1
  -3  -1  31 24.4146 16.3179   1
   3  -1  31 49.9925 22.6607   1
  -3   1  31 9.84414 21.4266   1
  -3   1  33 235.030 32.6773   1
  -3   1 -33 186.537 31.4000   1
  -3  -1 -33 197.339 30.7266   1
  -3  -1  33 247.079 32.3554   1
  -3  -1 -33 269.298 31.5457   1
  -3   1 -33 277.540 32.6850   1
   3   1 -33 204.318 38.0228   1
   3  -1 -33 234.455 36.9030   1
   3   1  33 25.5673 34.1242   1
   3  -1  33 44.8180 35.7711   1
  -3  -1  33 250.030 34.6976   1
  -3   1  33 288.562 34.1797   1
   3   1 -33 246.158 30.2392   1
   3  -1  33 279.316 30.4232   1
  -3  -1 -35 280.088 32.6156   1
  -3  -1  35 274.594 34.5301   1
  -3   1  35 261.888 33.8830   1
  -3   1 -35 269.934 33.3453   1
   3  -1 -35 342.596 39.1917   1
   3  -1  35 37.6141 38.4512   1
   3   1  35 39.9159 36.8996   1
  -3   1 -35 326.124 34.0960   1
  -3  -1 -35 278.797 32.9642   1
   3   1 -35 234.483 39.2988   1
  -3  -1  35 264.957 36.7685   1
  -3   1  35 298.835 34.6058   1
   3   1 -35 257.835 29.7993   1
   3  -1 -35 73.5912 29.4541   1
   3  -1  35 308.976 30.4790   1
  -3   1 -37 24.4574 30.0290   1
  -3  -1 -37 22.2962 29.6209   1
  -3  -1  37 32.5233 33.0905   1
   3   1  37-3.12712 35.3056   1
   3  -1  37 8.53284 36.1696   1
   3  -1 -37-2.56192 36.1551   1
   3   1 -37 29.4980 36.5514   1
  -3  -1  37 34.4956 31.6876   1
  -3   1  37 34.3294 31.5936   1
   3  -1  37 40.8243 28.0479   1
  -3  -1 -37 38.0657 30.0147   1
  -3   1 -37 28.0635 30.0728   1
   3  -1 -37 1.98964 25.3651   1
   3   1 -37 31.3419 26.7089   1
   3   3  -1 2033.07 74.2400   1
  -3   3  -1 2125.54 77.5819   1
   3  -3  -1 1875.19 77.2996   1
   3  -3   1 2020.91 77.9632   1
  -3   3   1 2180.96 73.8672   1
   3  -3   1 2068.55 73.7239   1
   3  -3  -1 2190.08 73.7585   1
  -3   3  -1 2029.17 73.6013   1
   3   3   1 1872.79 74.1622   1
  -3  -3  -1 2068.01 74.3970   1
   3   3   1 2106.19 77.5022   1
   3   3  -1 2169.16 76.3810   1
  -3  -3   1 2037.16 76.5783   1
  -3  -3  -1 2136.84 78.5467   1
  -3  -3   3 284.243 13.3036   1
   3   3  -3 283.088 13.0252   1
   3  -3   3 303.018 12.8463   1
   3  -3   3 234.061 15.5559   1
   3   3   3 295.976 18.2629   1
  -3   3   3 266.985 16.9960   1
   3  -3  -3 278.346 16.6305   1
  -3  -3  -3 281.483 18.4559   1
  -3   3  -3 290.259 12.5198   1
  -3  -3   3 268.255 14.5041   1
   3  -3  -3 299.446 12.6739   1
   3   3   3 242.718 13.4288   1
  -3   3   3 280.803 12.6750   1
  -3  -3  -3 286.847 13.3268   1
   3   3  -5 9354.20 321.984   1
  -3  -3   5 9409.27 322.272   1
   3   3   5 8929.25 325.389   1
  -3  -3  -5 9272.55 325.551   1
   3   3   5 9175.68 320.858   1
   3   3  -5 8994.56 321.036   1
  -3  -3   5 9292.38 321.488   1
   3  -3   5 9833.62 321.058   1
  -3   3  -5 9038.09 320.567   1
  -3   3   5 9814.40 323.870   1
   3  -3  -5 10071.6 322.087   1
  -3   3   5 9478.64 320.188   1
  -3  -3  -5 9296.50 321.134   1
   3  -3  -5 9111.95 320.260   1
  -3   3   7 457.630 18.9730   1
   3   3  -7 478.330 19.8152   1
  -3  -3   7 421.363 19.2650   1
  -3   3  -7 466.958 18.7758   1
  -3   3   7 505.610 17.4867   1
   3   3  -7 465.863 19.0267   1
  -3   3  -7 463.722 18.4085   1
   3  -3   7 505.695 19.2729   1
  -3  -3   7 461.034 19.6075   1
  -3  -3  -7 468.728 18.4525   1
   3   3   7 498.809 17.9935   1
   3  -3  -7 478.654 17.4016   1
  -3  -3  -7 521.747 23.7455   1
   3   3   7 476.517 24.8138   1
  -3  -3   9 981.320 41.6188   1
   3   3  -9 1049.82 42.5896   1
  -3   3   9 1124.71 40.2526   1
   3  -3   9 1058.75 41.8695   1
  -3   3  -9 1016.32 41.0107   1
  -3  -3   9 1054.86 42.5721   1
   3   3  -9 1037.53 41.5334   1
  -3  -3  -9 1049.20 40.5398   1
  -3   3  -9 1102.08 41.6163   1
   3   3   9 1064.38 46.7463   1
  -3  -3  -9 1119.75 43.8798   1
  -3   3  11 32.0284 8.46950   1
   3   3 -11 22.2726 11.8975   1
   3   3  11 35.6143 17.4351   1
  -3  -3 -11 29.9313 8.18480   1
  -3   3 -11 28.2563 9.81622   1
  -3   3  11 27.0312 9.13889   1
   3  -3 -11 35.7425 7.52948   1
   3   3 -11 35.2303 10.3965   1
   3  -3  11 23.5554 11.0155   1
  -3  -3  11 10.8570 12.0669   1
   3  -3  11 24.9784 9.90001   1
  -3   3 -11 22.9300 10.8330   1
  -3   3  13 4643.20 128.478   1
   3   3 -13 5307.96 135.052   1
   3  -3 -13 4864.23 127.798   1
  -3   3 -13 4779.59 130.636   1
   3   3  13 4783.47 128.823   1
  -3   3  13 5134.13 129.845   1
  -3  -3  13 4685.23 132.010   1
   3   3 -13 4681.91 130.973   1
  -3  -3 -13 4794.73 128.827   1
  -3  -3 -13 4494.03 128.072   1
   3  -3  13 4773.34 129.781   1
  -3   3 -13 4749.83 131.045   1
   3   3  13 4783.52 134.198   1
  -3  -3 -15 4486.00 159.910   1
  -3   3 -15 4695.20 162.348   1
   3  -3  15 4441.91 161.009   1
  -3   3  15 4376.82 159.838   1
   3  -3 -15 4021.67 160.419   1
   3   3 -15 4791.30 164.180   1
  -3  -3  15 4423.34 162.318   1
   3  -3  15 4584.52 162.836   1
  -3   3 -15 4516.95 161.862   1
   3   3  15 4554.56 160.394   1
  -3  -3  15 4581.49 163.215   1
  -3   3  15 4652.27 160.884   1
   3   3 -15 4554.41 162.204   1
  -3  -3 -15 4878.71 160.591   1
   3  -3 -15 4745.62 159.784   1
   3   3  15 5310.88 165.897   1
  -3   3 -17 794.092 36.0826   1
   3   3 -17 796.272 38.4214   1
  -3  -3  17 772.542 36.2806   1
   3  -3  17 765.569 36.7861   1
  -3   3 -17 801.584 35.7128   1
   3   3  17 835.773 34.6517   1
  -3   3  17 755.615 33.2830   1
   3   3 -17 811.911 36.0159   1
  -3  -3  17 808.168 37.8704   1
  -3   3  17 783.211 35.2710   1
   3  -3 -17 823.670 33.1388   1
   3  -3  17 863.822 35.2686   1
  -3  -3 -17 771.367 33.5243   1
  -3   3  19 5.61741 14.7123   1
  -3  -3  19-3.13310 15.6118   1
   3  -3 -19 1.03383 15.2133   1
   3   3  19 1.85598 12.2262   1
   3  -3  19-1.23605 14.8552   1
  -3  -3  19-9.07574 14.2821   1
  -3   3  19-1.63501 11.6166   1
   3  -3 -19-1.11419 11.1363   1
   3   3 -19 3.32080 13.3455   1
  -3  -3 -19 6.76887 10.8575   1
  -3   3 -19 1.13240 14.1893   1
  -3  -3 -19-2.14318 12.5015   1
   3  -3  19 14.1528 12.8136   1
  -3  -3 -21 529.189 27.7397   1
  -3   3 -21 547.313 30.3363   1
  -3  -3  21 511.862 31.3897   1
  -3   3  21 511.911 29.4749   1
  -3  -3 -21 613.769 27.9064   1
   3   3 -21 536.042 33.2848   1
   3  -3 -21 546.372 30.0928   1
   3   3  21 521.905 28.9564   1
   3  -3  21 534.517 31.2745   1
  -3  -3  21 542.187 31.5052   1
   3   3 -21 550.908 29.7770   1
   3  -3 -21 566.555 26.9317   1
   3  -3  21 567.049 28.9331   1
  -3   3  23 924.870 42.2174   1
  -3   3 -23 793.107 41.6251   1
  -3  -3 -23 925.036 40.8036   1
  -3  -3  23 868.631 44.5578   1
  -3   3 -23 932.274 42.8733   1
  -3  -3 -23 1009.38 40.8569   1
   3  -3  23 882.625 44.8338   1
   3   3  23 924.475 42.2878   1
   3   3 -23 885.576 46.5036   1
   3  -3 -23 837.436 42.4242   1
  -3  -3  23 868.746 43.7250   1
   3  -3 -23 979.548 39.9675   1
   3   3 -23 979.194 43.2563   1
   3  -3  23 938.410 41.7262   1
  -3  -3  25 317.377 28.7059   1
  -3   3  25 331.539 26.5342   1
  -3  -3 -25 333.568 24.6422   1
   3  -3 -25 334.986 27.5649   1
   3  -3  25 324.420 29.3499   1
   3   3  25 328.699 25.7404   1
   3   3 -25 353.046 31.9716   1
  -3  -3 -25 404.344 24.5163   1
  -3   3 -25 379.412 26.9100   1
  -3  -3  25 322.044 28.0807   1
   3   3 -25 361.791 26.7853   1
   3  -3 -25 355.246 23.3138   1
   3  -3  25 377.190 25.4937   1
  -3  -3  27 83.5532 25.2549   1
   3  -3 -27 97.8158 24.9192   1
   3  -3  27 67.4653 24.9187   1
   3   3 -27 79.7770 26.0049   1
  -3   3 -27 69.8408 21.6449   1
   3   3  27 112.725 22.5627   1
  -3  -3  27 97.4829 23.8064   1
  -3   3  27 86.1501 20.5000   1
   3   3 -27 94.6208 21.4127   1
   3  -3 -27 88.6587 18.7591   1
  -3  -3 -27 94.9546 18.8426   1
  -3   3  27 73.6081 20.4529   1
  -3   3 -27 74.6914 19.7712   1
   3  -3  27 97.2202 21.4568   1
  -3  -3 -27 64.5905 17.9890   1
  -3   3 -29 13.4673 23.7994   1
   3  -3  29 8.08199 25.2027   1
   3   3 -29-19.6681 27.4722   1
  -3   3 -29 21.2347 21.9506   1
   3   3  29-20.8413 24.1114   1
   3  -3 -29-24.5675 24.8872   1
  -3  -3  29-18.4758 24.8563   1
  -3   3  29-13.3815 20.6155   1
   3  -3 -29-3.82644 18.2613   1
   3   3 -29 7.62709 21.7502   1
  -3  -3 -29-9.19215 19.0871   1
  -3  -3  29 10.6848 24.4251   1
  -3   3  29-16.3161 16.6545   1
   3  -3  29-14.3699 21.2676   1
  -3   3 -31 281.199 31.3782   1
  -3  -3 -31 319.910 28.6612   1
  -3   3  31 264.147 29.7063   1
  -3  -3  31 171.743 21.0819   1
  -3   3 -31 323.869 31.0908   1
  -3  -3 -31 316.230 28.1971   1
   3   3 -31 244.926 36.1144   1
   3   3  31 282.541 31.0291   1
   3  -3  31 325.250 34.4603   1
   3  -3 -31 320.784 33.7453   1
  -3  -3  31 255.741 31.8721   1
  -3   3  31 293.374 29.1098   1
   3  -3 -31 174.970 26.3013   1
   3   3 -31 344.563 29.9987   1
   3  -3  31 350.131 29.4024   1
  -3   3 -33 230.465 31.7542   1
  -3  -3 -33 226.972 28.3646   1
  -3   3  33 235.194 30.8751   1
   3   3  33 29.9301 31.0588   1
   3  -3  33 228.947 35.6020   1
   3   3 -33 200.848 37.2597   1
   3  -3 -33 231.974 33.6123   1
  -3  -3 -33 243.459 28.4980   1
  -3   3 -33 241.380 31.0561   1
  -3  -3  33 238.124 33.5788   1
  -3   3  33 221.447 29.6288   1
   3   3 -33 261.450 30.1660   1
   3  -3 -33 62.7975 25.8470   1
  -3  -3  33 170.573 28.0180   1
   3  -3  33 258.486 29.2277   1
  -3  -3 -35 55.0657 27.0313   1
  -3   3 -35 23.5783 28.9278   1
   3  -3  35 52.0834 34.8582   1
   3   3  35 8.03513 31.7942   1
  -3   3 -35 22.0169 29.0508   1
   3  -3 -35 67.7183 32.0073   1
   3   3 -35 86.2736 37.0497   1
  -3   3  35 39.7836 27.5437   1
  -3  -3  35 42.6240 32.1303   1
   3  -3 -35 9.16879 23.5334   1
   3   3 -35 38.3111 26.5538   1
  -3  -3 -35 66.2852 26.3928   1
   3  -3  35 57.3248 27.1998   1
  -3   3  35 53.9919 29.0361   1
  -3  -3  35 30.2493 30.2533   1
  -3   3 -37 70.6847 31.6591   1
  -3  -3 -37 60.8286 31.0934   1
  -3  -3  37 31.6926 35.0127   1
   3  -3  37 15.2067 38.8454   1
  -3   3 -37 33.8466 31.4397   1
   3  -3 -37 54.7921 35.2273   1
   3   3 -37 25.8997 37.6745   1
   3  -3 -37 16.1430 24.8718   1
   3   3 -37 50.9091 28.1895   1
  -3  -3 -37 53.2623 30.8395   1
   3  -3  37 45.7282 29.4592   1
  -3  -3  37 45.8667 32.3963   1
   3   5  -1 210.839 11.2707   1
   3   5   1 209.458 11.0241   1
  -3  -5  -1 255.090 11.6943   1
  -3  -5   1 243.453 11.6810   1
   3  -5   1 244.397 10.8795   1
   3  -5   1 169.292 12.6165   1
  -3   5   1 191.137 12.7351   1
   3  -5  -1 201.599 14.7153   1
   3  -5  -1 226.531 10.2682   1
  -3   5  -1 229.326 10.3356   1
  -3   5   1 227.574 10.2113   1
   3   5  -1 233.567 13.2585   1
  -3  -5  -1 207.641 14.2312   1
   3   5   1 200.623 12.6914   1
  -3  -5   1 227.767 14.0159   1
  -3  -5   3 3071.70 73.7425   1
   3   5  -3 2597.22 70.9283   1
  -3  -5  -3 2607.19 75.8883   1
  -3   5   3 2724.78 73.3942   1
   3  -5  -3 2752.47 67.9734   1
  -3   5   3 2881.23 68.3647   1
   3   5  -3 2864.98 70.6564   1
  -3  -5   3 2816.32 70.8724   1
  -3   5  -3 2685.64 69.0041   1
   3  -5   3 2775.61 69.8933   1
   3   5   3 2781.20 74.2798   1
   3   5   3 2586.58 69.8581   1
  -3  -5  -3 2672.86 69.5835   1
   3  -5  -5 155.219 12.2286   1
   3   5  -5 152.802 10.6117   1
  -3  -5   5 145.666 10.3676   1
  -3   5  -5 170.746 10.0790   1
   3   5  -5 142.999 9.91241   1
   3  -5   5 163.291 9.98942   1
  -3   5  -5 154.561 9.17062   1
  -3  -5   5 149.771 10.5441   1
   3  -5  -5 153.499 8.05759   1
  -3  -5  -5 132.606 14.8457   1
  -3   5   5 139.587 12.7976   1
   3   5   5 165.304 15.4880   1
  -3  -5  -5 160.149 9.44184   1
  -3   5   5 147.721 8.20267   1
  -3  -5   7 5209.19 187.624   1
   3   5  -7 5307.52 187.813   1
   3   5   7 5145.78 191.575   1
  -3  -5  -7 5196.85 190.840   1
  -3  -5   7 5240.41 187.931   1
   3   5  -7 4900.74 187.028   1
  -3   5  -7 5120.79 186.464   1
   3  -5   7 5581.50 187.592   1
   3  -5  -7 5650.30 186.282   1
  -3   5  -7 5667.00 187.183   1
  -3  -5  -7 5223.90 186.597   1
   3  -5  -7 5446.07 185.147   1
  -3   5   7 5631.87 184.864   1
  -3  -5  -9 8.74981 15.1153   1
  -3   5   9 5.41677 6.46646   1
   3   5  -9 14.1499 9.78549   1
   3   5   9 10.7236 14.8642   1
  -3  -5   9 5.76740 10.8714   1
  -3  -5   9 7.33890 9.53109   1
   3   5  -9 2.67781 11.1997   1
   3  -5  -9 9.01674 5.73367   1
   3  -5   9 9.43158 10.2267   1
  -3   5  -9 7.50514 8.70716   1
  -3  -5  -9 3.85882 7.88205   1
   3  -5   9 5.10812 8.83420   1
  -3   5  -9 12.3900 10.1516   1
  -3   5 -11 2685.31 92.0322   1
   3  -5  11 2487.35 90.2947   1
  -3   5  11 2338.01 88.6220   1
   3   5 -11 2484.14 92.6614   1
  -3  -5  11 2453.97 91.3909   1
   3  -5  11 2552.62 92.0652   1
  -3   5 -11 2416.47 90.3627   1
   3   5 -11 2445.44 91.3309   1
  -3  -5  11 2440.28 92.2063   1
  -3   5  11 2560.80 88.2563   1
  -3  -5 -11 2584.79 89.4595   1
   3   5  11 2510.23 88.5493   1
   3  -5 -11 2495.18 87.5120   1
   3   5  11 2578.44 96.6190   1
  -3   5  13 3683.04 138.910   1
   3   5 -13 4031.78 144.422   1
   3  -5 -13 3990.29 138.301   1
   3   5  13 3655.29 139.027   1
  -3   5 -13 3949.21 141.624   1
  -3   5  13 4403.14 139.929   1
   3   5 -13 4083.41 142.745   1
  -3  -5  13 3894.43 143.341   1
  -3  -5 -13 4058.06 139.930   1
   3   5  13 4181.43 146.964   1
  -3   5 -13 4090.03 142.634   1
   3  -5  13 4185.17 141.479   1
  -3   5 -15 1028.44 42.8949   1
  -3   5  15 942.922 38.6792   1
   3   5 -15 1009.37 45.1023   1
  -3  -5  15 952.873 43.1086   1
   3  -5 -15 1023.04 38.0854   1
  -3   5 -15 987.531 42.0209   1
   3   5 -15 1006.58 43.2579   1
  -3   5  15 1027.09 39.7504   1
  -3  -5  15 1018.30 44.6230   1
  -3  -5 -15 1066.33 39.8012   1
   3   5  15 979.710 46.9247   1
  -3  -5 -15 927.601 38.8214   1
   3  -5  15 1075.74 41.8557   1
   3   5  17 451.731 30.1105   1
  -3   5  17 479.218 24.1314   1
  -3  -5  17 478.969 28.4920   1
   3   5 -17 472.290 26.7622   1
  -3   5 -17 483.579 27.4106   1
  -3   5  17 437.634 21.6208   1
  -3  -5  17 460.596 26.9483   1
   3   5 -17 451.044 29.0331   1
   3  -5  17 499.834 27.8552   1
  -3   5 -17 449.278 25.4596   1
   3  -5 -17 464.961 21.1197   1
   3  -5  17 489.398 25.1166   1
  -3  -5 -17 468.981 22.7775   1
  -3  -5 -19 22.4184 12.9547   1
   3  -5  19 17.3804 13.6401   1
  -3   5 -19 5.20055 15.4415   1
  -3   5  19 26.0999 10.6157   1
  -3  -5  19 16.8870 16.5807   1
   3  -5 -19 29.0024 13.4413   1
   3  -5  19 24.1179 16.8517   1
  -3   5 -19 15.3279 13.8195   1
  -3  -5 -19 22.9375 11.3294   1
  -3   5  19 12.4562 12.9559   1
  -3  -5  19-1.69464 16.6571   1
   3   5 -19 32.3466 15.4088   1
   3  -5 -19 14.9437 9.78338   1
   3   5  19 40.0759 21.8292   1
   3  -5  21 519.195 27.6943   1
  -3  -5 -21 489.324 25.3992   1
   3  -5  21 481.550 30.8937   1
   3  -5 -21 452.837 26.2992   1
  -3  -5  21 487.341 30.5159   1
   3   5 -21 452.566 31.9422   1
  -3   5  21 439.941 24.0270   1
   3  -5 -21 477.034 23.4223   1
   3   5 -21 483.500 29.2737   1
  -3   5 -21 475.301 29.0928   1
  -3  -5  21 468.036 30.8442   1
  -3   5  21 480.573 26.6652   1
  -3  -5 -21 538.767 25.1459   1
   3  -5  23 526.253 29.0314   1
   3  -5 -23 503.378 28.5729   1
   3  -5  23 491.864 32.4289   1
   3   5  23 454.156 27.1287   1
   3   5 -23 478.349 34.4496   1
  -3   5 -23 526.884 30.3669   1
  -3   5  23 453.984 25.3269   1
  -3  -5  23 444.713 30.7928   1
   3  -5 -23 494.632 24.5697   1
   3   5 -23 500.271 31.0256   1
  -3   5  23 461.351 27.6654   1
  -3   5 -23 355.560 24.9709   1
  -3  -5  23 482.718 32.5571   1
  -3  -5 -23 439.541 25.7305   1
  -3  -5 -23 565.726 26.5499   1
   3  -5  25 361.355 26.3798   1
   3  -5  25 286.292 29.6623   1
   3  -5 -25 449.950 27.5044   1
   3   5  25 296.611 25.2420   1
   3   5 -25 110.914 33.3436   1
  -3   5 -25 344.180 27.2189   1
  -3  -5  25 352.555 29.6712   1
  -3   5  25 327.774 23.3067   1
   3  -5 -25 348.300 22.0327   1
   3   5 -25 383.876 29.6421   1
  -3  -5  25 410.685 31.4317   1
  -3   5  25 336.651 25.3955   1
  -3   5 -25 243.056 22.8225   1
  -3  -5 -25 301.672 24.0907   1
  -3  -5 -25 356.094 23.4925   1
   3  -5  27 89.1959 21.9448   1
  -3   5 -27 95.8165 25.0120   1
  -3  -5 -27 49.9803 19.3291   1
   3  -5  27 59.8248 25.4383   1
   3   5 -27 22.2123 27.2082   1
   3   5  27 62.9875 21.1211   1
  -3   5 -27 60.7505 22.4830   1
  -3  -5  27 64.4852 24.8493   1
  -3   5  27 72.8635 18.7696   1
   3   5 -27 91.4738 23.2692   1
   3  -5 -27 86.0854 17.0499   1
  -3  -5  27 91.4551 25.9807   1
  -3  -5 -27 80.7822 18.7628   1
   3  -5  29 34.6741 22.5192   1
  -3  -5  29 22.7715 26.6305   1
   3   5 -29 15.8493 29.5934   1
   3  -5  29 23.6544 27.4772   1
   3   5  29 22.4841 22.4673   1
  -3   5 -29 26.5861 23.1770   1
  -3   5  29 14.8129 19.9849   1
  -3  -5  29 35.6651 25.7636   1
   3  -5 -29 10.1261 17.7212   1
   3   5 -29 16.9447 23.7750   1
  -3   5 -29 20.5842 25.6749   1
  -3  -5 -29 34.5301 19.2028   1
   3  -5  31 190.974 26.9198   1
  -3  -5 -31 138.077 24.0121   1
  -3  -5  31 119.783 24.1394   1
   3   5  31 139.585 27.1583   1
   3  -5  31 161.552 32.9383   1
   3   5 -31 24.8290 34.3873   1
  -3  -5 -31 208.428 24.5838   1
  -3   5 -31 210.461 28.7010   1
  -3  -5  31 176.045 31.4378   1
  -3   5  31 172.696 25.2498   1
  -3   5 -31 185.064 29.5455   1
   3   5 -31 205.332 29.5059   1
   3  -5 -31 82.4962 22.2290   1
   3  -5  33 160.279 27.5782   1
  -3  -5  33 109.346 22.8242   1
   3  -5  33 126.628 34.2532   1
   3   5  33 6.39895 28.1299   1
  -3   5 -33 199.587 29.4743   1
   3  -5 -33-76.5185 23.2514   1
   3   5 -33 33.3405 37.0881   1
  -3  -5  33 183.736 32.7208   1
   3  -5 -33 44.2460 22.6183   1
   3   5 -33 165.922 29.0922   1
  -3   5 -33 97.1335 29.8734   1
  -3  -5 -33 152.884 26.3127   1
  -3  -5 -33 162.055 25.4800   1
   3  -5  35 191.016 29.8631   1
  -3  -5  35 164.494 32.8614   1
   3  -5  35 182.563 39.0205   1
   3  -5 -35 218.688 29.5712   1
   3   5  35 18.2131 33.1325   1
  -3   5 -35 166.840 31.9853   1
   3   5 -35 157.164 39.2992   1
  -3  -5  35 190.407 35.6679   1
   3  -5 -35 176.036 24.4590   1
   3   5 -35 209.139 31.2998   1
  -3  -5 -35 201.309 29.7487   1
  -3   5 -35 186.431 33.2991   1
  -3  -5 -35 196.806 30.0589   1
   3  -5  37 18.0775 28.5647   1
  -3  -5  37 35.9368 32.6009   1
  -3  -5  37-1.31670 34.4800   1
   3  -5  37 49.3265 38.2894   1
   3  -5 -37 157.707 31.0477   1
   3   5 -37-2.91574 38.4274   1
  -3   5 -37-1.81911 31.5902   1
   3   5 -37 18.3520 28.9720   1
   3  -5 -37 1.33657 22.9533   1
  -3   5 -37 26.5804 31.4472   1
  -3  -5 -37 76.6543 30.1936   1
  -3  -5 -37 6.51538 29.5484   1
  -3   7  -1 81.1958 7.51830   1
   3   7  -1 68.5590 7.96986   1
  -3  -7   1 72.6545 8.16104   1
  -3  -7  -1 69.3198 7.50129   1
   3   7   1 77.9105 8.15709   1
  -3   7  -1 68.1808 6.38706   1
   3  -7  -1 69.5411 6.74374   1
   3  -7   1 67.3577 7.27661   1
  -3   7   1 65.7091 5.82110   1
   3  -7  -1 58.2997 9.42634   1
  -3  -7   1 64.1784 9.33786   1
  -3  -7  -1 50.9995 8.70660   1
   3   7  -1 54.4355 8.21530   1
   3   7  -3 520.274 22.4892   1
  -3  -7   3 517.292 22.9679   1
  -3   7  -3 560.698 21.7400   1
  -3  -7  -3 502.155 20.7797   1
   3   7  -3 481.999 21.7016   1
   3  -7  -3 520.107 19.7225   1
   3  -7   3 476.716 21.5752   1
  -3   7  -3 465.943 20.5726   1
  -3  -7   3 479.710 22.3784   1
  -3   7   3 455.100 19.2132   1
  -3  -7  -3 542.436 25.9381   1
   3   7   3 508.871 23.3907   1
   3  -7  -3 482.603 23.4954   1
   3   7   5 3454.92 121.652   1
  -3  -7   5 3274.00 119.824   1
   3   7  -5 3471.45 120.095   1
  -3  -7  -5 3274.98 117.993   1
   3   7  -5 3240.98 119.627   1
   3  -7   5 3257.06 119.275   1
  -3   7  -5 3287.45 118.589   1
   3  -7  -5 3545.39 116.554   1
  -3  -7   5 3292.44 120.277   1
  -3   7   5 3388.31 116.679   1
  -3   7  -5 3534.44 119.270   1
   3  -7   5 3245.87 118.212   1
  -3  -7  -5 3369.75 123.997   1
   3   7   7 77.8647 19.1957   1
   3  -7  -7 48.4885 11.2569   1
  -3  -7   7 76.2459 11.9399   1
   3   7  -7 57.3881 12.7883   1
  -3   7  -7 77.6284 12.3068   1
   3  -7   7 75.5785 10.6967   1
   3  -7   7 67.3791 12.1297   1
  -3   7  -7 51.0775 9.56768   1
  -3  -7   7 91.0584 14.2295   1
   3   7  -7 98.9406 12.3333   1
   3  -7  -7 73.5292 6.26734   1
  -3  -7  -7 118.666 20.9940   1
  -3   7   7 63.8221 7.38870   1
  -3  -7  -7 85.5416 9.32809   1
   3  -7   9 53.4756 11.9265   1
  -3   7  -9 28.6703 14.0701   1
  -3  -7  -9 19.8238 19.8908   1
   3   7  -9 22.3085 12.7261   1
   3   7   9 53.3214 21.9473   1
  -3   7   9 46.6393 15.4056   1
   3  -7  -9 31.3156 9.04559   1
   3   7  -9 47.7964 14.2224   1
  -3  -7   9 45.3060 13.3120   1
  -3   7   9 41.8097 6.73124   1
   3  -7   9 50.5715 13.8403   1
  -3   7  -9 40.3839 11.3808   1
  -3  -7   9 41.4658 14.5101   1
   3   7   9 42.0780 8.91956   1
  -3  -7  -9-9.24992 6.58644   1
   3  -7  -9 40.8666 6.68581   1
  -3   7 -11 705.029 32.6091   1
   3  -7  11 719.729 30.8637   1
  -3  -7 -11 647.774 33.3086   1
   3   7  11 627.955 38.7954   1
   3   7  11 659.056 27.6447   1
  -3  -7  11 628.614 32.9063   1
   3   7 -11 670.850 32.3536   1
  -3   7  11 626.305 29.1783   1
   3  -7 -11 718.294 26.7571   1
  -3  -7  11 701.014 32.0911   1
   3   7 -11 673.235 33.8575   1
   3  -7  11 701.351 32.8336   1
  -3   7 -11 703.642 31.1556   1
  -3   7  11 722.863 26.6852   1
   3  -7 -11 671.041 26.4143   1
   3   7  13 811.322 44.0948   1
   3   7  13 848.564 32.6519   1
  -3   7  13 789.979 32.8637   1
  -3   7 -13 817.700 37.4851   1
   3  -7 -13 857.699 32.7107   1
   3   7 -13 794.968 39.1557   1
   3  -7  13 841.068 38.2925   1
  -3   7 -13 835.459 36.5598   1
  -3   7  13 886.016 32.4496   1
   3   7 -13 791.301 37.4716   1
   3  -7  13 861.915 36.1150   1
   3  -7 -13 799.759 31.0577   1
   3   7 -15 1780.32 71.4331   1
  -3  -7  15 1577.65 69.2842   1
   3  -7 -15 1840.94 63.6759   1
  -3   7 -15 1690.33 68.6353   1
   3   7  15 1708.02 64.7515   1
  -3   7 -15 1739.55 69.9922   1
   3   7 -15 1706.32 69.6226   1
  -3  -7  15 1656.10 70.4338   1
   3   7  15 1713.81 74.7546   1
   3  -7  15 1704.79 67.8957   1
   3   7  17 481.262 34.8037   1
   3   7 -17 440.926 26.8216   1
  -3   7  17 390.337 20.0084   1
   3   7 -17 398.973 28.9792   1
  -3  -7  17 410.926 26.7149   1
   3  -7  17 432.691 27.8197   1
   3   7  17 435.610 21.1337   1
  -3   7 -17 423.061 25.5803   1
  -3   7 -17 437.618 27.1643   1
  -3  -7  17 406.000 27.7013   1
   3  -7 -17 465.417 19.3742   1
  -3  -7 -17 426.793 21.1354   1
   3  -7  17 455.473 25.1617   1
  -3  -7  19-8.96384 17.7692   1
  -3   7  19-1.24672 9.58488   1
   3  -7 -19-13.1049 11.8580   1
  -3   7 -19 7.05032 14.6755   1
   3   7  19-0.37618 10.5570   1
   3  -7  19-18.2206 18.2468   1
  -3  -7  19 7.98225 17.6889   1
   3   7 -19 17.1779 16.4765   1
   3  -7 -19 2.01502 8.46319   1
   3   7  19 25.3395 24.6941   1
  -3   7 -19-4.07563 15.6102   1
   3  -7  19 3.88417 14.5486   1
  -3  -7 -19 3.31984 11.2962   1
   3   7  21 163.818 26.2747   1
   3   7 -21 119.146 20.3881   1
  -3  -7  21 100.331 21.6959   1
  -3   7  21 107.485 13.2567   1
  -3  -7  21 128.049 21.0017   1
   3  -7 -21 98.4736 15.7492   1
   3  -7  21 125.499 22.2498   1
   3   7  21 119.836 14.9652   1
   3  -7 -21 131.291 12.3504   1
  -3  -7 -21 132.146 15.0128   1
  -3   7 -21 76.7822 13.3925   1
   3  -7  21 129.680 18.7830   1
   3   7  23 584.452 36.8107   1
   3   7 -23 579.907 33.2877   1
  -3   7 -23 423.424 27.9515   1
  -3  -7 -23 530.019 26.7490   1
  -3  -7  23 537.871 34.6799   1
  -3   7  23 511.339 25.6052   1
  -3  -7  23 569.215 34.0337   1
   3  -7  23 535.265 35.1553   1
   3   7  23 548.353 27.6359   1
   3  -7 -23 520.539 28.2040   1
   3   7 -23 541.490 36.9158   1
  -3   7 -23 603.619 32.9903   1
   3  -7 -23 539.630 24.5458   1
   3  -7  23 616.203 31.3642   1
   3   7  25 275.605 31.3310   1
  -3  -7 -25 267.819 18.3789   1
   3   7 -25 178.965 25.2995   1
  -3   7 -25 188.798 26.1678   1
  -3  -7  25 174.454 27.2816   1
  -3  -7 -25 189.277 20.4311   1
  -3   7  25 187.687 18.8278   1
  -3  -7  25 212.935 26.9445   1
   3   7  25 198.005 21.6166   1
   3  -7  25 161.658 27.2478   1
   3   7 -25 176.318 29.9406   1
   3  -7 -25 174.992 21.7176   1
  -3   7 -25 233.480 26.3217   1
   3  -7 -25 190.665 17.4597   1
   3  -7  25 216.592 24.2461   1
  -3  -7 -27 299.213 24.3511   1
  -3  -7  27 281.148 31.9606   1
  -3   7 -27 337.278 32.3771   1
  -3   7  27 293.219 25.1182   1
   3  -7  27 324.103 28.5496   1
  -3   7  27 265.213 22.6415   1
  -3  -7  27 317.452 31.5149   1
   3  -7 -27 297.226 26.4131   1
   3  -7  27 328.987 33.9468   1
  -3   7 -27 334.729 30.2995   1
   3   7 -27 313.841 30.3035   1
   3  -7 -27 302.403 21.2921   1
   3   7  27 384.046 37.4138   1
   3   7  29 22.0780 33.6153   1
  -3  -7  29 41.2190 27.5398   1
  -3   7  29 33.0684 18.2526   1
   3   7 -29 0.55359 29.4759   1
   3  -7  29 9.23115 29.0242   1
  -3   7 -29-7.00980 24.2339   1
  -3  -7 -29 34.9156 18.6662   1
   3  -7 -29 16.6623 16.1669   1
   3   7 -29 11.6245 25.0935   1
  -3   7 -29 2.75932 26.2123   1
   3  -7  29 8.62311 23.1665   1
  -3  -7  29 18.3707 27.2379   1
  -3   7  29 14.8071 22.0690   1
  -3  -7  31 73.8099 29.6632   1
  -3   7  31 78.0178 21.3111   1
   3   7 -31 5.36045 33.1738   1
   3  -7  31 80.9076 32.5244   1
  -3   7 -31 109.100 27.8096   1
  -3  -7 -31 115.033 22.3673   1
   3  -7 -31 94.4401 19.2119   1
   3   7 -31 71.5206 27.5438   1
  -3   7 -31 99.1094 29.5449   1
  -3  -7 -31 94.6209 21.6265   1
   3  -7  31 133.769 26.6093   1
  -3   7  31 122.294 24.7973   1
  -3  -7  31 56.7377 23.1106   1
  -3  -7  33 358.066 38.6497   1
  -3   7  33 310.047 29.1934   1
   3  -7  33 380.376 42.4837   1
  -3   7 -33 444.861 36.5636   1
  -3  -7 -33 480.373 32.2109   1
   3   7 -33 352.688 36.0376   1
   3  -7 -33 368.400 26.7152   1
  -3   7  33 407.314 32.5651   1
  -3  -7 -33 389.253 30.9774   1
  -3  -7  33 251.286 26.0805   1
  -3   7 -33 379.542 37.7263   1
   3  -7  33 426.949 33.9678   1
  -3  -7  35 152.023 35.2478   1
  -3   7  35 146.544 26.3696   1
   3  -7  35 136.812 38.6100   1
   3   7  35 18.7441 30.9914   1
   3   7 -35 137.365 39.8175   1
  -3   7 -35 109.385 31.2595   1
  -3  -7 -35 176.534 28.4667   1
   3  -7 -35 110.534 22.2331   1
   3   7 -35 129.390 31.4098   1
  -3  -7 -35 140.024 27.4615   1
  -3   7 -35 187.010 35.2203   1
   3  -7  35 173.614 30.7230   1
  -3   7  35 163.552 28.7112   1
  -3  -7  35 134.648 32.0257   1
   3   9  -1 33.3203 10.6691   1
   3   9   1 26.8236 10.4398   1
   3  -9  -1 487.318 16.1214   1
  -3   9  -1 32.7661 8.40438   1
  -3   9   1 266.029 12.3244   1
   3  -9   1 33.6320 10.6614   1
  -3   9   1 495.381 15.9233   1
  -3  -9   1 33.8544 10.8067   1
  -3  -9  -1 25.0839 10.0266   1
  -3  -9  -1 51.9461 13.3580   1
  -3  -9   1 37.6944 14.2591   1
   3  -9  -3 1493.28 61.2642   1
  -3  -9  -3 1649.27 63.5040   1
  -3  -9   3 1614.04 61.6406   1
   3   9  -3 1652.68 61.4450   1
   3  -9   3 1718.06 61.1966   1
  -3   9   3 1545.17 57.6124   1
  -3   9  -3 1677.43 59.5592   1
   3  -9  -3 1680.51 58.7207   1
  -3  -9   3 1579.57 61.7002   1
  -3  -9  -3 1597.65 59.6706   1
   3  -9   3 1504.54 59.1497   1
  -3   9   3 1636.42 58.3463   1
   3  -9   5 1379.95 52.6622   1
  -3   9   5 1336.59 49.9200   1
  -3  -9   5 1338.98 55.3990   1
  -3  -9  -5 1425.53 59.1713   1
   3   9   5 1539.59 55.4338   1
  -3  -9   5 1413.77 54.7753   1
   3   9  -5 1424.03 54.9692   1
   3  -9   5 1420.16 54.3748   1
  -3   9  -5 1363.39 52.6916   1
   3  -9  -5 1428.50 50.4084   1
  -3  -9  -5 1376.06 51.8461   1
   3   9   5 1486.17 52.4212   1
  -3  -9  -7 4930.74 183.543   1
   3  -9  -7 4649.75 178.886   1
  -3   9   7 5108.02 175.250   1
  -3  -9   7 4873.95 180.652   1
  -3  -9   7 5005.08 179.679   1
   3   9  -7 5015.32 180.280   1
   3  -9   7 5108.62 179.864   1
   3  -9  -7 5388.25 175.062   1
  -3   9  -7 4851.49 178.467   1
   3   9   7 5186.58 177.680   1
   3  -9   7 4984.68 178.096   1
   3   9   7 5335.17 180.548   1
   3  -9  -9 236.863 13.3101   1
   3   9   9 217.774 23.7995   1
  -3  -9  -9 256.346 13.8016   1
   3   9   9 230.970 14.4661   1
  -3   9   9 221.820 11.3044   1
  -3  -9   9 211.765 18.8377   1
   3   9  -9 193.929 20.5697   1
   3  -9   9 256.709 19.5336   1
   3  -9  -9 213.786 10.4346   1
  -3   9  -9 201.530 16.5062   1
  -3  -9   9 180.187 19.9177   1
   3   9  -9 263.788 20.2520   1
   3  -9   9 226.560 16.8658   1
  -3  -9  -9 196.912 21.6843   1
  -3   9   9 204.245 17.6634   1
  -3  -9 -11 873.871 33.7569   1
   3   9 -11 884.277 40.3651   1
  -3  -9  11 787.514 37.0334   1
   3  -9  11 850.852 38.4913   1
  -3   9 -11 806.193 36.0769   1
  -3  -9  11 803.199 38.4552   1
   3   9 -11 788.932 37.6778   1
   3   9  11 824.753 32.6077   1
   3  -9  11 837.459 35.9278   1
  -3   9  11 765.281 35.2758   1
  -3  -9 -11 845.801 40.5640   1
   3   9  11 883.715 43.2001   1
   3   9  13 1702.82 69.4533   1
  -3  -9 -13 1580.32 62.1044   1
   3   9  13 1685.22 58.4998   1
   3  -9 -13 1499.30 56.1473   1
  -3  -9  13 1634.62 65.2809   1
   3   9 -13 1681.99 64.2853   1
   3   9 -13 1695.16 65.3621   1
   3  -9 -13 1644.76 56.7379   1
   3  -9  13 1716.49 65.0201   1
  -3   9 -13 1689.95 62.7734   1
   3  -9  13 1735.36 62.5499   1
   3   9  15 646.712 39.5102   1
   3   9  15 777.874 29.7100   1
  -3   9  15 802.346 29.0604   1
   3   9 -15 761.780 36.4938   1
  -3  -9  15 726.526 37.4952   1
   3  -9  15 795.791 34.5957   1
  -3   9 -15 752.759 34.8535   1
  -3   9  15 606.817 28.7733   1
   3  -9 -15 690.985 27.5354   1
  -3  -9 -15 795.234 32.1369   1
   3  -9 -17 613.983 24.0271   1
  -3   9  17 593.742 25.8874   1
   3   9 -17 543.042 35.1605   1
  -3  -9  17 598.437 33.5502   1
   3  -9  17 669.409 35.1989   1
   3  -9 -17 534.014 24.7795   1
   3   9  17 659.052 26.5267   1
  -3   9 -17 648.738 32.4356   1
  -3  -9  17 638.600 35.0572   1
   3   9 -17 632.183 33.5974   1
  -3   9  17 618.801 26.3407   1
   3   9  17 669.322 41.0066   1
  -3  -9 -17 593.982 25.9014   1
   3  -9  17 669.339 31.9611   1
   3   9  19 2.79442 27.5082   1
   3   9 -19-0.76249 18.5013   1
  -3  -9  19 12.4871 19.4718   1
   3  -9  19 3.08938 20.7890   1
   3   9 -19 4.16927 20.7140   1
   3   9  19 15.5382 10.4763   1
   3  -9 -19 15.2153 10.5619   1
  -3   9 -19-8.02131 17.1796   1
  -3   9  19 3.01066 9.77519   1
  -3  -9  19 5.45162 18.9118   1
  -3   9  19 0.57549 11.9315   1
   3  -9  19 3.61772 16.9363   1
  -3  -9 -19 2.69198 10.6423   1
   3  -9 -19-0.10540 8.45206   1
  -3  -9 -21 104.077 14.1691   1
   3  -9  21 111.245 20.2248   1
   3  -9  21 99.2384 23.6175   1
   3  -9 -21 114.947 14.2066   1
   3   9  21 100.959 14.1266   1
  -3   9  21 87.5652 12.5631   1
  -3  -9  21 107.141 23.1788   1
  -3   9  21 97.2675 14.8358   1
  -3  -9  21 114.879 23.5551   1
   3   9 -21 125.739 22.0054   1
   3  -9 -21 111.202 11.0388   1
  -3  -9  23 90.5083 23.7369   1
  -3   9  23 76.1241 13.6578   1
   3  -9  23 50.9719 25.0763   1
   3   9 -23 42.5458 26.2899   1
   3   9  23 38.4880 15.0859   1
   3  -9 -23 56.5514 15.5762   1
   3   9 -23 68.9296 22.3334   1
  -3  -9  23 76.1277 24.6037   1
   3  -9 -23 56.3445 11.9139   1
  -3  -9 -23 51.8331 15.3527   1
   3  -9  23 71.4800 20.4545   1
  -3   9  23 43.5620 12.8201   1
  -3  -9 -25 1425.44 53.7782   1
   3   9 -25 1241.46 59.1785   1
  -3   9  25 1119.13 49.8598   1
  -3  -9  25 1263.38 60.4371   1
   3  -9 -25 1244.94 51.7475   1
   3   9  25 1164.09 52.8711   1
   3   9 -25 1202.40 62.4921   1
   3  -9  25 1320.51 61.5211   1
  -3   9 -25 1427.98 59.3007   1
  -3  -9 -25 1186.22 51.4788   1
  -3  -9  25 1287.06 60.9332   1
  -3   9  25 1359.86 52.1125   1
   3  -9 -25 1241.53 48.7992   1
   3  -9  25 1432.29 57.7483   1
  -3   9 -27 296.636 31.8014   1
  -3  -9 -27 241.282 22.8684   1
  -3  -9  27 234.015 32.6998   1
  -3   9  27 257.158 23.5840   1
  -3  -9  27 230.272 31.1526   1
   3  -9 -27 258.464 22.7532   1
   3   9  27 221.609 24.2964   1
   3  -9  27 246.991 33.7680   1
  -3   9 -27 251.835 29.0970   1
  -3   9  27 243.254 20.4453   1
   3   9 -27 225.575 29.7408   1
   3  -9  27 286.144 28.3672   1
  -3  -9 -27 282.845 23.5947   1
  -3   9  29 19.1296 20.5903   1
  -3  -9  29-13.4125 28.2112   1
   3  -9  29-32.8989 24.8456   1
  -3  -9  29-0.52987 27.1217   1
  -3   9  29-14.5751 17.3532   1
   3   9 -29 1.15418 30.8989   1
   3  -9  29 33.3593 30.9035   1
  -3   9 -29 31.7020 25.3281   1
   3  -9 -29 8.07131 19.8889   1
   3   9  29-9.72243 21.0636   1
  -3  -9 -29 27.8899 19.5205   1
  -3   9 -29 0.49486 27.4508   1
   3   9 -29-2.83802 25.8534   1
  -3   9  31 435.107 29.6344   1
  -3  -9 -31 351.071 27.1901   1
  -3  -9  31 263.379 29.6512   1
  -3   9 -31 346.988 37.6354   1
  -3   9  31 321.529 26.3177   1
  -3  -9  31 347.389 38.0525   1
   3   9  31 330.757 31.1070   1
   3  -9  31 398.619 41.4678   1
   3  -9 -31 346.249 29.7310   1
  -3   9 -31 386.477 36.4982   1
   3   9 -31 363.317 35.8681   1
  -3  -9 -31 470.085 30.8419   1
   3   9  31 466.998 44.1301   1
   3  -9  31 411.864 33.5109   1
  -3  -9 -33 206.633 26.3701   1
  -3  -9  33 143.776 23.2231   1
  -3   9 -33 235.067 35.6368   1
  -3   9  33 212.738 24.7366   1
  -3  -9  33 213.735 36.4790   1
   3   9  33 200.013 28.9452   1
   3  -9  33 246.896 40.6003   1
   3  -9 -33 216.044 29.0268   1
  -3   9 -33 258.370 34.3040   1
   3   9 -33 197.368 33.4703   1
  -3  -9 -33 300.389 28.2452   1
   3   9  33 257.407 44.1811   1
   3  -9  33 232.784 31.0454   1
  -3   9  33 281.419 29.6433   1
  -3   9 -35 155.726 35.3808   1
  -3  -9 -35 104.616 26.4086   1
   3   9  35 164.872 44.5926   1
  -3  -9  35 131.102 37.6743   1
   3  -9  35 167.996 40.9654   1
   3   9 -35 32.1862 40.9598   1
   3  -9 -35 156.778 29.2786   1
  -3   9 -35 164.758 33.9948   1
  -3  -9 -35 189.144 28.5797   1
   3   9 -35 149.284 34.4160   1
   3  -9 -35 148.456 21.3348   1
  -3   9  35 186.159 28.1141   1
   3  -9  35 180.905 31.6947   1
  -3  -9  35 142.952 31.6981   1
   3 -11   1 18.7996 9.63839   1
  -3  11   1 23.0488 12.1261   1
  -3  11   1 17.3540 8.32947   1
  -3  11  -1 21.4908 9.11869   1
   3 -11   1 19.4749 12.5437   1
   3 -11  -1 8.20283 11.2749   1
  -3 -11   1 5.86234 12.5497   1
  -3 -11  -1 12.7647 11.3844   1
   3  11   1 9.63368 10.9272   1
   3  11  -1-0.19262 11.3502   1
  -3 -11   1 17.4711 12.7331   1
  -3 -11  -1 7.23634 13.2747   1
   3  11   1 23.0423 11.3144   1
   3  11  -1 25.6685 12.0040   1
   3 -11   3 1459.23 57.9511   1
  -3  11   3 1577.96 57.4985   1
  -3 -11  -3 1452.06 60.1497   1
  -3 -11   3 1595.73 60.6590   1
   3  11   3 1571.47 58.9512   1
   3  11  -3 1713.08 61.0262   1
   3 -11  -3 1574.53 57.7033   1
   3 -11   3 1613.10 60.3365   1
  -3  11   3 1524.71 56.1179   1
  -3  11  -3 1537.78 58.3078   1
  -3 -11  -3 1521.49 58.6093   1
  -3 -11   3 1576.40 61.6322   1
   3  11  -3 1660.03 60.6790   1
  -3  11  -3 1675.98 60.2681   1
  -3  11   5 6761.85 232.194   1
   3 -11   5 6382.12 234.083   1
   3 -11  -5 6001.16 234.839   1
   3  11  -5 6649.54 236.247   1
  -3 -11   5 6391.00 236.882   1
  -3 -11  -5 6988.99 238.469   1
  -3 -11   5 6687.16 236.148   1
   3  11  -5 7040.71 237.076   1
   3 -11  -5 6632.35 232.416   1
   3 -11   5 6781.20 236.283   1
  -3  11   5 6315.36 231.371   1
  -3  11  -5 6418.98 234.564   1
  -3 -11  -5 6761.02 233.816   1
   3  11   5 7472.43 234.333   1
  -3  11  -5 7087.53 236.211   1
  -3  11  -7 1825.69 66.0064   1
  -3  11   7 1700.27 59.4626   1
   3 -11   7 1634.73 63.0979   1
  -3 -11  -7 1759.24 70.0142   1
   3 -11  -7 1403.52 63.0907   1
  -3  11   7 1509.70 58.8900   1
   3  11   7 1863.52 64.1855   1
  -3 -11   7 1714.28 65.0496   1
   3  11  -7 1700.93 65.8183   1
   3 -11  -7 1757.97 59.7579   1
   3 -11   7 1770.48 65.8244   1
  -3  11  -7 1707.74 63.4946   1
  -3 -11   7 1572.95 65.8061   1
   3  11  -7 1748.12 65.8330   1
  -3 -11  -7 1592.42 61.1322   1
   3  11   7 1874.05 62.3578   1
   3 -11   9 2.83622 12.0451   1
  -3  11  -9 13.3992 14.9469   1
  -3 -11  -9-0.70093 20.9212   1
  -3 -11   9 6.31648 13.5379   1
   3  11  -9 5.88078 15.5587   1
   3 -11   9-11.0160 15.0650   1
  -3  11  -9 6.41151 11.3810   1
   3  11   9 0.85206 9.82551   1
   3  11   9-5.27186 14.2437   1
  -3 -11   9 16.9221 15.2941   1
   3 -11  11 99.1037 14.8183   1
  -3  11 -11 88.6471 17.3133   1
   3  11  11 99.7721 19.0903   1
  -3 -11  11 98.2629 16.0568   1
   3 -11  11 100.662 17.5875   1
   3  11 -11 86.4193 17.5817   1
  -3  11 -11 101.701 14.3627   1
   3  11  11 95.1520 10.8146   1
  -3 -11  11 92.3442 17.8400   1
  -3 -11 -11 94.0925 22.5630   1
   3  11  13 1860.41 74.2249   1
  -3 -11 -13 1895.70 72.0885   1
   3  11  13 1776.58 65.6540   1
  -3 -11  13 1760.73 73.0231   1
  -3 -11  13 1910.26 72.0389   1
   3  11 -13 1789.57 72.9290   1
   3 -11  13 1816.03 72.3618   1
  -3  11 -13 1845.79 70.2204   1
  -3  11 -13 1641.21 70.3315   1
   3 -11  13 1831.90 69.8474   1
  -3 -11 -15 1203.41 40.8112   1
   3  11 -15 1055.17 47.7000   1
   3 -11  15 1047.94 47.0614   1
  -3  11 -15 1079.69 44.5236   1
   3 -11  15 1083.39 44.2020   1
   3  11  15 1108.81 38.7996   1
  -3 -11  15 1057.57 47.7537   1
  -3 -11 -17 85.3546 13.3426   1
  -3 -11  17 109.568 21.6464   1
   3  11 -17 94.0968 23.4867   1
   3  11  17 106.399 10.8123   1
  -3  11 -17 98.8555 20.6422   1
  -3  11  17 86.6593 13.7316   1
  -3  11  17 88.6314 10.0924   1
  -3 -11  17 64.8643 21.9065   1
  -3  11 -17 64.6335 16.1276   1
   3 -11  17 114.085 19.7787   1
  -3 -11 -19 3.12256 14.0296   1
  -3 -11  19-2.10788 21.1760   1
   3 -11  19-22.5340 25.8511   1
   3  11 -19-7.48396 22.4076   1
  -3  11 -19-6.99801 20.2947   1
  -3  11  19 3.90471 12.0466   1
   3  11  19 3.98714 10.2067   1
  -3 -11  19 1.26348 21.5275   1
  -3  11  19 2.41197 6.16320   1
   3 -11  19-25.9616 24.0792   1
  -3 -11 -19-11.7110 11.0710   1
  -3  11 -19-21.0968 28.0033   1
  -3 -11 -21 34.6075 15.9204   1
  -3  11  21-15.4954 15.8500   1
  -3 -11  21 20.2102 23.1882   1
   3 -11  21 26.6551 24.2204   1
   3  11  21 26.5403 12.5584   1
  -3  11 -21 20.3880 19.4121   1
   3 -11 -21 29.5717 12.3028   1
  -3 -11  21 21.4634 23.8427   1
   3 -11  21 25.2413 20.5567   1
  -3 -11 -21 19.2798 12.8870   1
  -3  11 -21 34.4859 24.4962   1
  -3  11  21 63.5228 17.2564   1
  -3  11  23 1058.66 44.8097   1
  -3 -11  23 1158.81 56.5486   1
   3  11 -23 1159.36 58.8104   1
   3 -11  23 1149.91 57.7016   1
   3  11  23 1181.71 47.3326   1
   3 -11 -23 1080.61 43.7908   1
   3  11  23 1231.96 65.8814   1
  -3 -11 -23 1333.34 49.3787   1
  -3  11 -23 1135.76 57.0123   1
  -3  11  23 1198.49 45.4319   1
   3 -11  23 1145.63 52.6749   1
  -3 -11 -23 1119.01 46.5938   1
  -3 -11  25 708.681 44.2486   1
  -3 -11 -25 643.644 33.1938   1
  -3  11  25 739.705 32.8087   1
  -3  11  25 603.701 30.9313   1
  -3 -11  25 774.350 44.6207   1
   3 -11 -25 699.833 29.2658   1
   3  11  25 685.085 34.7240   1
   3  11 -25 695.842 46.3552   1
   3 -11  25 703.963 45.7211   1
   3 -11 -25 688.524 30.7143   1
  -3  11 -25 757.121 41.7061   1
  -3 -11 -25 814.530 37.1275   1
   3 -11  25 768.136 40.7335   1
   3  11  25 819.830 57.9057   1
   3  11  27 103.927 44.0541   1
  -3 -11  27 93.6753 30.0171   1
  -3 -11  27 88.9696 28.8587   1
  -3  11  27 75.9063 16.3167   1
   3 -11  27 95.5759 32.4868   1
   3  11 -27 16.0154 31.9017   1
   3  11  27 101.014 20.5325   1
   3 -11 -27 95.5811 16.3186   1
  -3  11 -27 117.460 26.6422   1
   3 -11  27 100.843 25.8548   1
  -3 -11 -27 94.1785 18.7041   1
   3 -11 -27 109.663 13.3146   1
  -3 -11 -27 97.2886 20.4796   1
  -3 -11  29 18.3303 29.0000   1
   3 -11  29 33.6006 25.6180   1
  -3  11  29 32.0920 19.1944   1
   3  11 -29 2.38815 31.3898   1
   3 -11  29 28.8892 33.3365   1
   3  11  29 23.2104 20.5483   1
   3 -11 -29 15.9105 16.8903   1
  -3  11 -29 11.1197 26.7173   1
  -3 -11  29 25.1984 29.3150   1
  -3  11  29 22.5468 16.7324   1
   3 -11 -29 21.7475 13.8429   1
  -3 -11 -29 21.9880 20.1881   1
   3  11  29 37.2661 43.5067   1
  -3  11  31 135.983 21.8260   1
  -3 -11  31 96.7235 25.5389   1
   3 -11  31 137.242 29.3534   1
  -3  11  31 98.8175 19.6249   1
  -3 -11  31 91.0443 32.9440   1
   3 -11  31 161.636 37.7237   1
   3  11 -31 19.6924 34.7402   1
  -3  11 -31 140.940 30.6655   1
   3 -11 -31 134.090 20.9410   1
   3  11  31 102.499 24.3949   1
   3 -11 -31 113.285 16.5394   1
   3  11 -31 106.648 30.2963   1
   3  11  31 156.605 48.5122   1
  -3 -11 -31 162.742 24.5877   1
  -3  11  33 358.064 27.6378   1
   3 -11  33 353.251 35.0397   1
  -3 -11  33 128.658 24.4221   1
  -3  11  33 282.874 25.0436   1
  -3 -11  33 250.519 39.0961   1
   3  11 -33 61.7693 41.9048   1
   3  11  33 275.240 30.1754   1
   3 -11  33 321.942 43.7128   1
   3 -11 -33 281.499 27.0359   1
  -3  11 -33 347.511 37.8651   1
   3  11 -33 290.115 37.3823   1
  -3 -11 -33 355.911 30.6544   1
   3 -11 -33 284.682 21.8372   1
   3  11  33 361.695 54.6308   1
  -3 -13   1 493.110 25.6605   1
  -3 -13  -1 532.068 26.8873   1
   3  13  -1 480.751 24.8049   1
   3  13   1 484.807 23.7815   1
   3 -13  -1 448.839 23.2909   1
   3 -13   1 444.559 24.1135   1
  -3  13  -1 449.057 21.7353   1
  -3  13   1 437.283 20.4942   1
  -3 -13  -1 428.079 24.0965   1
  -3 -13   1 428.552 25.3500   1
   3 -13   1 384.965 21.2510   1
   3  13  -1 474.969 24.3247   1
   3  13   1 499.054 23.7354   1
  -3  13   1 474.624 23.6021   1
   3  13   3 2726.92 94.4432   1
  -3 -13   3 2735.54 96.4720   1
   3  13  -3 2793.13 96.9462   1
   3 -13  -3 2583.49 93.3199   1
   3 -13   3 2617.76 95.7504   1
  -3  13   3 2504.08 91.7154   1
  -3  13  -3 2499.82 93.7421   1
   3  13  -3 2681.97 96.3100   1
  -3 -13   3 2443.34 96.5459   1
   3 -13   3 2330.75 93.1782   1
  -3 -13  -3 3030.89 98.8021   1
  -3  13   3 2592.75 93.3444   1
  -3  13  -3 2732.92 96.1456   1
  -3 -13  -5 1493.79 60.1426   1
   3  13   5 1511.92 55.4238   1
  -3 -13   5 1512.39 57.9892   1
   3  13  -5 1387.48 57.8104   1
   3 -13   5 1457.84 57.9389   1
   3 -13  -5 1479.60 53.7311   1
  -3  13   5 1379.59 52.0093   1
  -3  13  -5 1372.79 55.4541   1
  -3 -13   5 1318.63 58.2110   1
   3  13  -5 1466.19 58.1185   1
   3 -13   5 1301.29 55.1478   1
   3  13   5 1606.18 55.4284   1
  -3  13  -5 1577.03 58.4809   1
  -3  13   5 1490.43 53.7573   1
  -3 -13   7 202.015 20.1280   1
   3  13  -7 227.537 19.6346   1
   3 -13   7 198.700 16.9321   1
  -3 -13  -7 231.372 25.8667   1
   3  13   7 224.560 16.1046   1
  -3 -13   7 215.714 18.6956   1
   3  13  -7 207.275 19.8900   1
   3 -13   7 195.040 19.2580   1
   3 -13  -7 212.183 13.2961   1
  -3  13  -7 197.416 16.1788   1
  -3  13  -7 232.853 19.3988   1
  -3  13   7 241.897 13.4549   1
   3  13   7 233.861 14.9271   1
  -3  13   9 48.4359 6.27835   1
  -3 -13  -9 42.4254 23.6373   1
   3  13   9 56.7520 13.2722   1
   3 -13  -9 60.6060 8.46429   1
  -3 -13   9 58.7433 15.1113   1
   3 -13   9 54.7148 16.3871   1
   3  13  -9 67.4208 17.5284   1
  -3  13  -9 62.1965 12.8460   1
   3  13  -9 70.4025 17.0382   1
  -3  13   9 56.0335 8.40018   1
   3 -13   9 24.0745 13.2739   1
  -3  13  -9 47.8863 13.9850   1
   3  13   9 60.5389 10.9060   1
  -3 -13   9 56.4742 16.9602   1
  -3 -13  11 23.5192 17.4471   1
  -3  13 -11 9.58773 10.5833   1
   3 -13  11 9.90701 13.6198   1
   3  13 -11 28.9792 16.4129   1
  -3 -13 -11 15.1729 19.1467   1
   3  13  11-11.3720 14.3120   1
  -3 -13  11 10.2295 15.0116   1
   3 -13  11 32.0602 16.5302   1
   3  13 -11 4.21304 16.5673   1
  -3  13 -11 13.0302 12.9179   1
  -3 -13 -11 20.2564 9.38143   1
   3  13  11 12.7956 10.6207   1
  -3 -13  13 309.211 26.7282   1
  -3  13 -13 264.137 20.4913   1
   3  13 -13 347.694 26.8421   1
  -3 -13  13 338.261 24.8483   1
  -3  13 -13 324.246 22.6483   1
   3 -13  13 346.232 26.4402   1
   3  13 -13 380.424 26.2084   1
   3 -13  13 317.899 23.3496   1
   3  13  13 332.093 17.9450   1
  -3 -13 -13 277.647 28.1214   1
  -3 -13 -13 382.788 18.2615   1
  -3  13 -15 1109.63 51.2217   1
  -3 -13  15 1106.40 53.2581   1
   3 -13  15 1118.15 49.6687   1
   3  13 -15 1112.76 53.8696   1
  -3  13 -15 1160.65 49.8921   1
   3 -13  15 1130.59 52.9896   1
   3  13 -15 1187.38 52.8711   1
   3  13  15 1117.48 43.6644   1
  -3 -13 -15 1264.00 44.5146   1
  -3 -13 -15 1053.03 47.7368   1
  -3  13 -17 241.047 27.9298   1
  -3 -13  17 215.934 27.6092   1
  -3 -13 -17 230.775 16.1207   1
  -3 -13  17 209.980 26.0008   1
   3  13 -17 159.461 26.8693   1
  -3  13 -17 217.157 22.4698   1
   3  13 -17 239.939 27.0202   1
   3  13  17 227.181 14.4693   1
   3  13  17 254.944 32.4778   1
   3 -13  17 224.903 22.8873   1
   3  13  19-4.46269 10.3770   1
   3  13  19-21.0171 33.7478   1
  -3 -13  19 6.79195 23.5383   1
  -3  13 -19-22.7661 24.8188   1
  -3 -13  19 10.6297 23.5705   1
   3 -13  19-22.8417 24.7551   1
   3  13 -19-9.76437 24.2201   1
  -3  13 -19-14.9920 18.9249   1
  -3 -13 -19 1.48395 11.1918   1
   3 -13  19-0.34610 20.0204   1
  -3 -13 -19-7.62440 13.7287   1
   3  13 -19 2.71026 23.3943   1
  -3  13  21 462.130 26.8117   1
  -3 -13 -21 653.455 29.4768   1
  -3 -13  21 621.499 39.4949   1
   3 -13  21 615.901 40.5284   1
   3  13  21 596.638 26.3136   1
  -3  13 -21 552.904 34.4971   1
   3  13  21 557.025 47.7591   1
   3  13 -21 573.353 38.6982   1
  -3  13 -21 587.200 39.1841   1
  -3 -13  21 550.961 39.2791   1
  -3 -13 -21 494.378 25.4428   1
  -3  13  21 521.248 22.4138   1
   3 -13  21 555.691 34.4031   1
  -3  13  23 681.720 32.7597   1
  -3 -13 -23 859.613 38.2505   1
  -3 -13  23 884.783 48.1437   1
   3 -13  23 842.291 48.8530   1
   3  13  23 809.196 34.5420   1
   3  13  23 825.212 55.7995   1
   3  13 -23 801.500 46.0576   1
   3 -13  23 815.475 42.1548   1
  -3  13  23 757.874 31.1040   1
  -3 -13 -23 763.045 33.9233   1
  -3 -13  23 746.138 46.2099   1
  -3  13 -23 806.601 46.9020   1
   3 -13 -25 150.258 11.9065   1
  -3 -13 -25 239.050 23.9364   1
  -3 -13  25 231.024 32.5886   1
   3 -13  25 265.377 34.9445   1
  -3  13 -25 233.950 28.4918   1
   3  13  25 209.290 19.3212   1
  -3  13  25 206.144 17.8152   1
   3  13  25 165.105 33.1708   1
  -3  13 -25 282.207 33.1849   1
  -3 -13  25 243.479 32.3864   1
   3  13 -25 179.449 30.4625   1
   3 -13  25 257.734 27.7981   1
  -3  13  25 228.618 16.8482   1
   3  13  27 125.972 47.3032   1
   3 -13 -27 115.224 12.0689   1
  -3 -13 -27 137.443 23.0836   1
  -3  13  27 176.654 24.3791   1
  -3 -13  27 130.377 31.6265   1
   3  13 -27 126.553 33.3565   1
   3 -13  27 149.495 34.9210   1
   3  13  27 137.190 19.8505   1
  -3  13 -27 180.975 28.2725   1
   3 -13 -27 120.627 12.4736   1
  -3  13  27 142.490 16.8667   1
   3 -13  27 146.859 27.6344   1
   3  13 -27 142.246 30.1023   1
  -3  13 -27 109.130 32.2544   1
  -3 -13  27 173.265 33.4483   1
  -3  13  29 1.95373 16.5728   1
   3 -13  29-23.1186 26.9986   1
  -3 -13  29 19.2832 29.5135   1
   3  13  29-22.3179 48.1897   1
   3 -13 -29-0.78532 12.9067   1
   3  13 -29 1.62218 28.7111   1
  -3 -13 -29 8.83977 22.0640   1
  -3  13  29 4.91112 16.1293   1
  -3 -13  29 12.4061 30.1757   1
   3  13 -29 32.0483 31.9948   1
   3 -13  29-17.9489 33.8821   1
   3  13  29 5.71774 19.4979   1
   3 -13 -29 11.7658 11.3805   1
  -3  13 -29-19.0377 32.3421   1
  -3 -13 -31 132.293 25.1475   1
  -3  13 -31 100.387 34.5795   1
  -3 -13 -31 105.859 21.2906   1
  -3 -13  31 100.448 35.0850   1
  -3  13  31 112.198 19.2936   1
   3 -13  31 166.176 39.6205   1
   3  13 -31 30.7118 36.5152   1
   3  13  31 100.267 23.7283   1
  -3  13 -31 132.030 31.3863   1
   3  13  31 101.132 51.4627   1
   3 -13 -31 106.433 16.8152   1
   3 -13 -31 134.321 17.4141   1
  -3  13  31 146.123 20.3325   1
  -3 -13  31 69.0152 23.5844   1
   3 -13  31 111.558 29.8855   1
  -3 -13 -33 111.593 22.8194   1
  -3  13 -33 150.986 37.8068   1
  -3  13  33 114.782 21.7506   1
  -3 -13  33 104.515 38.1609   1
   3 -13  33 131.211 39.9541   1
  -3  13 -33 152.249 34.1408   1
   3  13  33 199.623 57.4311   1
   3 -13  33 149.932 31.9020   1
  -3  13  33 154.402 23.1485   1
  -3 -13  33 109.517 26.8786   1
  -3 -13 -33 196.287 28.6633   1
   3 -13 -33 114.153 19.7190   1
  -3 -15  -1 485.264 27.8270   1
  -3 -15   1 329.138 22.3564   1
   3  15  -1 349.518 22.4300   1
   3  15   1 358.402 21.1812   1
   3 -15  -1 331.051 21.3810   1
   3 -15   1 331.479 22.1471   1
  -3  15  -1 331.665 18.4914   1
  -3  15   1 308.191 17.5883   1
  -3  15   1 269.940 17.2340   1
   3  15   1 389.801 21.1293   1
   3  15  -1 394.081 22.3163   1
   3 -15  -1 249.539 15.6016   1
   3 -15   1 306.653 18.4158   1
   3 -15   3 1081.48 43.2429   1
   3 -15  -3 1146.03 40.6749   1
  -3  15   3 964.458 36.7166   1
  -3  15  -3 1006.75 39.4470   1
  -3 -15  -3 1181.41 44.9500   1
  -3 -15   3 1141.01 43.2385   1
  -3  15   3 818.357 36.6610   1
  -3 -15  -3 1009.34 41.3989   1
   3  15  -3 1136.76 43.3349   1
   3  15  -3 1035.35 42.4192   1
   3  15   3 1093.85 40.3927   1
   3  15  -5 426.542 24.9693   1
   3  15   5 451.898 20.9868   1
  -3 -15   5 454.723 24.3971   1
   3 -15  -5 468.648 20.8253   1
   3  15  -5 410.622 24.9349   1
   3 -15   5 431.905 25.2723   1
  -3  15  -5 399.864 20.9469   1
  -3  15   5 330.205 16.7357   1
  -3  15  -5 265.699 17.9195   1
  -3 -15  -5 442.859 26.6226   1
   3  15   5 489.060 21.6028   1
   3 -15  -7 293.307 22.9878   1
   3  15  -7 485.816 26.9581   1
  -3 -15  -7 411.523 21.2572   1
  -3 -15  -7 461.099 30.7282   1
   3  15   7 481.363 22.0823   1
  -3 -15   7 468.610 25.7860   1
   3 -15  -7 427.334 20.0581   1
   3  15  -7 467.623 27.9560   1
  -3  15  -7 408.821 22.8433   1
   3 -15   7 449.669 27.2406   1
   3  15   7 481.955 21.6133   1
  -3  15   7 277.934 15.9702   1
  -3  15  -7 329.285 22.4994   1
  -3 -15  -9 49.1624 24.8828   1
   3 -15  -9 15.1356 12.9028   1
  -3  15   9 38.8365 9.13944   1
  -3 -15   9 47.3287 16.1353   1
   3  15   9 54.0255 12.2744   1
   3 -15   9 42.5148 18.2471   1
   3 -15  -9 29.0300 9.22421   1
   3  15  -9 39.0652 17.2231   1
  -3  15  -9 33.7807 13.7196   1
   3  15  -9 45.0646 17.3469   1
  -3  15   9 4.10189 6.26410   1
   3  15   9 66.1956 11.6421   1
  -3  15  -9 21.8433 16.5781   1
  -3 -15 -11 62.7256 26.1407   1
   3  15  11 71.2207 12.4225   1
  -3 -15  11 88.2043 18.5420   1
  -3  15 -11 107.032 16.5671   1
   3 -15  11 95.2988 20.8504   1
   3  15 -11 70.7861 19.8161   1
  -3 -15 -11 80.9108 11.7474   1
   3  15 -11 83.5758 19.1713   1
  -3  15 -11 70.3707 20.4858   1
  -3  15  11 68.8278 7.21300   1
  -3  15  11 67.0429 9.16023   1
   3  15 -13 147.219 23.8155   1
  -3 -15  13 172.106 21.6063   1
  -3  15 -13 174.738 19.8275   1
   3 -15  13 196.120 24.4415   1
   3  15 -13 177.772 23.2885   1
  -3 -15 -13 166.520 13.7213   1
   3  15  13 167.729 15.3822   1
  -3  15 -13 186.650 24.8566   1
  -3 -15 -13 145.111 27.8287   1
  -3  15 -15 135.874 25.4262   1
   3 -15  15 111.524 24.7101   1
   3  15 -15 96.3234 24.8850   1
  -3  15 -15 131.546 19.6102   1
   3  15 -15 129.602 24.3562   1
  -3 -15 -15 143.472 13.7936   1
   3  15  15 128.920 13.2439   1
  -3 -15 -15 117.332 25.0447   1
   3  15  15 121.820 17.1948   1
  -3 -15 -17 177.718 14.9833   1
   3  15 -17 145.322 27.9153   1
  -3  15 -17 199.171 23.1589   1
   3  15  17 189.602 25.4504   1
   3  15 -17 193.248 27.6608   1
   3  15  17 178.262 14.0635   1
  -3  15 -17 181.104 28.8878   1
  -3  15 -19 28.5980 26.7015   1
  -3 -15  19 20.7446 25.4946   1
   3  15 -19 9.80749 27.6566   1
  -3  15 -19 26.8476 20.7547   1
   3  15  19 43.5067 28.2230   1
   3  15 -19-2.41411 27.8957   1
  -3 -15 -19 6.84406 12.2992   1
   3  15  19 20.1370 10.9619   1
   3  15  21 216.929 35.9623   1
  -3 -15 -21 251.055 18.1537   1
   3  15  21 240.961 16.7062   1
   3  15 -21 216.661 32.7243   1
   3 -15  21 222.046 32.9121   1
  -3 -15  21 251.331 31.1879   1
   3  15 -21 242.525 31.8253   1
  -3 -15  21 236.022 31.6917   1
  -3  15 -21 232.496 32.3444   1
  -3 -15 -23 243.209 19.7200   1
   3 -15  23 246.810 35.4804   1
   3  15  23 231.270 17.6916   1
  -3 -15  23 226.258 32.9050   1
   3  15 -23 245.282 32.3354   1
  -3  15 -23 210.576 33.2852   1
  -3 -15  23 194.140 31.6433   1
  -3 -15 -25 520.923 28.3238   1
  -3 -15  25 525.684 42.1968   1
   3 -15  25 502.092 42.7170   1
   3  15  25 461.859 26.1480   1
   3  15 -25 529.351 40.5886   1
  -3 -15 -25 405.814 24.5256   1
  -3 -15  25 487.453 40.8591   1
  -3  15 -25 493.809 41.7502   1
   3  15  25 552.117 52.5233   1
   3  15  27 122.370 46.2840   1
  -3  15  27 60.8487 17.6417   1
  -3 -15  27 93.8492 32.7599   1
   3 -15  27 68.2303 34.6796   1
   3  15 -27 61.7807 32.6192   1
   3  15  27 65.8863 18.2613   1
  -3  15 -27 72.6631 27.0300   1
   3  15 -27 25.9888 29.9160   1
  -3 -15 -27 78.1830 16.4449   1
  -3 -15  27 61.7351 32.4598   1
  -3 -15 -27 76.6510 20.9365   1
   3  15  29 14.9328 47.5926   1
  -3  15  29 3.25746 18.6169   1
  -3 -15  29 31.7501 33.8311   1
   3  15 -29 25.9045 32.9439   1
   3 -15  29 24.3402 34.8274   1
  -3  15 -29-2.66039 27.2065   1
   3  15  29 6.10064 18.7432   1
   3  15 -29 1.16927 30.5761   1
  -3 -15  29-24.7807 30.0785   1
  -3  15 -29-7.37872 32.9022   1
  -3 -15 -29-3.31105 22.0238   1
   3  15  31 18.8662 42.7850   1
  -3  15  31 45.8824 19.3828   1
  -3 -15  31 26.0218 36.9331   1
   3  15 -31 40.8371 36.0173   1
  -3  15 -31 71.3759 30.2375   1
   3  15  31 64.1198 22.3184   1
   3  15 -31 63.4321 33.9645   1
  -3 -15  31 23.6439 20.4700   1
  -3 -15 -31 56.6120 25.8594   1
  -3  15 -31 45.6463 35.4951   1
  -3 -15 -31 53.7533 19.0815   1
  -3 -17   1 196.158 19.9049   1
   3  17   1 197.182 18.4751   1
   3  17  -1 213.830 19.2205   1
   3 -17  -1 202.822 19.7168   1
   3 -17   1 200.751 20.9881   1
  -3  17  -1 188.704 15.5027   1
  -3  17   1 191.040 14.7835   1
  -3  17   1 208.282 20.0307   1
  -3 -17  -1 157.709 18.5838   1
  -3 -17   1 163.325 19.4917   1
   3  17  -1 224.131 19.5766   1
   3  17   1 214.416 18.3246   1
   3 -17   1 177.570 15.7209   1
   3  17  -3 432.735 28.1949   1
   3 -17  -3 496.443 26.3618   1
   3  17   3 550.612 26.6579   1
   3 -17   3 459.154 29.4259   1
  -3  17   3 413.268 21.7807   1
  -3  17  -3 424.602 24.1857   1
  -3 -17  -3 419.861 26.3095   1
   3  17  -3 511.715 28.8612   1
  -3 -17   3 559.927 29.1048   1
  -3 -17  -3 523.023 30.0084   1
  -3  17   3 512.952 27.1822   1
  -3  17  -3 535.704 30.4331   1
   3 -17   3 438.615 24.6360   1
   3 -17   5 492.219 28.6445   1
  -3 -17  -5 569.188 32.1188   1
  -3 -17   5 637.058 32.0797   1
   3  17   5 616.895 28.5142   1
   3  17  -5 550.535 32.6504   1
   3 -17  -5 559.222 28.6107   1
   3 -17   5 585.799 33.9477   1
  -3  17  -5 520.146 28.4271   1
  -3  17   5 609.878 28.9809   1
  -3  17  -5 600.958 34.2813   1
   3  17   5 646.164 28.6752   1
   3  17  -5 612.029 32.7231   1
  -3 -17   5 470.248 32.4140   1
   3 -17  -7 95.2718 15.7755   1
  -3 -17  -7 98.8321 15.4213   1
   3  17  -7 120.605 20.1238   1
  -3  17   7 111.816 15.0065   1
  -3 -17   7 95.6244 20.8236   1
  -3  17  -7 125.790 21.9948   1
   3  17   7 122.444 14.6263   1
  -3 -17  -7 121.633 24.2225   1
  -3 -17   7 117.911 18.8364   1
   3 -17  -7 113.990 14.6150   1
   3 -17   7 104.531 21.3458   1
  -3  17   7 99.9540 9.81818   1
  -3  17  -7 106.827 15.8323   1
   3  17   7 131.681 14.6051   1
   3 -17   7 108.121 16.7868   1
   3 -17  -9 3.40722 18.1933   1
  -3 -17  -9 44.9106 27.5480   1
  -3  17   9 2.30531 12.4462   1
  -3 -17   9 31.4359 20.1886   1
  -3  17  -9 52.1576 21.5616   1
  -3 -17   9 42.4644 18.1941   1
   3 -17  -9 13.4713 11.3793   1
   3  17  -9 1.50054 19.0447   1
   3 -17   9 41.0661 21.1305   1
  -3  17  -9 19.7061 15.4857   1
   3 -17   9 2.90244 15.7266   1
   3  17  -9 34.6678 18.7617   1
   3  17   9 35.5057 12.8120   1
  -3  17   9 15.7436 7.09970   1
  -3 -17 -11 22.2475 31.0167   1
  -3  17 -11 33.7786 22.7925   1
  -3  17  11 12.9243 11.3463   1
  -3 -17  11 36.5144 21.5974   1
  -3 -17  11 62.6607 19.6071   1
   3  17 -11-0.78306 20.6430   1
   3 -17  11 9.21437 22.1030   1
  -3  17 -11 9.45438 16.4110   1
   3  17 -11 55.8918 21.0261   1
  -3 -17 -11 48.0779 13.3907   1
  -3  17  11-0.38941 7.03940   1
   3 -17  11 20.0475 17.3253   1
   3  17  11 39.7992 13.8847   1
   3 -17  13 268.793 25.0798   1
  -3 -17 -13 261.812 18.5738   1
   3  17 -13 305.278 29.0192   1
   3  17  13 312.407 20.6401   1
   3  17 -13 247.343 28.7248   1
  -3 -17  13 339.456 27.6764   1
  -3  17 -13 285.000 24.1229   1
   3 -17  13 284.228 30.2448   1
  -3  17 -13 323.967 30.2649   1
  -3 -17  13 265.261 29.0498   1
   3  17  13 289.876 20.7754   1
  -3 -17  15 71.2147 26.6855   1
  -3  17 -15 136.829 27.7853   1
   3  17  15 146.460 20.0651   1
  -3 -17  15 117.676 24.9838   1
   3  17 -15 99.2353 26.5239   1
   3 -17  15 92.5129 27.5971   1
  -3  17 -15 126.287 21.2696   1
   3  17  15 110.777 14.8995   1
  -3 -17 -15 79.2115 29.1793   1
   3  17 -15 115.622 26.1862   1
  -3 -17 -15 92.9312 14.3939   1
   3 -17  15 96.2342 21.9208   1
  -3  17 -17 218.354 31.5239   1
  -3 -17  17 173.467 29.9757   1
  -3 -17 -17 183.986 15.4937   1
   3 -17  17 216.513 31.9202   1
  -3  17 -17 196.139 24.9935   1
   3  17  17 173.168 15.2840   1
   3  17 -17 175.088 29.0476   1
   3 -17  17 186.820 26.3140   1
   3  17  17 199.215 21.2693   1
   3  17  19 6.20256 17.5527   1
  -3 -17  19 9.72131 26.0280   1
   3  17 -19-10.8544 28.1240   1
  -3  17 -19 13.4349 21.3378   1
   3  17  19 3.94429 11.1595   1
  -3 -17 -19 31.7539 12.7491   1
   3  17 -19 2.57380 26.4704   1
  -3  17 -19 33.8923 29.4698   1
  -3 -17  19 14.9817 27.4241   1
   3 -17  19-8.00142 22.8198   1
  -3 -17  21 32.9060 28.6582   1
  -3  17 -21 83.2854 31.5319   1
   3  17  21 30.9705 24.8363   1
  -3 -17  21 29.3926 27.5567   1
   3  17 -21 67.5687 29.7338   1
   3 -17  21 66.4962 31.0175   1
  -3  17 -21 77.6564 24.3344   1
   3  17  21 57.8137 12.2601   1
   3  17 -21 43.0649 28.8923   1
  -3 -17 -21 42.1221 13.0509   1
  -3 -17 -21 30.2116 12.2763   1
   3 -17  21 36.6690 24.3496   1
  -3  17 -23 493.082 42.1173   1
  -3 -17  23 503.375 39.6813   1
   3 -17  23 453.166 41.6185   1
  -3  17 -23 476.264 35.2817   1
   3  17  23 445.652 23.3961   1
   3  17  23 493.844 39.1284   1
   3  17 -23 489.812 40.9978   1
  -3 -17 -23 468.555 24.1540   1
  -3 -17 -23 358.782 22.1228   1
  -3 -17 -25 182.999 17.3243   1
  -3  17 -25 260.745 37.7586   1
  -3 -17  25 271.961 35.4894   1
   3  17 -25 199.849 35.6791   1
   3  17  25 251.989 19.4795   1
   3  17  25 225.900 39.5505   1
   3  17 -25 242.125 36.4108   1
  -3 -17 -25 217.604 18.3258   1
   3 -17  25 225.090 30.2474   1
  -3  17 -27 45.8324 34.5844   1
  -3 -17  27 51.7077 33.8266   1
   3 -17  27 53.0930 35.4045   1
   3  17 -27 26.5510 33.2773   1
   3  17  27 42.8417 16.9892   1
  -3  17 -27 37.8046 27.8446   1
   3  17  27 60.2471 43.2036   1
   3  17 -27 23.3607 34.8393   1
   3 -17  27 45.0025 28.4040   1
  -3 -17 -27 42.1676 15.0012   1
  -3 -17 -27 28.8314 15.8765   1
  -3 -17 -29-18.1644 18.7166   1
   3  17 -29-42.2384 35.2676   1
   3 -17  29 9.55626 36.9885   1
  -3  17 -29 25.0198 29.1603   1
   3  17  29-2.90055 18.5101   1
   3  17  29 18.4135 47.8204   1
   3  17 -29-23.4735 35.0145   1
  -3  17 -29 7.84179 35.1679   1
  -3 -17 -29-12.0380 16.2449   1
   3 -17  29 1.96679 28.7667   1
   3  19   1 38.0503 17.1675   1
  -3 -19   1 51.7439 18.6535   1
   3 -19  -1 42.1229 19.0937   1
   3 -19   1 42.4520 19.7703   1
   3  19  -1-0.31653 19.1735   1
  -3  19  -1 50.5446 13.6206   1
  -3  19   1 37.3962 12.7737   1
   3  19  -1 43.4977 17.6149   1
   3  19   1 73.9847 16.6732   1
  -3 -19  -1 70.4879 25.4436   1
  -3 -19   1 49.6978 19.3864   1
  -3  19   1 61.2394 19.4689   1
  -3  19  -1 29.7269 19.7153   1
   3 -19   1 54.8154 14.4079   1
   3 -19  -1-34.2843 9.62375   1
  -3  19  -3 480.004 26.5398   1
  -3  19  -3 592.363 33.7894   1
  -3  19   3 608.114 31.0618   1
  -3 -19   3 619.647 31.9990   1
  -3 -19  -3 611.648 33.0116   1
  -3 -19   3 448.050 32.1417   1
   3  19  -3 590.246 31.9716   1
  -3 -19  -3 458.086 28.9905   1
   3 -19  -3 451.449 24.0159   1
   3 -19   3 451.299 26.8695   1
   3 -19   3 526.490 32.5876   1
   3  19   3 545.311 28.5231   1
   3 -19  -3 514.522 29.3349   1
   3 -19   5 288.919 22.9261   1
  -3 -19   5 390.101 27.1095   1
   3 -19   5 314.107 28.1113   1
   3 -19  -5 327.271 23.4481   1
   3  19   5 359.596 24.0837   1
  -3  19  -5 359.987 22.6634   1
  -3 -19  -5 380.914 29.9991   1
   3  19  -5 348.912 27.5049   1
  -3 -19   5 259.005 28.0381   1
   3  19   5 375.252 22.9137   1
  -3  19  -5 381.230 29.6955   1
  -3  19   5 325.355 24.6119   1
   3 -19   7 201.705 21.4906   1
   3  19  -7 301.933 27.3561   1
  -3 -19  -7 210.823 20.9156   1
  -3 -19  -7 267.731 30.6869   1
  -3 -19   7 293.324 25.5768   1
   3 -19  -7 306.692 21.4825   1
   3 -19   7 224.545 27.0504   1
  -3  19  -7 257.885 21.4212   1
  -3  19   7 219.911 14.9642   1
   3  19   7 343.393 22.5326   1
  -3  19  -7 258.930 28.5485   1
  -3 -19   7 180.990 26.8614   1
  -3  19   7 252.073 21.9348   1
   3 -19  -9 12.2117 22.4705   1
  -3 -19  -9-3.95960 31.6428   1
  -3  19  -9 7.27545 23.8627   1
  -3  19   9-0.35967 18.9310   1
  -3 -19  -9 4.99313 16.2923   1
  -3 -19   9 1.73356 22.1006   1
  -3 -19   9 20.3945 20.1945   1
   3  19  -9 2.33494 21.2600   1
   3 -19   9-13.8058 23.3535   1
  -3  19  -9 13.6427 17.2690   1
   3 -19   9 6.00267 17.7454   1
   3  19  -9 13.9196 21.5652   1
   3  19   9 17.3379 14.9126   1
  -3  19   9 16.0839 9.62419   1
  -3  19  11 2.67357 8.34413   1
  -3 -19 -11 67.8784 16.2828   1
   3  19 -11 46.3470 24.0382   1
   3 -19  11 46.8558 20.1689   1
  -3 -19 -11 21.5146 34.8357   1
   3 -19 -11 8.13257 19.3618   1
   3 -19 -11 68.3633 10.8097   1
   3  19  11 81.1141 15.3303   1
  -3 -19  11 46.1210 22.1399   1
   3  19 -11 19.6032 23.4865   1
   3 -19  11 44.9189 25.0181   1
  -3  19 -11 42.6088 18.7549   1
   3  19  11 69.3511 16.0470   1
  -3  19 -11 68.1397 26.8063   1
  -3 -19  11 65.0611 25.0840   1
  -3  19  11 54.2151 14.7470   1
   3 -19  13 120.742 23.0233   1
  -3 -19 -13 82.8523 34.1213   1
   3  19  13 134.775 16.3445   1
  -3 -19  13 107.531 24.8120   1
   3  19 -13 133.018 26.9055   1
   3 -19  13 91.4474 27.8403   1
  -3  19 -13 94.7006 21.2739   1
  -3 -19 -13 127.152 16.8389   1
   3  19 -13 160.334 28.3230   1
  -3  19  13 117.512 11.0063   1
   3  19  13 115.355 17.8855   1
  -3  19  13 103.169 8.67677   1
  -3 -19  13 107.447 28.1179   1
  -3  19 -13 137.596 29.7834   1
  -3 -19  15 625.904 44.0653   1
  -3  19 -15 683.434 45.3607   1
   3  19 -15 544.572 41.0986   1
  -3 -19  15 647.709 40.3952   1
   3 -19  15 541.547 42.6589   1
  -3  19 -15 607.394 36.8277   1
  -3 -19 -15 567.712 29.5741   1
   3  19 -15 680.959 43.3940   1
   3 -19  15 617.212 38.2620   1
   3  19  15 723.414 30.6703   1
   3  19  15 637.245 31.2256   1
   3  19  17 177.233 18.4654   1
  -3 -19 -17 145.507 26.4946   1
  -3  19 -17 194.471 25.8969   1
   3 -19  17 199.924 32.4257   1
   3  19 -17 156.903 31.0624   1
   3  19  17 183.165 16.3244   1
   3  19 -17 238.377 32.1381   1
  -3 -19 -17 167.811 16.5596   1
  -3  19 -17 193.647 33.9191   1
  -3 -19  17 159.736 31.5595   1
   3 -19  17 212.289 27.3963   1
  -3 -19  19 0.51312 26.5381   1
   3  19 -19 1.61819 28.9454   1
  -3  19 -19-18.3366 23.2081   1
   3  19  19 9.85397 12.0397   1
   3  19 -19 14.9806 28.6369   1
  -3 -19 -19 0.86804 12.8893   1
   3 -19  19 11.3263 25.0810   1
  -3 -19  19-2.71367 29.2444   1
  -3  19 -19 14.7580 30.9558   1
  -3 -19 -21 215.577 16.5521   1
   3  19 -21 196.540 35.1600   1
   3 -19  21 233.187 36.2165   1
  -3  19 -21 239.126 29.2914   1
   3  19  21 249.543 16.2371   1
   3  19  21 275.758 22.7737   1
   3  19 -21 253.307 35.9276   1
  -3 -19 -21 144.385 15.2301   1
   3 -19  21 228.122 30.1098   1
  -3  19 -21 257.700 37.6374   1
  -3 -19  23 125.007 34.1708   1
  -3  19 -23 144.176 35.8866   1
  -3 -19  23 136.989 32.8117   1
   3 -19  23 178.262 36.3631   1
  -3  19 -23 159.429 28.2722   1
   3  19  23 146.659 15.1574   1
   3  19  23 199.962 24.7404   1
   3  19 -23 147.917 34.1804   1
   3 -19  23 174.162 29.4686   1
  -3 -19 -23 101.528 14.3577   1
  -3 -19 -23 133.291 14.5856   1
   3  19  25 164.636 27.8145   1
  -3 -19  25 174.454 35.1501   1
   3 -19  25 131.445 36.3385   1
   3  19 -25 163.607 36.4289   1
   3  19  25 131.997 16.3429   1
  -3 -19 -25 96.6237 14.7884   1
  -3  19 -25 151.179 37.0598   1
  -3 -19 -25 115.518 14.7070   1
   3 -19  25 150.808 30.4366   1
  -3 -19  25 100.065 34.7056   1
   3  19  27 39.5748 31.2950   1
  -3 -19  27 60.3874 37.2220   1
   3  19 -27 69.1383 38.2993   1
   3 -19  27 25.2190 37.9301   1
  -3  19 -27 40.3356 28.4479   1
   3  19  27 42.6698 17.3752   1
  -3  19 -27 62.1732 36.9470   1
  -3 -19 -27 26.7680 8.58127   1
   3  19 -27 3.89888 37.2363   1
  -3 -19 -27 48.0273 14.5357   1
   3 -19  27 77.8066 30.1698   1
  -3 -19  27 15.8789 34.1521   1
  -3 -21   1 2.87929 21.0466   1
   3 -21   1-3.36184 21.1732   1
   3  21   1 25.6016 20.7312   1
   3  21  -1 4.33059 20.0408   1
   3 -21  -1 6.32777 21.2432   1
  -3  21  -1 18.9489 14.6916   1
  -3  21   1 19.8737 13.5984   1
  -3  21   1 25.0729 22.0849   1
  -3  21  -1 19.6430 22.8488   1
  -3 -21  -1 9.06801 20.3543   1
  -3 -21   1 23.6789 21.8802   1
   3  21   1 14.6596 18.9254   1
   3  21  -1 36.1747 20.0648   1
  -3 -21  -1 15.5263 27.6191   1
   3 -21   1 22.3792 15.7867   1
  -3 -21   3 161.290 23.6214   1
   3 -21   3 152.776 25.8024   1
   3  21   3 131.749 21.1288   1
   3 -21  -3 142.261 22.6312   1
  -3  21  -3 121.941 18.0885   1
  -3 -21   3 70.6817 24.7445   1
  -3 -21  -3 105.660 22.2608   1
  -3  21  -3 158.664 26.9845   1
  -3  21   3 143.640 23.7548   1
   3  21  -3 139.765 23.9139   1
   3 -21   3 109.135 19.0425   1
  -3 -21  -3 177.446 25.7799   1
   3 -21   5 453.327 29.3051   1
  -3 -21   5 587.125 34.5504   1
   3 -21   5 487.052 35.9787   1
   3  21   5 512.516 29.9165   1
   3 -21  -5 536.945 31.5434   1
  -3  21  -5 468.433 28.8063   1
  -3  21   5 526.131 24.5164   1
  -3 -21  -5 584.091 38.5706   1
  -3 -21   5 339.573 34.4195   1
  -3  21  -5 568.346 38.0853   1
   3  21   5 602.297 31.0396   1
  -3  21   5 363.328 32.2937   1
   3  21  -5 591.870 35.8872   1
  -3  21   7 105.142 23.2548   1
   3  21  -7 215.550 29.4183   1
  -3  21  -7 187.612 31.2574   1
  -3 -21  -7 196.275 31.4772   1
  -3 -21   7 190.019 30.7236   1
   3 -21  -7 145.410 20.4235   1
   3 -21   7 174.974 29.1639   1
  -3  21   7 136.020 15.2754   1
  -3  21  -7 130.320 21.3379   1
   3  21   7 214.497 23.2162   1
   3 -21   7 134.468 22.5197   1
   3 -21  -9 6.34529 18.3797   1
  -3  21   9 9.70283 10.0172   1
   3  21  -9 18.5978 25.5088   1
  -3 -21   9 1.88620 25.0304   1
  -3  21  -9-40.8403 28.5702   1
  -3 -21  -9-12.5419 18.1865   1
  -3  21   9 21.4659 17.4318   1
  -3 -21  -9 0.45267 32.7623   1
  -3 -21   9 6.19062 22.7098   1
   3  21   9 11.4293 18.3808   1
   3  21  -9-13.9991 24.0511   1
   3 -21   9 27.9633 26.0891   1
  -3  21  -9 6.28794 19.0861   1
   3  21   9-6.47585 16.9549   1
   3 -21   9 16.5179 20.0145   1
   3 -21 -11 10.4633 22.1064   1
  -3 -21 -11 20.7413 37.0249   1
  -3 -21  11 39.8171 26.7709   1
  -3  21 -11-27.4333 29.8578   1
  -3  21  11 58.7890 16.1418   1
  -3 -21 -11 0.23080 17.1914   1
   3  21  11 40.5772 16.9219   1
  -3 -21  11 54.6182 24.2860   1
   3 -21 -11 29.8685 12.0484   1
   3  21  11 31.7875 16.9060   1
  -3  21 -11 28.2319 20.3724   1
   3  21 -11 19.8697 26.2986   1
   3 -21  11 30.5782 22.2976   1
  -3  21  11 0.45253 8.74906   1
   3 -21  11 51.4075 28.2645   1
   3  21 -11 53.3470 25.3091   1
  -3  21 -13 514.183 41.6160   1
  -3 -21  13 394.065 36.2914   1
   3 -21  13 386.869 37.5604   1
   3  21  13 483.504 23.1044   1
   3  21 -13 368.135 34.1878   1
  -3  21 -13 442.987 30.5644   1
  -3  21  13 450.082 18.6990   1
   3  21 -13 458.598 37.0476   1
  -3 -21 -13 336.928 23.0157   1
   3  21  13 488.976 26.2047   1
   3 -21  13 384.148 31.7961   1
   3  21 -15 371.335 36.4042   1
  -3 -21 -15 283.519 21.8010   1
   3  21  15 351.358 21.8590   1
   3  21 -15 295.828 34.5686   1
  -3 -21  15 329.697 33.4259   1
   3 -21  15 333.430 37.3273   1
  -3  21 -15 322.849 29.9700   1
  -3  21 -15 299.890 39.3258   1
  -3 -21  15 301.018 35.8697   1
   3 -21  15 299.812 31.0848   1
   3  21  15 322.272 24.3545   1
   3  21  17 26.9072 15.5370   1
   3 -21  17 39.5583 25.6222   1
   3  21  17 29.5749 15.1420   1
   3 -21  17 28.3883 31.8992   1
   3  21 -17 22.8048 29.3181   1
  -3  21 -17 57.9972 24.1094   1
   3  21 -17 53.4122 29.8363   1
  -3 -21 -17 80.3750 29.0993   1
  -3  21 -17 45.4809 33.3439   1
  -3 -21  17 53.5308 30.3962   1
  -3 -21 -17 5.79133 15.1154   1
   3  21  19-2.96284 15.3856   1
   3  21 -19 4.46690 30.2189   1
  -3  21 -19 20.9739 24.0534   1
  -3  21 -19 3.82958 33.8461   1
  -3 -21  19-11.5089 31.2694   1
  -3 -21 -19-14.2604 14.6808   1
   3  21 -19-14.4121 30.6947   1
   3 -21  19 5.03604 25.9413   1
   3  21  19-9.91118 12.8789   1
   3  21  21 15.1892 15.4541   1
  -3 -21  21 28.2778 31.2719   1
   3  21 -21 45.9929 31.5694   1
  -3  21 -21 45.9459 25.9205   1
  -3  21 -21 34.3590 35.6806   1
   3  21 -21 43.4164 32.2968   1
  -3 -21 -21 31.7946 13.6015   1
   3  21  21 18.4726 12.4350   1
   3 -21  21 0.95900 27.1519   1
  -3 -21  23 258.566 36.8306   1
   3 -21  23 258.483 41.0283   1
   3  21  23 222.839 16.9419   1
  -3  21 -23 227.072 31.3080   1
   3  21  23 273.379 20.5805   1
  -3  21 -23 266.044 41.1915   1
  -3 -21 -23 118.423 14.5620   1
  -3 -21  23 205.383 38.2949   1
   3 -21  23 214.598 32.7471   1
  -3 -21 -23 169.431 15.1740   1
   3  21 -23 235.720 38.3779   1
  -3 -21  25 71.5191 35.2400   1
   3 -21  25 47.7027 38.7464   1
   3  21 -25 85.7622 36.3008   1
   3  21  25 92.0768 15.7903   1
   3  21  25 86.4061 21.9829   1
  -3  21 -25 104.791 39.7724   1
   3 -21  25 75.6827 30.7041   1
  -3 -21 -25 38.4877 11.7449   1
  -3 -21  25 30.2693 33.2963   1
   3  21 -25 72.0381 35.5717   1
  -3 -21 -25 56.8334 10.7676   1
  -3 -23   1 25.4832 23.4489   1
   3  23   1-3.66024 21.0645   1
   3 -23  -1 20.5885 24.4120   1
   3 -23   1 13.8063 24.4625   1
   3  23  -1-0.71327 21.7951   1
  -3  23  -1 21.1474 16.4407   1
  -3 -23  -1 2.56570 31.5021   1
  -3 -23  -1 33.2715 23.0501   1
  -3  23  -1 22.3147 26.2313   1
  -3  23   1-6.61585 25.6370   1
  -3 -23   1-6.18206 23.4425   1
   3 -23   1 2.13425 17.6034   1
   3  23   1 20.7130 21.3950   1
   3  23  -1 32.5185 22.8050   1
   3  23   3 83.0877 22.2762   1
   3 -23  -3 74.6015 24.1301   1
   3 -23   3 61.5593 26.5614   1
  -3  23  -3 82.8114 18.5841   1
  -3 -23  -3 98.3059 27.4145   1
  -3 -23   3 44.9509 25.1699   1
  -3  23   3 65.3987 26.0657   1
  -3 -23  -3 61.8895 23.2748   1
  -3  23  -3 98.4635 29.7014   1
   3 -23   3 2.93994 19.6304   1
   3  23  -3 86.5122 25.0026   1
   3  23  -5 164.697 28.4215   1
   3 -23  -5 165.051 23.0663   1
   3  23  -5 117.855 25.9373   1
  -3  23  -5 114.623 20.1263   1
  -3  23   5 117.621 15.9591   1
   3  23   5 158.480 23.2981   1
  -3 -23   5 106.857 27.8038   1
  -3  23   5 163.804 25.7228   1
  -3  23  -5 116.729 31.2015   1
   3 -23   5 6.78781 22.3551   1
  -3 -23   5 212.777 27.7722   1
  -3 -23  -5 200.904 31.7896   1
  -3 -23   7 229.232 28.4802   1
  -3 -23  -7 5.21294 34.5716   1
   3  23   7 28.6051 24.2560   1
   3 -23   7 175.853 30.3427   1
   3  23  -7 138.618 27.6532   1
  -3  23  -7 196.454 23.0344   1
  -3  23   7 148.250 15.1951   1
  -3 -23   7 138.965 29.6561   1
  -3  23  -7 224.276 33.8876   1
  -3  23   7 197.488 24.5403   1
   3  23  -7 226.092 30.7693   1
   3 -23   7 155.001 24.0200   1
   3 -23  -9-0.49032 19.7816   1
   3  23  -9-9.92511 26.8127   1
  -3  23  -9 25.1882 31.3889   1
  -3 -23  -9-43.7780 21.7962   1
  -3 -23   9 1.54564 27.8573   1
  -3  23   9-2.52316 19.4797   1
  -3 -23  -9-17.6763 34.8827   1
  -3 -23   9 18.5973 24.9461   1
   3 -23  -9 21.7612 16.4844   1
   3  23   9 0.77307 18.9027   1
   3 -23   9-25.9819 28.2574   1
   3  23  -9 13.2294 26.0866   1
  -3  23  -9 10.0159 20.2703   1
   3  23   9 5.24060 19.2458   1
   3 -23   9 21.1900 22.0718   1
   3 -23 -11 25.0293 24.7893   1
  -3  23 -11 95.7646 35.6399   1
  -3 -23 -11 39.3132 19.9709   1
  -3 -23  11 44.2067 29.7049   1
   3 -23 -11 77.0707 14.9829   1
  -3 -23  11 85.6089 27.9385   1
   3  23  11 103.919 19.0548   1
   3 -23  11 94.9191 33.1172   1
   3  23 -11 74.2551 27.8603   1
  -3  23 -11 90.7663 24.5690   1
  -3  23  11 59.2946 10.6937   1
   3  23 -11 89.4411 31.2834   1
  -3  23  11 85.8344 19.4611   1
   3  23  11 121.001 20.4883   1
   3 -23  11 39.2752 25.6553   1
   3 -23  13 186.495 29.1425   1
  -3 -23 -13 112.704 43.9205   1
   3  23  13 252.499 23.5094   1
   3  23  13 188.734 20.4049   1
  -3 -23  13 257.638 31.4720   1
   3 -23  13 210.401 36.9564   1
   3  23 -13 169.814 31.4887   1
  -3  23 -13 169.737 26.8590   1
  -3  23  13 20.2905 11.1990   1
   3  23 -13 206.827 34.7620   1
  -3  23  13 224.526 16.8487   1
  -3 -23  13 123.598 33.3394   1
  -3 -23 -13 115.067 20.5445   1
  -3  23 -13 183.672 38.0511   1
   3  23 -15 129.011 32.8915   1
   3  23  15 67.3739 21.2081   1
   3  23  15 92.0151 18.2681   1
  -3 -23  15 102.433 29.4821   1
   3 -23  15 62.3752 33.8243   1
   3  23 -15 62.2903 30.0905   1
  -3  23 -15 75.7682 25.2574   1
  -3 -23 -15 46.7994 27.2369   1
  -3  23 -15 58.4716 35.5146   1
  -3 -23 -15 68.3807 18.2304   1
  -3 -23  15 56.1376 31.1774   1
   3 -23  15 85.4942 27.0427   1
   3  23  17 96.6249 18.4202   1
   3 -23  17 95.7716 27.8689   1
   3  23  17 100.006 17.6231   1
  -3 -23  17 94.5867 29.8627   1
   3  23 -17 72.5361 31.9102   1
   3 -23  17 84.2323 35.2543   1
  -3  23 -17 91.6374 26.2015   1
   3  23 -17 136.621 34.1154   1
  -3 -23 -17 33.6117 32.2548   1
  -3 -23  17 82.4841 32.9664   1
  -3 -23 -17 76.6113 17.1344   1
  -3  23 -17 74.8404 36.5463   1
   3  23  19 6.98523 15.4748   1
   3 -23  19-26.1605 34.7167   1
   3  23 -19-19.2701 31.6907   1
  -3  23 -19-34.2856 25.8731   1
  -3 -23 -19 7.47945 14.7047   1
  -3  23 -19 7.63708 36.1887   1
  -3 -23  19 7.50823 32.6462   1
   3  23 -19-14.8802 32.9071   1
   3 -23  19 5.89598 28.1943   1
   3  23  19-9.83355 14.3479   1
   3  23  21 36.5951 15.6126   1
  -3 -23  21 47.5480 32.5982   1
   3  23 -21 33.1002 33.0159   1
  -3  23 -21 76.6008 27.8724   1
  -3 -23 -21 23.4108 13.0984   1
  -3 -23  21 41.8875 35.7907   1
  -3  23 -21 22.4339 38.5327   1
   3  23 -21 12.7298 34.4008   1
   3 -23  21 43.2313 29.2935   1
   3  23  21 44.6918 14.1414   1
  -3 -23  23 66.0357 34.8756   1
   3  23  23 39.7537 15.8331   1
   3 -23  23 59.3956 37.8078   1
  -3  23 -23 58.7662 29.1056   1
  -3  23 -23 28.4831 40.0257   1
   3  23 -23 38.7602 37.0463   1
   3  23  23 30.2678 13.4147   1
   3 -23  23 15.3787 31.4377   1
  -3 -23  23 31.1199 34.5493   1
   3 -25  -1 3.04133 26.2414   1
  -3 -25   1 2.98576 26.1005   1
   3  25  -1 2.61168 23.3812   1
   3 -25   1-14.0886 29.9318   1
  -3  25  -1-1.88495 18.1544   1
  -3 -25  -1-3.42198 42.6592   1
  -3 -25  -1-0.85222 24.0960   1
  -3 -25   1 4.09717 25.5883   1
  -3  25   1 0.47683 29.3059   1
  -3  25  -1 18.9457 31.1026   1
   3 -25   1-0.58838 20.2208   1
   3  25  -1 7.92550 25.4116   1
   3  25   1 14.5099 23.9598   1
  -3 -25   3 1.27406 25.6927   1
   3  25  -3 1.60720 24.7552   1
   3 -25   3 31.3533 28.8633   1
   3  25   3 33.1301 22.9627   1
  -3  25  -3 53.4991 19.4941   1
  -3  25   3 43.8221 16.6567   1
  -3 -25  -3 6.09118 29.1236   1
  -3 -25  -3 5.17467 23.9631   1
  -3  25   3 57.3004 27.9026   1
  -3 -25   3 6.73823 27.8796   1
  -3  25  -3 56.8260 31.9124   1
   3 -25   3 0.64613 21.2074   1
   3  25  -3 63.7689 27.3966   1
   3  25  -5 120.583 29.9823   1
  -3 -25   5 4.95350 28.5980   1
   3 -25  -5 147.725 26.0910   1
   3  25  -5 4.61219 26.3886   1
   3 -25   5 72.1160 30.1293   1
  -3  25   5 96.9557 16.4101   1
  -3  25  -5 80.1253 21.3090   1
  -3 -25  -5 17.3470 33.6858   1
  -3 -25   5 50.8163 28.8118   1
  -3  25  -5 79.2457 34.4018   1
  -3  25   5 118.282 27.4634   1
   3 -25   5 2.12227 23.9822   1
   3  25   5 128.592 25.2738   1
   3  25  -7 77.3831 29.9497   1
  -3 -25   7 60.0078 27.3362   1
   3  25  -7 0.43817 27.0723   1
   3  25   7 20.4371 20.8616   1
   3 -25   7 26.4790 30.5377   1
  -3  25  -7 55.3357 21.3724   1
  -3  25   7 25.4832 13.7336   1
  -3 -25  -7 4.47380 32.1794   1
   3 -25   7-1.89980 23.3569   1
  -3  25  -7 44.4923 33.8196   1
  -3  25   7 68.1145 24.8579   1
  -3 -25   7 29.8569 29.2209   1
   3  25   7 2.12955 22.8723   1
  -3 -25   9-35.8594 30.8205   1
  -3  25  -9 29.6096 34.3395   1
  -3 -25  -9 13.8074 21.3180   1
   3 -25   9 30.6252 24.1107   1
   3 -25  -9 7.60435 18.7714   1
  -3 -25   9-13.5357 27.4377   1
   3  25  -9-1.38626 26.9256   1
   3  25   9-2.58901 21.0447   1
   3 -25   9 15.5070 31.4910   1
  -3  25  -9-11.2620 22.2528   1
  -3  25   9 12.1627 12.4855   1
   3  25   9 0.32999 20.9342   1
   3  25  -9 17.3066 30.7404   1
  -3  25   9 0.30833 23.4737   1
   3 -25 -11 1.12780 26.8063   1
  -3 -25  11 32.5564 31.2680   1
  -3  25 -11 61.2707 36.7773   1
  -3 -25 -11-3.12032 20.6264   1
   3 -25 -11 54.0413 17.5121   1
  -3 -25  11 47.1819 28.7860   1
   3  25  11 35.4013 21.6962   1
   3  25 -11 49.5755 28.9476   1
   3 -25  11 20.5607 32.9431   1
  -3  25 -11 36.1237 23.6188   1
  -3  25  11 39.9438 11.4077   1
  -3  25  11 61.1857 20.8660   1
   3  25 -11 54.0336 32.1852   1
   3  25  11 72.5255 21.8246   1
   3 -25  11 40.6343 25.5766   1
  -3 -25 -13 89.5403 45.5858   1
  -3  25 -13 76.9556 37.5220   1
  -3 -25 -13 6.55232 20.0584   1
  -3 -25  13 58.4976 32.2487   1
   3  25  13 64.3159 20.3208   1
  -3 -25  13 75.0964 30.4710   1
   3  25 -13 53.9184 30.6404   1
   3 -25  13 90.6791 34.6082   1
  -3  25 -13 89.3408 24.3954   1
  -3  25  13 6.27651 10.2791   1
  -3  25  13 100.929 17.4008   1
   3  25 -13 90.6222 34.5232   1
   3  25  13 65.7832 22.3942   1
   3 -25  13 59.8849 26.6692   1
   3 -25  15 132.910 29.6217   1
  -3  25  15 63.4124 8.77634   1
   3  25 -15 151.915 36.3525   1
  -3 -25 -15 64.6956 40.3188   1
  -3 -25  15 108.751 35.0630   1
  -3  25 -15 153.433 40.3945   1
  -3 -25 -15 6.74559 19.3281   1
   3  25  15 135.513 20.4836   1
  -3 -25  15 5.85714 32.2713   1
   3  25 -15 114.519 32.9959   1
   3 -25  15 85.3032 36.0641   1
  -3  25 -15 110.633 26.5087   1
  -3  25  15 96.1274 10.5090   1
   3  25  15 95.5758 23.1279   1
  -3 -25  17 3.89645 34.4002   1
  -3  25 -17 35.5050 39.4319   1
  -3 -25 -17 3.25737 17.4015   1
  -3 -25  17 26.5287 31.2480   1
   3  25  17 39.6173 17.9835   1
   3 -25  17 1.85678 35.7215   1
   3  25 -17 32.9349 31.8839   1
  -3  25 -17 19.2629 25.6250   1
   3  25 -17 91.2287 35.8498   1
   3 -25  17 30.1110 28.9564   1
   3  25  17 23.4953 20.1913   1
  -3 -25  19 5.25683 35.0819   1
  -3  25 -19-0.76633 40.4646   1
  -3 -25 -19 2.78704 15.1328   1
   3  25  19 6.93651 16.9392   1
   3 -25  19-34.2450 37.8612   1
   3  25 -19 2.32193 32.5142   1
  -3  25 -19 13.7064 26.9246   1
  -3 -25 -19-5.51686 22.5438   1
   3  25 -19 1.40363 36.1851   1
   3  25  19 7.96669 16.5573   1
   3 -25  19-27.7625 30.0083   1
   3 -27   1-5.73190 29.2253   1
   3 -27  -1-13.3793 27.1363   1
   3  27   1 1.14446 24.9844   1
   3  27  -1-7.18844 25.8126   1
  -3 -27   1 1.85485 28.6784   1
  -3  27   1-7.33102 31.1139   1
  -3  27  -1-21.3691 33.6203   1
  -3 -27  -1-6.58051 27.1512   1
  -3 -27   1 3.47549 28.0201   1
   3 -27   1 1.29966 21.4512   1
   3  27  -1 27.9455 28.8685   1
   3  27   1 0.47868 26.5372   1
  -3 -27   3-7.37095 29.1546   1
   3 -27  -3 16.7736 27.5170   1
   3  27  -3-3.33728 26.9993   1
   3 -27   3 55.6413 30.9822   1
  -3  27   3 47.7172 17.9425   1
  -3  27  -3 61.8464 20.4403   1
  -3 -27  -3 3.77586 32.8805   1
  -3  27  -3 47.3929 35.8630   1
  -3 -27  -3 21.2237 26.8828   1
  -3  27   3 58.9068 30.7777   1
  -3 -27   3-3.13355 29.3040   1
   3 -27   3 1.77378 22.7298   1
   3  27  -3 54.2512 30.6121   1
   3  27  -5-10.2819 30.4252   1
  -3 -27   5-1.90168 29.1346   1
   3  27   5 37.2862 23.1910   1
   3  27  -5 1.30892 26.7974   1
   3 -27   5 17.1150 33.4067   1
  -3  27   5 19.7453 15.9863   1
  -3  27  -5 36.1818 21.0554   1
  -3 -27  -5 14.2635 35.3035   1
  -3 -27   5 2.17737 29.7234   1
  -3  27  -5 41.4263 36.6717   1
  -3 -27  -5 15.6452 25.4652   1
  -3  27   5 49.2559 29.1517   1
   3 -27   5-1.53267 23.9989   1
   3  27   5 40.1570 26.0079   1
   3  27  -7 71.1840 33.2181   1
   3 -27  -7 73.2120 23.4995   1
  -3 -27   7 46.1762 30.5719   1
   3  27  -7 45.9010 29.0970   1
   3 -27   7 45.9732 35.3846   1
  -3  27   7 35.9367 14.7513   1
  -3  27  -7 47.8018 23.7277   1
  -3 -27  -7 3.40500 34.9261   1
  -3  27  -7 43.6822 40.1845   1
  -3 -27   7 6.78766 31.1687   1
  -3  27   7 56.1163 28.4451   1
   3 -27   7-1.23551 25.9480   1
   3  27   7 7.14631 25.0971   1
   3 -27   9-3.51459 27.3454   1
  -3 -27  -9 7.65814 23.4970   1
  -3  27  -9-22.0274 39.9165   1
  -3 -27   9 9.99332 31.7349   1
   3 -27  -9 15.3336 21.2908   1
  -3 -27   9 4.48065 29.1962   1
   3 -27   9-31.0423 35.5697   1
   3  27  -9 20.1116 29.5215   1
   3  27   9-12.0438 22.3296   1
  -3  27  -9 11.9560 22.4749   1
  -3  27   9 14.1843 13.6358   1
   3  27   9 3.01102 23.2445   1
  -3  27   9 3.46271 25.7182   1
   3  27  -9 0.63035 32.8015   1
   3 -27  11 14.8169 27.0765   1
   3 -27 -11 2.46611 28.0720   1
  -3 -27 -11 21.2870 46.7904   1
   3 -27 -11-1.37341 19.9728   1
  -3 -27  11 30.5252 29.8879   1
   3 -27  11 34.5719 34.4615   1
   3  27  11 15.8355 21.3365   1
   3  27 -11 27.3021 30.5707   1
  -3  27 -11-10.3442 24.0250   1
  -3  27  11 11.0994 12.4932   1
  -3  27  11 3.86292 22.6848   1
   3  27 -11 2.64112 34.6029   1
   3  27  11 22.2409 22.9406   1
  -3 -27  11 19.7465 32.8624   1
  -3  27 -11 18.4399 40.0074   1
  -3 -27 -11-2.51274 22.2582   1
  -3 -27 -13 110.681 51.1524   1
  -3 -27  13 40.9111 34.9058   1
  -3  27 -13 88.8963 42.6592   1
  -3 -27 -13 12.9551 22.1893   1
  -3 -27  13 100.133 32.9474   1
   3  27 -13 67.5310 32.2501   1
   3  27  13 81.0592 21.8355   1
   3 -27  13 126.494 37.4954   1
  -3  27 -13 62.8550 25.8020   1
  -3  27  13 10.9288 11.8869   1
  -3  27  13 114.814 20.5096   1
   3  27 -13 133.045 37.7210   1
   3  27  13 96.0724 25.1766   1
   3 -27  13 90.4081 29.5541   1
  -3 -27 -15 44.2620 45.1904   1
   3 -27  15 24.0127 29.1194   1
  -3 -27  15 45.1809 33.2464   1
   3  27 -15 28.0046 31.8619   1
   3  27  15 29.1160 20.4977   1
   3 -27  15 25.4196 37.2481   1
  -3  27 -15 61.7462 27.0035   1
  -3  27 -15 94.4914 43.3837   1
  -3 -27  15 76.7268 36.6454   1
  -3 -27 -15-1.40683 19.9567   1
   3  27 -15 11.5618 37.1790   1
  -3  27  15 47.9349 13.6165   1
  -3  27  15 7.36650 9.97090   1
  -3 -29   1-9.87500 33.5682   1
  -3 -29  -1-2.34357 40.3335   1
   3  29  -1-2.93405 28.9052   1
  -3  29   1 23.4192 19.6996   1
   3 -29   1 2.73444 30.6142   1
   3 -29  -1 5.50098 32.2505   1
   3 -29   1-0.35499 22.7693   1
   3  29   1 15.0667 31.1937   1
   3  29  -1-2.88506 32.9361   1
  -3 -29  -1 5.50977 29.7854   1
  -3 -29   1 4.76522 31.3298   1
  -3 -29  -3-7.76777 35.6654   1
   3  29  -3 47.3298 29.1082   1
  -3  29   3 14.4073 18.4496   1
  -3  29  -3 22.9595 21.3447   1
  -3 -29   3 1.01017 32.4629   1
   3 -29   3-1.95255 32.0402   1
   3 -29   3 8.89550 25.0403   1
   3  29  -3 28.0147 34.1648   1
  -3 -29  -3-4.23291 28.3726   1
  -3 -29   3-7.81280 31.5782   1
  -3 -29  -5-1.70990 40.7844   1
   3 -29  -5 102.900 27.9110   1
  -3 -29   5 6.08506 32.5179   1
   3 -29   5 1.59335 35.2180   1
  -3  29  -5 46.8659 22.5753   1
  -3  29   5 42.3798 17.9093   1
   3  29   5 57.4329 26.3712   1
   3  29  -5 31.7809 30.5942   1
   3 -29   5 2.50609 26.1306   1
   3  29  -5 93.5271 36.4791   1
  -3  29  -5 42.1384 39.4028   1
  -3 -29   5-0.58971 33.2648   1
  -3 -29  -5-0.44099 27.6050   1
   3 -29  -7 22.8332 25.7167   1
  -3 -29   7 52.3049 33.2583   1
   3  29   7-10.6060 24.3606   1
   3 -29   7 37.1808 35.9446   1
   3  29  -7 33.3249 31.0668   1
  -3  29   7 11.4352 16.1261   1
  -3  29  -7 49.3352 23.4325   1
   3  29  -7 9.94844 35.7539   1
  -3  29  -7 48.6788 41.4137   1
  -3 -29  -7 10.1439 27.0977   1
  -3 -29   7-7.46592 34.0433   1
   3 -29   7 0.44547 27.1465   1
   4   0   0 6011.60 207.109   1
  -4   0   0 6101.50 207.882   1
   4   0   0 5971.58 201.743   1
  -4   0   0 5487.88 201.514   1
   4   0  -2 18.4001 9.85203   1
  -4   0   2-0.40580 4.31372   1
  -4   0   2 3.71508 10.3985   1
   4   0   2-1.38072 10.7049   1
  -4   0  -2 4.97541 9.08518   1
   4   0  -2 5.74532 4.92945   1
  -4   0  -2-1.49683 4.73451   1
   4   0   2 3.58820 4.47564   1
   4   0  -4 2378.31 83.7217   1
  -4   0   4 2426.06 83.6698   1
  -4   0  -4 2448.15 84.0884   1
   4   0   4 2429.17 83.7548   1
  -4   0   4 2376.06 87.1272   1
  -4   0  -4 2478.04 90.3110   1
   4   0   4 2281.56 89.1781   1
  -4   0  -6 9.34515 10.7852   1
   4   0   6-5.52112 13.1055   1
   4   0   6-0.27308 5.03999   1
   4   0  -6 28.4450 8.39074   1
   4   0  -6 12.0045 5.24033   1
  -4   0   6 59.1080 6.62164   1
  -4   0   6 35.0642 8.18892   1
  -4   0  -6 1.55899 5.10439   1
  -4   0   8 3603.72 103.248   1
   4   0  -8 2935.22 101.699   1
   4   0   8 2537.80 101.338   1
  -4   0  -8 2412.93 101.216   1
   4   0  -8 3566.36 103.987   1
   4   0   8 2614.10 107.555   1
  -4   0  -8 2721.42 105.339   1
  -4   0  10 82.1623 11.7743   1
   4   0 -10 44.0646 9.11845   1
  -4   0 -10-1.77438 8.28902   1
   4   0 -10 52.5096 12.0225   1
   4   0  10-13.0882 16.2595   1
   4   0 -12 3389.09 107.831   1
   4   0 -12 3041.12 105.778   1
  -4   0  12 3275.35 107.482   1
  -4   0 -12 2513.51 105.187   1
   4   0  12 2759.02 110.129   1
  -4   0  12 2955.21 106.742   1
   4   0  14-7.59420 11.4415   1
  -4   0 -14 7.91430 12.0105   1
   4   0 -14-2.18255 9.86478   1
  -4   0  14 2.08388 13.0521   1
  -4   0 -14-2.14286 10.1779   1
   4   0 -14 12.8361 13.5142   1
  -4   0  14-2.78186 11.4466   1
   4   0  16 3949.45 140.235   1
  -4   0 -16 4127.69 139.704   1
  -4   0  16 3863.30 140.623   1
  -4   0 -16 3954.94 139.472   1
  -4   0  16 3663.83 139.285   1
   4   0 -16 3934.95 139.007   1
   4   0  18 4.03500 13.6194   1
  -4   0  18 12.4316 14.6828   1
  -4   0 -18-0.93635 12.8028   1
   4   0 -18 4.15645 11.0363   1
  -4   0  18-6.40981 12.2164   1
  -4   0  20 3390.60 129.583   1
  -4   0 -20 3736.72 129.945   1
   4   0  20 3485.25 130.628   1
  -4   0 -20 3702.84 130.099   1
  -4   0  20 3470.18 131.152   1
   4   0 -20 3570.23 128.969   1
   4   0 -20 3731.78 132.271   1
  -4   0  22-4.10839 15.0858   1
   4   0 -22 29.1340 19.4706   1
   4   0  22-5.97262 16.4012   1
  -4   0 -22-2.02445 15.6149   1
   4   0 -22 23.7266 13.5801   1
  -4   0 -22-0.28243 13.6548   1
  -4   0  22 20.4158 18.0330   1
   4   0 -24 38.0276 22.6209   1
   4   0  24-1.46621 18.9974   1
  -4   0 -24-10.0849 17.5665   1
   4   0 -24 0.55427 15.1904   1
  -4   0 -24 12.4484 15.5367   1
  -4   0  24 7.33075 16.7091   1
  -4   0  26-8.31284 18.3253   1
   4   0 -26-8.09606 24.3269   1
   4   0  26 3.97274 21.1349   1
  -4   0 -26-1.36331 19.9608   1
   4   0 -26 3.26363 17.1382   1
  -4   0 -26 7.26468 17.4895   1
  -4   0  26-5.65703 22.6854   1
  -4   0  28 716.822 37.2780   1
   4   0 -28 632.765 41.9399   1
   4   0  28 525.819 38.7613   1
  -4   0 -28 584.827 35.8822   1
   4   0 -28 618.019 35.4309   1
  -4   0  28 705.935 40.0426   1
  -4   0 -28 477.987 35.2065   1
  -4   0  30 21.7935 22.7420   1
   4   0 -30 1.52459 27.9634   1
   4   0  30 14.6351 26.4184   1
   4   0 -30-6.70288 19.5022   1
  -4   0  30 2.50520 25.5497   1
  -4   0 -30-18.1102 21.2947   1
  -4   0 -30 11.2577 19.5039   1
   4   0 -32 41.6777 30.7843   1
   4   0  32 37.4028 28.9413   1
  -4   0  32 49.3630 27.8655   1
  -4   0 -32 20.7971 17.3291   1
   4   0 -32 25.7733 22.4739   1
  -4   0 -32 38.6271 24.0322   1
  -4   0  32 60.1735 25.2694   1
   4   0  34-3.90608 30.4716   1
   4   0 -34-11.2269 34.2471   1
  -4   0  34 10.5363 17.1652   1
  -4   0 -34-13.0721 26.4381   1
   4   0 -34-7.79293 22.4232   1
  -4   0  34-11.1122 26.7765   1
  -4   0 -34 8.72260 24.7260   1
   4   0  36 33.4717 38.4121   1
  -4   0 -36 238.610 33.5597   1
  -4   0  36 244.179 30.7153   1
  -4   0  36 278.657 34.1329   1
   4   0 -36 38.0093 28.8304   1
  -4   0 -36 275.345 34.1417   1
   4   0 -36 230.943 41.1514   1
   4  -2   0 4.58024 10.3367   1
  -4   2   0 2.77236 9.80368   1
  -4  -2   0-11.7677 10.9958   1
  -4  -2   0-0.44283 4.57756   1
   4  -2   0-0.87730 4.11628   1
   4   2   0 2.42489 4.82778   1
  -4   2   0 3.61562 4.47350   1
   4   2   0-1.45675 8.85293   1
   4  -2   2 4355.67 163.817   1
   4   2   2 4977.23 165.481   1
  -4  -2  -2 4713.57 165.481   1
   4  -2  -2 4762.10 163.820   1
  -4   2   2 4670.36 164.266   1
  -4   2  -2 4917.19 164.683   1
  -4   2  -2 4462.93 158.294   1
   4  -2   2 4681.75 158.270   1
  -4  -2   2 4682.67 158.757   1
  -4  -2   2 4373.99 162.176   1
   4   2  -2 4129.79 160.407   1
   4  -2  -2 4562.13 158.479   1
   4   2  -2 4555.70 158.682   1
   4   2   2 4551.80 159.069   1
  -4   2   2 4363.55 158.370   1
  -4  -2  -2 4571.89 159.176   1
   4   2  -4 93.0337 9.58332   1
   4   2  -4 106.356 7.65644   1
  -4  -2   4 102.218 7.77067   1
  -4  -2  -4 92.8751 13.3536   1
  -4   2  -4 104.266 12.6390   1
   4  -2   4 95.8629 14.0006   1
  -4   2  -4 95.9137 7.17391   1
   4  -2   4 97.4955 7.42707   1
   4   2   4 103.929 7.89257   1
  -4  -2  -4 96.2116 8.33405   1
   4  -2  -4 91.5616 7.55115   1
  -4   2   4 98.8619 7.44262   1
   4  -2  -4 106.073 11.5029   1
  -4  -2   4 87.7888 9.52113   1
  -4   2   4 110.775 13.2560   1
   4   2   4 82.8299 14.6143   1
  -4  -2   6 738.043 32.1141   1
   4   2  -6 782.494 31.8076   1
   4  -2   6 730.757 35.5671   1
  -4  -2  -6 764.357 36.9346   1
  -4   2  -6 757.282 30.0083   1
   4   2   6 770.557 30.1634   1
  -4  -2  -6 751.669 30.5100   1
  -4  -2   6 738.021 30.5255   1
  -4   2   6 810.327 29.8291   1
   4   2  -6 759.718 30.2903   1
   4  -2   6 790.563 30.2485   1
   4  -2  -6 763.843 29.7387   1
   4  -2  -6 883.632 33.2725   1
  -4  -2   8 8.29399 13.3852   1
   4  -2  -8 8.61494 9.10535   1
   4   2  -8 12.1024 9.04118   1
  -4   2   8 16.4544 6.86251   1
   4  -2  -8 12.3947 6.27075   1
  -4  -2   8 8.85548 7.82054   1
   4   2  -8 3.40180 6.95678   1
   4  -2   8 11.4121 7.75074   1
  -4   2  -8 10.9009 6.67608   1
   4   2   8 16.2865 6.70434   1
  -4  -2  -8 7.04212 6.82703   1
   4   2   8 8.21397 17.1824   1
  -4  -2  -8 5.89460 13.4418   1
   4  -2   8 10.5851 12.8019   1
  -4  -2 -10 6058.06 196.820   1
   4   2  10 5640.75 199.691   1
   4  -2  10 5754.14 197.105   1
  -4  -2 -10 5459.63 192.489   1
  -4   2 -10 5328.49 192.550   1
  -4  -2  10 5491.75 193.753   1
   4  -2 -10 5911.88 192.526   1
  -4   2  10 5495.40 192.332   1
   4   2 -10 5263.46 192.691   1
   4  -2  10 5270.68 192.982   1
  -4   2 -10 5540.87 192.847   1
   4  -2 -10 5588.03 192.979   1
   4   2 -10 5518.42 194.027   1
   4   2 -12 13.4968 13.6890   1
   4  -2 -12 5.90580 11.4948   1
  -4  -2  12 14.3095 12.1141   1
   4  -2 -12 11.5255 8.60349   1
   4   2 -12-2.47059 10.5474   1
  -4  -2  12 16.4684 13.6185   1
  -4   2  12-9.12044 11.2139   1
  -4   2 -12 9.56454 10.2958   1
  -4  -2 -12 3.15356 9.47824   1
   4   2  12 4.84403 9.90410   1
   4   2  12-3.85202 21.7525   1
  -4   2 -12 11.9901 12.0420   1
  -4  -2  14 10.7156 12.0499   1
   4   2 -14 2.91294 14.1136   1
   4  -2 -14-2.98730 13.3203   1
   4   2  14 14.3194 18.7734   1
   4   2  14 9.01685 10.6711   1
  -4   2 -14 11.1324 10.3895   1
  -4  -2 -14 13.8251 9.94955   1
  -4   2  14 9.16538 12.2764   1
   4   2 -14 4.38996 10.8632   1
   4  -2 -14-2.38806 9.21069   1
   4  -2  14 19.6199 12.9667   1
  -4  -2  14 4.92017 13.9562   1
  -4   2 -14 17.3636 12.9751   1
  -4  -2 -14 10.0136 11.2817   1
  -4   2 -16 54.8200 13.5941   1
  -4  -2 -16 54.4283 12.5553   1
  -4  -2  16 49.3034 13.3705   1
   4   2 -16 39.8603 16.4004   1
   4   2  16 49.6438 12.5970   1
   4  -2  16 48.7327 13.9514   1
   4   2 -16 35.1162 11.7090   1
   4  -2 -16 32.6345 9.96000   1
  -4  -2 -16 50.8696 11.2128   1
  -4   2 -16 47.9992 11.7181   1
  -4   2  16 45.8749 14.1207   1
  -4  -2  16 42.0174 15.1839   1
   4   2  16 71.2006 20.6671   1
  -4  -2 -18 4700.40 161.651   1
  -4   2 -18 4877.67 163.536   1
  -4   2  18 4202.50 161.286   1
  -4  -2  18 4219.97 162.620   1
   4  -2 -18 4695.81 163.778   1
   4  -2  18 4628.57 163.872   1
   4   2  18 4666.05 162.615   1
  -4   2 -18 4681.62 162.857   1
   4   2 -18 4488.00 162.380   1
  -4   2  18 4705.93 162.811   1
  -4  -2  18 4371.47 163.924   1
   4  -2 -18 4386.65 160.644   1
   4   2  18 5129.77 168.209   1
  -4   2  20 14.0772 12.7873   1
  -4  -2  20 13.2210 14.3022   1
   4  -2 -20 0.91094 15.9394   1
   4  -2  20-1.95050 15.4293   1
   4   2  20-2.21264 13.6600   1
  -4  -2 -20 4.25029 11.8379   1
   4  -2 -20-0.21283 11.6015   1
   4   2 -20 2.65640 12.9215   1
  -4  -2 -20-1.41417 13.0401   1
  -4   2 -20 14.7258 14.9137   1
  -4   2  20 1.38646 15.6722   1
  -4  -2  20 9.02677 17.2678   1
  -4  -2 -22 834.956 37.6380   1
  -4  -2  22 679.508 37.0382   1
   4  -2 -22 776.321 39.7072   1
   4   2 -22 736.416 41.4239   1
   4   2  22 820.991 37.8387   1
   4  -2  22 759.403 39.2958   1
  -4   2 -22 855.872 37.6403   1
  -4  -2 -22 866.102 36.5748   1
  -4   2  22 714.086 35.7728   1
  -4   2  22 755.473 38.5722   1
   4  -2 -22 761.776 34.6668   1
   4   2 -22 736.813 36.5427   1
  -4   2 -22 771.706 37.8304   1
  -4  -2  22 749.369 40.2898   1
  -4   2  24 8.09570 19.2577   1
   4   2 -24-10.5400 22.8229   1
   4  -2 -24 14.6224 21.8234   1
   4   2  24 11.6524 17.9434   1
   4  -2  24-3.09687 20.0360   1
  -4   2  24 6.19436 15.8155   1
  -4  -2  24 7.92138 17.6059   1
   4  -2 -24 11.8513 14.1111   1
   4   2 -24 0.30476 16.1099   1
  -4  -2 -24 6.03113 15.2205   1
  -4   2 -24 13.0633 17.0026   1
  -4   2 -24 3.40301 19.1293   1
  -4  -2 -24 17.1421 17.3679   1
   4   2  26 327.653 27.6522   1
   4   2 -26 243.187 32.0363   1
   4  -2 -26 260.968 29.3337   1
   4  -2  26 308.294 29.4571   1
  -4  -2 -26 322.859 24.5509   1
  -4   2 -26 323.117 26.5241   1
  -4   2  26 300.849 24.5388   1
  -4  -2  26 256.541 25.7995   1
   4   2 -26 270.808 24.6017   1
   4  -2 -26 263.611 22.0461   1
  -4  -2 -26 294.862 25.3345   1
  -4   2 -26 303.826 27.2836   1
  -4  -2  26 241.763 29.3320   1
  -4   2  26 265.175 27.8888   1
  -4   2  28-2.21498 23.6406   1
  -4  -2  28-8.05081 25.2355   1
   4   2 -28 11.7878 27.5896   1
   4  -2 -28 11.4262 25.0495   1
   4  -2  28 21.1955 25.2271   1
   4   2  28-4.96504 22.6770   1
  -4   2  28-2.10731 19.7184   1
  -4  -2  28-3.27554 22.1244   1
   4  -2 -28 6.04241 17.5896   1
   4   2 -28 2.06146 19.2726   1
  -4   2 -28 12.7046 20.1579   1
  -4  -2 -28 5.40703 18.6239   1
  -4   2 -28-26.4615 21.6989   1
  -4  -2 -28-4.72644 20.4913   1
   4  -2  30 221.127 31.7433   1
   4   2  30 280.868 30.5392   1
   4  -2 -30 212.289 31.2652   1
   4   2 -30 197.756 33.2209   1
  -4   2 -30 251.990 27.2829   1
  -4  -2 -30 227.471 25.5402   1
  -4   2  30 188.053 25.2883   1
  -4  -2  30 207.613 27.9615   1
   4  -2 -30 116.508 22.7419   1
   4   2 -30 90.6309 24.9743   1
  -4  -2 -30 5.36438 24.5052   1
  -4   2 -30 135.435 18.1500   1
  -4   2  30 215.754 30.0790   1
  -4  -2  30 207.076 29.9058   1
  -4  -2  32 31.2829 29.2072   1
   4  -2  32-12.9464 28.1852   1
   4   2 -32 2.89889 31.2417   1
   4  -2 -32-27.8788 31.1652   1
   4   2  32 8.70185 27.4263   1
  -4   2  32 9.58670 23.3080   1
  -4  -2  32 16.9056 25.7895   1
   4   2 -32 9.59138 22.8688   1
   4  -2 -32 19.1590 20.4232   1
  -4   2 -32 29.1386 23.5189   1
  -4  -2 -32 6.90701 22.1062   1
  -4   2 -32 2.77383 23.8198   1
  -4   2  32 32.2275 22.8083   1
  -4  -2 -32 0.59869 12.4547   1
  -4   2 -34 11.2891 28.3538   1
   4   2 -34-8.91214 33.9775   1
   4  -2  34-1.16016 31.6208   1
   4   2  34 15.1495 29.9440   1
   4  -2 -34-1.16553 32.3385   1
  -4   2  34-11.7946 24.9037   1
  -4  -2  34 16.1669 28.0766   1
   4   2 -34 6.02948 23.9426   1
   4  -2 -34 1.02752 21.6018   1
  -4   2 -34 26.7064 26.3118   1
  -4  -2 -34 21.7206 25.3414   1
  -4  -2 -34 24.4816 24.8770   1
  -4  -2  34-4.78924 23.2401   1
  -4   2  34 37.5135 20.4719   1
  -4   2 -36 20.6627 29.0641   1
  -4  -2 -36 35.3133 30.5175   1
  -4   2  36 33.5749 27.1830   1
  -4  -2  36 11.6860 29.7895   1
   4   2  36 2.32838 33.5716   1
   4  -2  36-1.26651 34.1978   1
   4   2 -36 44.1015 37.8485   1
   4  -2 -36 39.5056 35.6129   1
   4   2 -36 9.97795 25.6107   1
   4  -2 -36 5.04623 22.8931   1
  -4  -2  36 44.6339 23.2267   1
  -4   2  36 33.1313 29.9983   1
  -4   2 -36 37.7408 28.3991   1
  -4  -2 -36 57.3796 29.5612   1
  -4   4   0 1044.29 43.4138   1
   4  -4   0 938.261 43.0216   1
   4  -4   0 1058.86 37.6543   1
  -4   4   0 972.696 37.4463   1
  -4  -4   0 1008.14 38.4526   1
  -4  -4   0 1004.29 43.1773   1
   4   4   0 1004.19 41.4485   1
   4   4   0 981.341 38.3749   1
   4   4  -2 310.452 16.9138   1
  -4  -4   2 312.568 14.8820   1
   4   4  -2 305.993 14.6507   1
  -4   4   2 319.940 20.7909   1
  -4  -4  -2 305.233 21.6169   1
   4  -4   2 277.108 19.8442   1
   4  -4  -2 275.230 20.1252   1
  -4   4  -2 288.698 18.1294   1
   4  -4  -2 318.799 13.8818   1
   4  -4   2 287.746 13.9264   1
  -4   4  -2 289.198 13.8368   1
  -4   4   2 337.466 14.5239   1
  -4  -4  -2 313.730 15.0855   1
   4   4   2 291.032 15.1268   1
   4   4   2 290.427 19.6234   1
  -4  -4   2 279.911 17.4889   1
   4   4  -4 366.086 18.7494   1
   4  -4   4 302.517 20.3433   1
   4   4   4 326.442 22.8275   1
  -4  -4  -4 301.694 23.1995   1
  -4   4  -4 319.213 14.9397   1
   4  -4  -4 324.849 14.8249   1
   4   4  -4 320.895 15.7876   1
  -4  -4   4 339.873 16.1711   1
   4  -4   4 343.776 15.3732   1
  -4   4   4 305.528 14.8435   1
  -4  -4  -4 322.090 16.0007   1
   4   4   4 318.880 16.0307   1
  -4  -4   4 295.834 17.8596   1
   4  -4  -4 305.267 20.3234   1
   4   4   6 9.33899 16.1390   1
  -4  -4  -6 11.0126 15.6420   1
   4  -4  -6 9.39588 9.91569   1
  -4  -4   6 0.72403 9.85637   1
   4   4  -6 3.44356 8.34969   1
  -4   4   6 1.94201 5.71342   1
  -4  -4   6 5.56848 7.68839   1
   4   4  -6 10.8970 7.10155   1
   4  -4   6 5.05104 6.86820   1
  -4   4  -6-0.42595 5.84113   1
  -4  -4  -6 4.72423 7.48206   1
   4  -4  -6 4.54509 6.29216   1
   4  -4   6 12.0304 11.4559   1
  -4  -4   8 4720.16 176.550   1
   4  -4  -8 4811.38 175.352   1
   4   4  -8 4998.55 176.838   1
  -4   4  -8 5129.03 175.638   1
   4   4  -8 4877.02 175.758   1
  -4   4  -8 4822.59 175.057   1
   4  -4   8 5027.87 175.959   1
  -4  -4   8 4880.86 176.544   1
   4   4   8 4537.98 181.173   1
  -4  -4  -8 5008.54 181.292   1
  -4  -4  -8 5031.17 175.909   1
   4  -4  -8 5059.55 174.324   1
  -4   4  10 395.997 22.0281   1
  -4  -4 -10 392.397 27.1421   1
   4   4  10 418.289 33.0186   1
  -4  -4 -10 437.499 21.4202   1
   4   4  10 434.213 20.2306   1
  -4  -4  10 436.395 23.8741   1
   4   4 -10 441.122 23.7185   1
  -4   4  10 488.758 20.1930   1
   4   4 -10 429.313 21.8757   1
   4  -4  10 407.918 22.4370   1
  -4   4 -10 399.969 20.9224   1
  -4   4 -10 417.316 22.3334   1
   4  -4 -10 422.780 19.1381   1
  -4   4  12 4805.97 172.848   1
   4   4 -12 5125.06 176.184   1
   4   4 -12 4691.01 173.427   1
   4  -4 -12 4810.83 170.895   1
  -4   4  12 5333.48 172.153   1
  -4   4 -12 4763.13 172.966   1
   4   4  12 4975.83 171.964   1
  -4  -4 -12 4954.10 172.543   1
  -4   4 -12 5010.04 173.735   1
  -4  -4  12 4847.68 175.179   1
   4   4  12 4815.91 180.641   1
  -4   4 -14-0.46974 13.2284   1
  -4  -4  14 1.75125 12.4476   1
   4   4 -14-1.75887 14.7461   1
   4  -4 -14-3.22400 8.15158   1
   4   4 -14 3.26050 11.3279   1
  -4   4  14 6.54918 11.0329   1
  -4   4 -14-8.09614 11.0665   1
  -4  -4 -14-1.32897 9.56400   1
   4   4  14 4.16211 9.38850   1
  -4  -4  14 9.23878 14.9777   1
   4   4  14 14.4976 22.9760   1
  -4   4 -16 701.495 33.1864   1
  -4  -4 -16 659.978 29.6544   1
  -4  -4  16 625.415 32.3506   1
  -4   4  16 640.083 29.9643   1
   4   4 -16 794.235 38.2445   1
   4  -4  16 672.376 33.3411   1
   4   4  16 714.519 30.5376   1
  -4   4 -16 663.588 31.5111   1
   4   4 -16 668.636 32.1968   1
  -4  -4  16 656.330 34.1547   1
  -4   4  16 734.767 31.7677   1
   4  -4 -16 722.674 29.0919   1
   4   4  16 681.002 40.0434   1
  -4  -4  18 58.1536 15.1636   1
  -4   4  18 72.3262 12.4185   1
   4   4  18 47.1789 21.1303   1
  -4   4 -18 80.5325 14.1572   1
  -4  -4 -18 78.4901 12.7471   1
   4   4 -18 68.6569 14.2809   1
   4  -4 -18 70.1576 11.1277   1
   4  -4  18 81.2278 16.7344   1
   4   4  18 80.8319 13.3562   1
  -4   4  18 43.8343 14.3532   1
  -4  -4 -18 69.4908 13.0997   1
  -4   4 -18 78.9462 16.4774   1
   4  -4  18 85.7939 14.4745   1
   4   4  20 2950.96 104.122   1
  -4  -4 -20 3031.21 97.7286   1
  -4   4  20 2786.53 98.1597   1
   4   4 -20 2718.81 98.9206   1
  -4  -4  20 2715.40 101.612   1
  -4   4 -20 2792.02 99.7589   1
  -4   4  20 2744.38 96.5632   1
  -4  -4  20 2544.45 99.0411   1
   4   4 -20 2796.82 102.314   1
   4  -4  20 2725.71 100.853   1
   4   4  20 2759.86 97.6272   1
   4  -4 -20 2881.23 95.3930   1
  -4  -4 -20 2717.87 96.3383   1
   4  -4  20 2781.04 97.8627   1
  -4  -4 -22 3.19018 15.0465   1
  -4   4 -22-0.67957 17.8099   1
   4  -4  22 8.50443 15.7203   1
   4  -4 -22 92.7021 16.7185   1
  -4   4  22-4.80802 13.2451   1
  -4  -4  22-15.5055 16.8991   1
   4   4 -22 9.88385 21.5965   1
   4   4  22 11.1004 15.0828   1
  -4   4 -22 19.0648 15.4334   1
   4  -4  22 8.68569 18.5697   1
   4  -4 -22 10.7802 11.8862   1
   4   4 -22 22.3299 16.3310   1
  -4  -4 -22 10.5307 13.2100   1
  -4   4  22 5.81361 16.9401   1
  -4  -4  22-0.76204 19.8903   1
   4   4  22 2.21754 23.6432   1
  -4  -4  24-5.26050 19.3019   1
  -4   4  24-0.53575 15.5519   1
   4   4 -24-1.39145 24.1123   1
   4   4  24 15.3370 17.5730   1
   4  -4  24-10.4393 21.5093   1
  -4   4 -24-0.70235 17.5841   1
  -4   4 -24 6.55356 20.3357   1
  -4  -4 -24 5.90611 16.9546   1
   4  -4 -24 11.7893 13.9974   1
   4   4 -24-10.8991 17.9572   1
  -4  -4 -24-13.3245 15.4820   1
  -4  -4  24 43.2025 22.0924   1
  -4   4  24-0.89437 19.0464   1
  -4  -4  26-13.9047 21.4384   1
   4  -4 -26 13.7004 22.0015   1
   4   4 -26 7.68279 26.9297   1
   4   4  26-3.58274 20.0797   1
  -4   4 -26 23.6531 20.1975   1
   4  -4  26 28.3351 24.4231   1
  -4  -4 -26-9.73157 18.4313   1
   4  -4  26 4.65416 19.0928   1
  -4   4 -26-11.3584 21.7802   1
   4  -4 -26-5.28513 15.3672   1
   4   4 -26 19.0750 19.7619   1
  -4  -4 -26-3.77909 16.7812   1
  -4  -4  26 8.98293 23.6720   1
  -4   4  26-1.62807 21.2844   1
  -4   4  28 422.931 31.6367   1
  -4  -4 -28 338.594 28.3387   1
  -4  -4  28 491.172 36.8418   1
  -4  -4  28 438.838 34.5438   1
   4  -4 -28 397.515 32.5932   1
   4   4  28 323.211 30.3345   1
   4  -4  28 332.410 35.0551   1
   4   4 -28 349.584 38.3344   1
  -4   4 -28 395.303 31.0821   1
   4  -4  28 336.643 28.6693   1
  -4  -4 -28 401.770 28.0070   1
   4  -4 -28 304.562 25.6357   1
  -4   4 -30 45.8695 18.2028   1
   4  -4  30 71.0540 22.9890   1
  -4  -4 -30-1.99397 22.0239   1
   4  -4 -30 70.8214 28.0610   1
   4  -4  30 87.5800 29.3874   1
   4   4 -30 4.56875 32.1230   1
  -4   4 -30 70.7468 24.4731   1
   4   4  30 78.6088 25.6341   1
  -4  -4  30 67.1955 27.7609   1
   4  -4 -30 22.3444 18.9146   1
   4   4 -30 89.0270 25.3281   1
  -4   4  30 67.6517 25.3255   1
  -4  -4  30 37.9188 29.1964   1
  -4  -4 -30 69.4183 21.6073   1
  -4   4 -32 112.810 28.9021   1
  -4  -4 -32 88.8323 18.4268   1
   4  -4  32 127.444 25.8952   1
   4   4 -32 3.64442 34.4125   1
   4  -4  32 123.846 31.9332   1
   4   4  32 116.818 28.9631   1
   4  -4 -32 108.341 31.4997   1
  -4  -4  32 125.932 29.7077   1
   4  -4 -32 52.2087 21.5410   1
   4   4 -32 123.106 26.4418   1
  -4  -4  32 130.402 32.4726   1
  -4  -4 -32 156.448 25.6429   1
  -4   4 -32 152.746 27.7397   1
   4  -4  34-3.88078 25.0890   1
  -4  -4  34-6.91707 28.2039   1
  -4  -4 -34-11.4072 21.2632   1
   4   4  34-3.69249 29.8718   1
   4   4 -34 20.4006 34.9648   1
   4  -4  34 18.9455 31.7800   1
   4  -4 -34 0.53807 30.8246   1
  -4  -4  34-2.77583 28.9081   1
  -4   4  34 23.9180 24.0485   1
   4  -4 -34 1.55860 20.0376   1
   4   4 -34 3.03287 24.9860   1
  -4   4 -34 3.44869 29.2203   1
  -4  -4 -34-6.96339 24.9271   1
  -4   4 -34-7.84568 25.5194   1
  -4  -4  36 83.0373 21.2555   1
   4  -4  36 186.734 31.7732   1
  -4  -4  36 201.951 36.8621   1
   4  -4  36 126.540 39.4995   1
   4   4 -36 117.661 42.4821   1
   4  -4 -36 174.029 38.6750   1
  -4  -4 -36 172.038 43.4698   1
  -4   4 -36 183.267 33.9511   1
  -4  -4 -36 152.225 43.5260   1
  -4   4 -36 143.855 34.3733   1
   4  -4 -36 59.9142 26.6140   1
   4   4 -36 56.4730 31.7412   1
  -4  -6   0-9.30543 11.1945   1
   4   6   0-5.83831 9.53090   1
   4  -6   0 4.29058 5.64073   1
  -4   6   0-5.28545 5.12004   1
  -4  -6   0 8.53363 6.60721   1
   4   6   0 6.82381 6.59637   1
   4  -6   0 1.54985 12.6296   1
   4  -6   2 904.083 43.7076   1
   4  -6  -2 906.430 44.1521   1
   4  -6  -2 1091.82 38.9863   1
  -4   6   2 1023.77 38.8183   1
  -4   6  -2 997.485 39.0790   1
  -4  -6  -2 1063.67 40.2443   1
   4   6  -2 1092.57 41.1800   1
  -4  -6   2 1038.79 40.6979   1
   4  -6   2 1080.02 39.8968   1
   4   6   2 966.141 40.3887   1
  -4  -6   2 1019.62 43.7395   1
  -4  -6  -2 1122.73 47.3259   1
   4   6   2 1080.38 43.7088   1
  -4  -6  -4 75.6132 19.4398   1
  -4  -6   4 87.8638 11.9609   1
   4   6   4 63.6462 15.9081   1
   4   6  -4 66.0690 10.6558   1
   4   6  -4 82.5515 10.0034   1
  -4  -6   4 79.5843 10.2544   1
  -4   6  -4 70.1303 7.85353   1
   4  -6   4 78.4862 9.34022   1
   4  -6  -4 81.1307 7.32681   1
   4  -6   4 67.4301 13.6447   1
  -4   6   4 82.0934 8.14146   1
  -4  -6  -4 73.1970 8.82963   1
   4  -6  -6 106.492 13.7847   1
   4   6   6 81.4192 20.6355   1
  -4  -6  -6 102.275 21.6752   1
   4   6  -6 111.580 13.0506   1
  -4  -6   6 113.770 13.5977   1
  -4   6  -6 116.444 12.3185   1
   4   6  -6 112.669 11.7483   1
  -4   6  -6 92.9694 9.95675   1
   4  -6   6 108.320 11.6263   1
  -4  -6   6 114.654 12.7977   1
   4  -6  -6 104.513 8.85398   1
  -4  -6  -6 115.043 11.3716   1
  -4   6   6 93.2558 9.44901   1
  -4  -6  -8 41.6095 23.0060   1
  -4   6  -8 21.0465 9.66005   1
  -4  -6   8 44.4945 13.4995   1
   4   6  -8 32.9219 11.8166   1
   4  -6  -8 13.9947 10.4944   1
  -4  -6   8 18.3891 12.4394   1
   4   6  -8 28.8751 13.2887   1
  -4   6   8 19.1700 7.61635   1
   4  -6   8 15.6471 11.8567   1
  -4   6   8 45.6684 18.7097   1
   4   6   8 41.3522 23.5485   1
  -4   6  -8 31.5663 12.5584   1
   4   6   8 27.6201 9.68465   1
  -4  -6  -8 25.4717 10.2615   1
   4  -6  -8 28.2550 8.54049   1
  -4  -6 -10 14273.0 492.947   1
   4   6  10 13457.4 494.200   1
  -4  -6  10 14126.4 489.973   1
  -4   6  10 13251.7 488.949   1
  -4  -6  10 13816.7 489.252   1
   4   6 -10 13996.7 489.901   1
  -4   6  10 14888.4 485.681   1
   4   6 -10 13664.3 488.599   1
  -4   6 -10 13986.7 487.834   1
   4  -6  10 14163.9 489.012   1
  -4   6 -10 14073.0 488.432   1
   4  -6 -10 13862.3 485.855   1
  -4  -6 -10 13604.6 487.849   1
  -4   6 -12 0.71947 13.5771   1
  -4  -6 -12-8.21358 16.6968   1
  -4   6 -12-12.2000 11.1450   1
   4   6 -12-5.05401 12.0185   1
  -4   6  12 7.04406 8.74564   1
   4   6  12-6.08132 22.1594   1
  -4   6  12 12.4062 12.8723   1
   4   6 -12-13.0342 15.1634   1
   4  -6 -12 6.27596 7.76580   1
   4  -6  12-6.09397 13.3547   1
  -4  -6 -12 3.44451 10.6073   1
  -4  -6  12 8.19101 15.2378   1
  -4   6  14 61.7471 12.6370   1
  -4  -6  14 53.8716 14.2668   1
   4   6 -14 46.9448 17.1239   1
   4  -6 -14 52.3968 8.80651   1
  -4   6 -14 61.9779 12.7980   1
  -4  -6  14 50.8719 16.1546   1
   4   6 -14 53.6033 13.5962   1
  -4   6  14 66.3557 10.8585   1
   4   6  14 65.0579 26.1193   1
   4  -6  14 39.2641 12.7176   1
  -4   6 -14 66.6925 16.1863   1
   4   6  16 68.3944 27.6565   1
  -4   6  16 50.1992 12.0974   1
   4   6 -16 43.2872 14.0613   1
  -4  -6  16 41.6337 16.8269   1
  -4   6  16 40.8406 11.8656   1
  -4  -6  16 49.7165 14.9444   1
   4   6 -16 42.0917 18.4085   1
   4  -6  16 41.7046 16.1136   1
  -4   6 -16 48.2659 13.2691   1
   4  -6 -16 47.4788 9.57672   1
  -4   6 -16 55.3918 15.9640   1
   4  -6  16 55.3460 13.6382   1
   4   6  18 1634.63 70.4711   1
  -4  -6 -18 1646.42 59.0980   1
  -4  -6  18 1441.95 62.8978   1
   4   6 -18 1447.55 60.7972   1
  -4   6  18 1586.09 58.2336   1
  -4   6 -18 1558.46 61.7946   1
  -4   6  18 1338.92 56.9267   1
  -4  -6  18 1443.31 61.1584   1
   4  -6  18 1503.17 62.6312   1
  -4   6 -18 1533.51 60.7049   1
   4  -6 -18 1486.42 55.6977   1
   4  -6  18 1610.47 60.0111   1
  -4  -6 -18 1476.31 57.2230   1
  -4  -6  20 5.83024 16.4028   1
  -4   6  20 18.7047 11.8397   1
   4   6  20 26.3478 27.5205   1
  -4  -6 -20 19.6707 12.3742   1
   4   6 -20 19.8806 16.4137   1
   4  -6 -20 7.52747 10.2695   1
   4   6  20 17.6944 12.3140   1
   4  -6  20 19.2072 18.2045   1
  -4   6  20 13.1055 14.4398   1
  -4  -6  20 28.0457 20.2685   1
  -4  -6 -20 22.8842 12.7273   1
  -4   6 -20-0.34365 17.5419   1
   4  -6  20 3.32558 14.9879   1
   4   6  22 471.598 38.1208   1
  -4  -6 -22 535.449 26.2953   1
   4   6 -22 418.985 28.8112   1
  -4  -6  22 381.567 31.3753   1
  -4   6 -22 473.800 30.8996   1
  -4   6  22 395.458 24.2571   1
   4   6 -22 447.616 33.8782   1
  -4  -6  22 395.722 28.8209   1
   4  -6  22 431.980 31.6431   1
   4   6  22 449.455 25.9813   1
   4  -6 -22 433.685 22.4567   1
   4  -6  22 436.975 27.6198   1
  -4  -6 -22 434.650 24.7162   1
  -4  -6 -24 2.29217 16.7154   1
  -4   6 -24-24.1705 21.5210   1
  -4  -6  24-1.21685 20.2929   1
  -4   6  24 2.98610 15.7927   1
   4   6 -24 20.5431 25.2189   1
   4  -6  24 11.6502 23.9839   1
   4   6  24 5.30863 16.6965   1
  -4   6 -24-0.74289 19.1449   1
   4  -6 -24-7.25510 13.3620   1
   4   6 -24 18.8272 19.4481   1
  -4  -6 -24-8.90485 15.4780   1
   4   6  24 70.6640 28.3920   1
  -4  -6  24-28.4708 23.6696   1
   4   6  26 296.974 36.3224   1
  -4  -6 -26 326.703 24.0105   1
   4   6 -26 222.545 26.0252   1
  -4  -6 -26 260.009 23.3429   1
  -4  -6  26 203.351 29.9627   1
  -4   6 -26 190.932 24.6679   1
  -4   6  26 221.260 21.3346   1
  -4  -6  26 248.252 28.5447   1
   4   6  26 220.960 24.5286   1
   4  -6  26 259.061 31.0651   1
   4   6 -26 239.253 33.5139   1
   4  -6 -26 208.844 25.3413   1
  -4   6 -26 242.442 26.5676   1
   4  -6 -26 256.202 19.5666   1
   4  -6  26 259.827 25.8799   1
   4   6  28 60.5093 33.1003   1
  -4  -6 -28 100.752 20.7616   1
   4  -6 -28 84.8261 17.2199   1
   4   6 -28 68.5962 24.8659   1
  -4   6  28 70.6618 19.0093   1
  -4  -6  28 78.6465 28.4638   1
   4   6 -28 51.6123 33.8966   1
   4  -6 -28 55.5988 24.5344   1
   4  -6  28 70.9491 28.4992   1
   4   6  28 64.0043 22.5665   1
  -4   6 -28 85.9463 24.5925   1
   4  -6  28 88.4770 24.3361   1
  -4  -6 -28 62.4095 20.7160   1
  -4  -6  28 48.3589 29.2243   1
  -4  -6  30 652.436 45.3454   1
  -4  -6 -30 8.80822 35.4157   1
  -4   6 -30 630.934 40.6356   1
  -4   6  30 607.603 35.0586   1
  -4  -6  30 716.965 43.8985   1
   4  -6  30 662.790 44.6559   1
   4   6  30 659.583 38.9836   1
   4  -6 -30 585.284 39.9878   1
   4   6 -30 135.343 48.1525   1
  -4   6 -30 774.383 41.8293   1
   4   6 -30 660.881 41.0980   1
  -4  -6 -30 781.857 38.0163   1
   4  -6  30 757.473 39.0546   1
   4   6  30 924.933 51.3681   1
  -4  -6  32 3.13292 30.3594   1
  -4   6 -32-20.1001 28.6503   1
  -4  -6  32 17.9386 28.0273   1
  -4   6  32-11.2076 21.5482   1
   4  -6  32-11.8089 31.4016   1
   4   6 -32 1.26423 32.6362   1
   4  -6 -32-6.24671 27.6871   1
  -4   6 -32-0.50972 25.5567   1
   4   6  32-2.72937 25.7604   1
   4  -6 -32 6.95992 18.5023   1
   4   6 -32-14.1611 25.5976   1
  -4  -6 -32 5.36180 22.4466   1
  -4   6  32 1.88697 22.1413   1
  -4  -6 -32 2.85695 18.9288   1
   4  -6  32 3.88939 24.2829   1
   4   6  32 2.42578 36.5984   1
  -4   6 -34 27.1635 30.2045   1
  -4  -6  34 29.1318 29.9292   1
  -4   6  34 34.1656 24.2368   1
   4  -6  34-5.17084 33.8603   1
   4   6 -34 40.5913 35.7569   1
   4   6  34 14.7879 30.2646   1
  -4   6 -34 23.5170 27.7528   1
   4  -6 -34 16.7287 30.0691   1
   4  -6 -34 8.85664 19.9323   1
   4   6 -34 31.3428 26.2503   1
  -4  -6 -34 39.1945 25.4620   1
  -4  -6 -34 16.2143 19.5815   1
  -4  -6  34 22.6591 28.7410   1
  -4   6  34 37.8430 27.4986   1
   4  -6  34 57.5698 26.5271   1
   4   6  34 27.3076 41.4879   1
  -4   6 -36-8.60722 31.2355   1
  -4  -6 -36-14.3577 29.3197   1
  -4  -6  36 1.24977 32.7352   1
   4  -6  36 39.2084 37.1516   1
   4   6 -36-9.69447 39.0918   1
   4  -6 -36 18.9433 31.8074   1
  -4   6 -36 27.5719 30.6393   1
   4  -6 -36 2.44735 20.9251   1
   4   6 -36-33.5054 29.0162   1
  -4  -6 -36-12.8455 28.8420   1
  -4   6  36-14.6143 29.2986   1
   4  -6  36 17.7174 27.1823   1
  -4  -6  36 2.27497 19.6279   1
   4   6  36 0.69785 47.1990   1
   4  -8   0 2879.36 115.315   1
  -4   8   0 3179.80 110.674   1
   4  -8   0 3283.92 111.542   1
  -4  -8   0 3078.89 112.565   1
   4  -8  -2 118.887 20.4580   1
   4  -8   2 178.599 17.8641   1
  -4   8   2 142.224 9.98311   1
  -4  -8  -2 148.154 12.4485   1
  -4  -8   2 149.603 14.1523   1
  -4   8  -2 164.602 11.1435   1
   4  -8   2 132.002 12.3743   1
   4  -8  -2 167.533 11.2994   1
  -4  -8  -2 156.406 19.9887   1
  -4  -8   2 158.101 16.4236   1
   4   8   2 160.215 16.3307   1
   4   8  -2 151.929 14.4315   1
   4   8  -4 597.065 28.5019   1
  -4   8   4 536.430 29.1842   1
  -4   8   4 589.396 24.3091   1
  -4  -8   4 606.900 28.6451   1
  -4  -8  -4 681.523 27.5925   1
   4  -8  -4 660.433 24.7239   1
  -4   8  -4 570.336 25.6614   1
   4  -8   4 622.851 27.6816   1
   4   8   4 545.177 29.3521   1
  -4  -8  -4 580.029 35.5083   1
   4   8   4 606.012 26.6946   1
   4  -8  -6 26.6491 19.2998   1
  -4  -8  -6 27.9022 24.1288   1
   4   8   6 25.4569 18.5634   1
   4   8  -6 32.2213 13.3160   1
  -4  -8   6 35.8215 13.3107   1
  -4  -8  -6 25.7475 10.0380   1
   4  -8   6 43.3490 13.0143   1
  -4  -8   6 29.8751 13.9415   1
   4   8  -6 23.1274 11.6976   1
   4  -8  -6 35.7874 7.77347   1
  -4   8  -6 41.0721 10.1794   1
  -4   8   6 29.7671 18.7771   1
  -4   8   6 29.2006 8.50978   1
   4   8   6 46.9417 11.2917   1
   4   8   8 12079.0 395.237   1
  -4  -8   8 11253.5 390.537   1
   4   8  -8 11521.5 390.989   1
   4   8  -8 11427.0 390.143   1
  -4   8  -8 10919.3 388.542   1
   4  -8   8 11581.4 390.125   1
  -4  -8   8 11182.1 391.141   1
   4  -8  -8 11446.4 385.902   1
  -4  -8  -8 9965.44 393.659   1
  -4   8   8 9449.07 389.359   1
  -4  -8  -8 11771.5 388.483   1
  -4   8   8 11934.3 386.817   1
  -4  -8 -10 429.774 32.9760   1
   4   8  10 465.138 34.7880   1
  -4   8  10 395.963 28.4020   1
   4  -8 -10 437.025 19.3488   1
  -4  -8  10 450.274 26.9295   1
   4   8 -10 446.674 24.6514   1
  -4  -8 -10 467.749 22.6899   1
   4  -8 -10 445.003 21.5726   1
  -4  -8  10 446.218 24.9952   1
   4   8 -10 481.895 27.8480   1
   4  -8  10 489.321 26.0889   1
  -4   8 -10 433.229 23.0674   1
  -4   8  10 456.181 19.3857   1
   4  -8  10 451.234 23.4768   1
   4  -8  12 1018.03 41.1858   1
   4   8  12 1029.75 52.3803   1
  -4  -8 -12 950.711 46.9650   1
   4   8  12 991.322 38.8548   1
  -4  -8  12 918.747 43.9605   1
   4   8 -12 984.038 42.6431   1
   4  -8 -12 1036.05 38.0492   1
   4   8 -12 956.735 44.2708   1
   4  -8  12 1036.92 43.8252   1
  -4   8 -12 1001.41 41.3142   1
   4  -8 -12 918.175 37.2838   1
  -4   8  12 1125.03 38.0203   1
  -4  -8 -14 31.6203 17.3425   1
   4   8  14 34.2657 9.63881   1
   4   8 -14 40.8365 14.4568   1
   4   8  14 1.89596 27.1979   1
  -4   8  14 39.5759 14.0522   1
  -4  -8  14 47.9390 16.7814   1
   4   8 -14 22.4902 17.2091   1
  -4   8 -14 26.5306 12.3990   1
   4  -8  14 38.0427 13.1711   1
   4  -8 -14 24.8726 8.25365   1
   4  -8 -16 427.404 19.2007   1
   4  -8 -16 425.122 21.7949   1
  -4  -8  16 393.557 25.8712   1
   4   8 -16 432.784 29.8605   1
   4  -8  16 455.205 24.7327   1
  -4   8 -16 388.311 24.1038   1
   4   8  16 435.231 20.9716   1
  -4  -8  16 389.463 27.9369   1
   4   8 -16 412.145 26.0322   1
  -4  -8 -16 518.115 23.7498   1
   4   8  16 336.803 35.4640   1
  -4   8  16 327.687 21.1243   1
   4   8  18 89.6728 30.7353   1
  -4  -8 -18 139.094 13.8649   1
   4   8  18 76.9956 11.9162   1
   4   8 -18 82.2933 17.7256   1
  -4  -8  18 58.4284 20.2000   1
  -4   8  18 61.6633 13.2903   1
  -4  -8  18 67.3539 17.7163   1
   4  -8 -18 43.9468 13.2474   1
   4   8 -18 59.1414 20.7507   1
  -4   8 -18 73.5017 15.8549   1
   4  -8  18 68.8236 19.7685   1
   4  -8 -18 84.9631 10.0419   1
   4  -8  18 78.1909 16.0182   1
   4   8  20 696.364 49.5063   1
  -4  -8 -20 862.968 34.3090   1
   4   8 -20 706.380 38.0344   1
  -4   8 -20 720.062 39.5084   1
  -4  -8  20 682.473 40.3854   1
  -4   8  20 852.955 36.2152   1
   4  -8 -20 631.532 33.1653   1
  -4  -8  20 693.018 37.8653   1
   4  -8  20 702.076 40.2851   1
  -4   8 -20 708.293 36.6801   1
   4   8  20 725.290 32.9329   1
   4  -8 -20 755.139 31.0643   1
  -4  -8 -20 697.942 32.1619   1
   4  -8  20 784.522 36.8437   1
   4   8  22-5.15589 33.7009   1
  -4  -8 -22 92.6036 14.9688   1
   4   8 -22 15.5326 19.2480   1
  -4   8  22 11.1076 16.7076   1
  -4  -8  22 25.1205 23.0001   1
  -4   8  22 9.81540 13.8084   1
  -4  -8  22 6.79255 19.7674   1
   4  -8 -22 15.7605 16.6067   1
   4   8 -22 22.9761 24.6134   1
   4  -8  22 16.4662 23.0901   1
   4   8  22 12.4314 13.9438   1
   4  -8 -22 19.0691 11.0601   1
  -4  -8 -22 10.5585 14.2517   1
   4  -8  22 11.2587 18.2658   1
  -4   8 -22 32.3401 21.1187   1
  -4  -8  24-4.99698 24.2309   1
  -4   8  24 9.75435 18.4758   1
  -4  -8 -24-7.62593 16.8463   1
  -4   8 -24-1.77039 19.6837   1
   4  -8  24 0.33160 19.7914   1
  -4  -8  24 10.0701 22.5525   1
  -4   8  24 5.31099 14.7584   1
   4  -8  24 10.4136 25.1263   1
   4  -8 -24 20.0146 18.2661   1
   4   8 -24 4.62000 26.7760   1
  -4   8 -24-9.11194 19.8045   1
   4   8 -24 2.39136 20.9084   1
  -4  -8 -24 68.5244 16.4962   1
   4  -8 -24 3.85183 12.7421   1
   4   8  24-16.3307 37.6391   1
   4  -8  26 72.2729 22.5081   1
  -4  -8 -26 47.0710 18.7416   1
  -4   8 -26 37.1409 15.6321   1
  -4  -8  26 75.8993 25.7320   1
  -4   8  26 50.4522 17.1809   1
   4  -8  26 69.1421 27.8095   1
   4  -8 -26 38.8583 20.7528   1
   4   8 -26 35.3968 30.6745   1
  -4   8 -26 65.1046 22.2319   1
   4  -8 -26 62.2865 14.9508   1
   4   8 -26 88.7409 23.6335   1
  -4  -8 -26 141.711 19.1779   1
   4   8  26 147.920 40.3935   1
  -4  -8  26 57.2704 27.7406   1
  -4   8  26 58.9020 20.7771   1
   4   8  28 1493.24 73.3278   1
  -4  -8 -28 1499.81 56.8227   1
   4   8 -28 1308.07 60.1027   1
  -4   8  28 1205.41 53.5738   1
  -4  -8  28 1266.90 62.0571   1
   4  -8  28 1212.14 62.8863   1
   4   8 -28 1155.26 65.7141   1
   4  -8 -28 1182.79 55.9549   1
  -4   8 -28 1315.66 59.4322   1
   4  -8  28 1433.59 58.8659   1
   4  -8 -28 1283.73 50.9665   1
  -4  -8  28 1229.96 62.9978   1
  -4   8  28 1059.84 52.0459   1
  -4   8 -28 1189.54 59.1392   1
  -4   8  30 57.3695 20.7934   1
   4  -8  30 36.9672 23.8797   1
  -4  -8 -30-0.29850 21.4753   1
   4  -8  30 58.5812 30.3763   1
   4   8 -30 3.75792 33.8476   1
   4  -8 -30 49.7257 24.4677   1
  -4   8 -30 43.1772 25.3389   1
  -4  -8  30 69.5351 28.6724   1
  -4   8  30 54.1622 20.2624   1
   4   8 -30 78.4343 26.5839   1
   4  -8 -30 42.7327 16.2783   1
  -4   8 -30 50.8463 29.5326   1
  -4  -8  30 92.2298 30.6732   1
  -4  -8 -30 33.1206 21.6774   1
   4  -8  32 157.666 28.4553   1
  -4  -8 -32 100.765 21.8670   1
  -4   8  32 158.148 26.5937   1
   4   8 -32 26.2472 36.5732   1
   4  -8  32 163.667 36.0295   1
   4  -8 -32 149.090 28.7757   1
  -4   8 -32 142.705 29.2854   1
  -4  -8  32 130.761 32.5425   1
  -4   8  32 127.525 23.0703   1
   4   8 -32 114.505 28.6342   1
  -4   8 -32 190.315 33.1747   1
  -4  -8  32 129.804 34.8424   1
  -4  -8 -32 140.371 26.3186   1
  -4   8  34-7.40480 26.3312   1
  -4  -8  34-16.3105 30.6906   1
   4  -8  34-17.9631 27.4985   1
  -4  -8 -34-6.60055 18.5571   1
  -4   8  34-4.35686 22.3360   1
  -4  -8  34 21.9575 31.3176   1
   4  -8  34 4.74124 35.0661   1
   4   8 -34 9.76437 35.3996   1
   4  -8 -34 18.6543 28.2071   1
  -4   8 -34 8.93015 28.1973   1
   4   8 -34 19.5764 27.8489   1
  -4  -8 -34 2.71088 25.4909   1
  -4   8 -34 26.1422 30.8596   1
   4  10   0 8.08629 12.4463   1
   4  10   0-5.71794 10.6921   1
   4 -10   0 9.01986 11.0181   1
  -4 -10   0-3.57870 11.9347   1
  -4  10   0 23.6255 8.02321   1
  -4 -10   0-0.91312 16.5724   1
   4 -10   0 7.37906 14.9206   1
  -4 -10   2 2186.79 82.3533   1
   4  10  -2 2132.54 80.6923   1
   4 -10  -2 1985.91 82.0548   1
  -4  10   2 2066.68 76.7359   1
  -4 -10   2 2093.41 80.5202   1
   4  10  -2 2261.02 80.6077   1
   4  10   2 2203.20 79.2632   1
  -4 -10  -2 2122.85 79.2873   1
   4 -10  -2 2192.79 78.0533   1
  -4  10  -2 2057.85 77.7115   1
   4 -10   2 2147.82 79.3975   1
  -4 -10  -2 2088.00 83.3757   1
  -4  10   2 2114.69 77.7395   1
  -4  10  -2 2289.18 79.4520   1
   4  10   4 8.07731 13.8294   1
  -4 -10  -4 13.8787 20.5703   1
  -4 -10   4-4.10388 13.8076   1
   4  10  -4 26.0095 13.3472   1
   4  10   4 7.11796 9.79403   1
   4 -10  -4-5.85168 9.02050   1
   4 -10   4-8.53985 12.5003   1
  -4 -10   4 4.76648 13.2293   1
  -4 -10  -4 4.49417 10.4796   1
  -4  10  -4-6.03292 9.12506   1
  -4  10   4 6.26407 7.18855   1
   4 -10  -4-11.8989 18.7846   1
  -4  10  -4-10.6541 12.9846   1
  -4 -10  -6 1750.63 75.8793   1
  -4  10   6 1734.60 64.5921   1
  -4 -10   6 1736.13 70.2187   1
   4  10   6 1707.05 68.8769   1
  -4 -10   6 1692.75 69.3255   1
   4  10  -6 1849.49 70.0387   1
   4 -10   6 1830.91 69.4013   1
  -4  10  -6 1772.25 67.2587   1
   4 -10  -6 1904.27 64.9767   1
  -4 -10  -6 1897.20 67.3460   1
  -4  10  -6 1984.79 69.8039   1
  -4  10   8-3.12815 14.5766   1
   4 -10  -8 1.05316 6.80378   1
  -4 -10   8 14.7092 15.3876   1
   4 -10  -8 4.43905 16.1428   1
  -4 -10  -8-11.9579 24.3478   1
   4  10   8 9.99347 17.4776   1
   4  10  -8-6.73463 14.5747   1
  -4 -10   8 4.74703 13.4190   1
  -4 -10  -8 9.58840 9.58773   1
   4 -10   8 12.5355 13.8698   1
  -4  10  -8 4.76321 10.3731   1
   4 -10   8-6.85741 11.2716   1
  -4  10  -8 1.37376 15.5017   1
  -4  10   8 12.7275 8.05736   1
   4  10   8-1.63751 10.9323   1
  -4  10  10 1688.77 71.1907   1
  -4 -10 -10 1504.62 74.2670   1
   4 -10 -10 2016.11 65.5707   1
  -4 -10  10 1826.95 73.4215   1
   4  10  10 1928.06 76.4731   1
  -4 -10  10 1881.68 71.9824   1
   4  10 -10 1774.91 72.6592   1
   4 -10  10 1853.18 72.3646   1
  -4  10 -10 1725.69 69.5571   1
   4 -10  10 1798.67 69.7648   1
  -4  10 -10 1935.22 72.4330   1
   4  10  10 1842.24 69.1441   1
  -4 -10 -12 151.022 25.7003   1
   4  10  12 160.191 12.8370   1
   4 -10 -12 152.336 9.15045   1
  -4 -10  12 131.250 19.0861   1
   4  10  12 135.800 27.9517   1
  -4 -10  12 146.992 17.4343   1
   4  10 -12 155.712 19.8199   1
   4 -10  12 139.707 18.6162   1
  -4  10 -12 141.702 15.0950   1
   4 -10  12 140.849 15.7575   1
  -4  10 -12 134.384 18.6711   1
  -4 -10 -14 84.6524 20.9397   1
  -4  10  14 7.93902 19.7673   1
   4  10  14 141.222 30.1882   1
  -4 -10 -14 126.461 13.1529   1
  -4  10  14 91.2148 9.69064   1
  -4 -10  14 76.7468 18.6180   1
   4  10 -14 72.2743 20.7985   1
  -4  10 -14 69.9404 14.1958   1
   4 -10  14 51.7866 18.0820   1
   4 -10 -14 67.0654 8.34774   1
   4  10  14 80.5249 10.8412   1
  -4  10 -14 87.3660 18.2932   1
   4 -10  14 78.4747 15.1285   1
   4  10  16 63.2806 10.6181   1
  -4  10  16 64.1807 10.8225   1
  -4 -10 -16 84.3832 14.5144   1
   4 -10 -16 56.2909 9.40460   1
  -4 -10  16 73.3383 18.4547   1
   4 -10 -16 52.6294 10.7542   1
   4  10 -16 52.3814 20.7614   1
  -4  10 -16 57.4768 15.4172   1
  -4  10  16 57.8439 18.0124   1
   4  10  16 80.5011 30.5270   1
  -4 -10  16 46.1076 20.7318   1
  -4  10 -16 56.0632 19.6695   1
   4 -10  16 53.0283 15.7678   1
  -4  10  18 766.542 36.1492   1
  -4 -10 -18 915.422 37.9898   1
   4 -10 -18 776.921 31.8751   1
   4 -10 -18 659.213 32.7990   1
   4  10 -18 805.259 44.4635   1
  -4 -10  18 816.528 41.3840   1
   4 -10  18 880.950 44.3994   1
   4  10  18 888.115 34.4628   1
  -4  10 -18 813.039 39.9537   1
  -4  10  18 873.324 33.7856   1
  -4 -10  18 815.102 44.0050   1
   4 -10  18 856.289 39.7207   1
   4  10  18 791.508 49.7907   1
  -4  10  20 16.9081 14.7806   1
  -4 -10  20 18.0101 22.5724   1
   4  10  20 17.1478 11.8877   1
   4  10 -20 14.0721 19.9263   1
   4 -10  20-0.93758 19.0889   1
  -4 -10 -20 4.04666 12.5594   1
   4  10  20 3.18611 32.3600   1
  -4  10  20 15.5516 16.2548   1
  -4 -10  20 11.4543 19.4499   1
   4 -10 -20 2.71695 13.4225   1
  -4  10 -20 21.3380 18.5637   1
   4 -10  20 18.0537 23.2072   1
   4 -10 -20-1.41927 10.1540   1
  -4 -10 -20 4.67270 15.7972   1
  -4 -10 -22 284.166 22.3879   1
   4  10 -22 230.660 26.2405   1
   4  10 -22 222.764 31.1808   1
  -4 -10  22 232.195 27.2123   1
   4 -10 -22 216.191 19.4251   1
   4 -10  22 238.429 29.5568   1
   4  10  22 254.314 19.6789   1
  -4  10  22 232.893 20.1014   1
   4 -10 -22 248.366 15.5691   1
  -4 -10  22 222.800 29.4175   1
  -4  10  22 243.441 20.6099   1
  -4 -10 -22 251.672 19.0780   1
   4 -10  22 252.774 25.2413   1
   4  10 -24 6.00110 23.3358   1
  -4  10  24-6.87740 19.7205   1
  -4 -10  24-5.10601 24.0481   1
   4  10 -24 2.15557 28.6877   1
   4 -10  24 0.48765 25.7749   1
   4  10  24-4.37592 16.0296   1
  -4  10 -24 18.8569 21.0110   1
   4 -10 -24-7.28824 16.4385   1
  -4 -10 -24 17.7279 18.5108   1
  -4 -10  24 16.4918 27.9265   1
  -4  10  24 11.2724 17.3953   1
  -4 -10 -24 2.90829 15.8350   1
   4 -10  24-13.7907 21.9057   1
  -4  10  26 561.192 31.0504   1
  -4 -10  26 662.117 41.8026   1
   4 -10  26 608.311 43.1115   1
   4 -10 -26 542.756 32.2524   1
   4  10 -26 594.458 45.9368   1
  -4  10 -26 656.915 38.7171   1
   4  10  26 606.294 33.6109   1
  -4 -10  26 608.170 43.8114   1
   4  10 -26 621.705 39.9719   1
  -4 -10 -26 713.899 35.9740   1
   4 -10  26 627.434 37.5502   1
  -4 -10 -26 630.686 32.5638   1
  -4 -10 -28 72.6719 21.9629   1
   4 -10  28 51.0175 24.7692   1
  -4  10  28 49.8652 19.1149   1
  -4 -10  28 58.9070 27.6895   1
  -4  10  28 65.5043 18.7816   1
   4  10 -28 76.7489 33.3825   1
   4 -10  28 42.7474 30.6672   1
  -4  10 -28 45.4296 25.3292   1
   4  10  28 65.6212 21.5289   1
   4 -10 -28 53.7931 20.6510   1
   4  10 -28 70.4025 26.3961   1
  -4 -10  28 61.7126 30.3010   1
   4  10  30 924.514 64.9652   1
  -4 -10 -30 925.831 41.6547   1
  -4 -10  30 716.664 47.8215   1
  -4  10  30 787.845 38.2887   1
  -4 -10 -30 58.2083 37.2740   1
  -4  10  30 646.316 35.1760   1
  -4 -10  30 712.413 46.9404   1
   4 -10 -30 714.815 31.8341   1
   4 -10 -30 708.642 38.2130   1
   4  10  30 750.806 39.8659   1
   4  10 -30 159.058 51.4181   1
   4 -10  30 794.653 51.0739   1
  -4  10 -30 832.521 44.7909   1
   4  10 -30 709.593 44.2535   1
   4 -10  30 836.746 42.8932   1
   4  10  32-1.55424 50.7434   1
   4  10 -32-15.0231 27.5798   1
  -4 -10 -32 6.10232 23.5964   1
  -4  10  32 11.4706 22.8184   1
   4 -10  32 40.9194 26.1718   1
  -4 -10 -32 1.32968 19.5310   1
  -4 -10  32-20.8887 30.9513   1
  -4  10  32 1.22133 20.3270   1
   4 -10  32-25.0152 35.3704   1
   4  10 -32 0.67748 35.1341   1
   4 -10 -32 4.22218 22.7985   1
   4  10  32 4.44653 24.0251   1
  -4  10 -32-18.8117 27.0073   1
   4 -10 -32 16.0123 16.3980   1
  -4 -10  32-3.44770 32.5867   1
  -4 -10  34-12.7083 33.1666   1
   4 -10  34 4.24300 37.5134   1
   4  10 -34 1.43259 37.6129   1
  -4  10 -34 15.0894 29.3666   1
   4 -10 -34 5.87296 26.1947   1
   4  10 -34 34.7574 29.7208   1
   4 -10 -34 13.6765 18.5948   1
  -4 -10 -34 62.3152 27.9156   1
   4  10  34 47.8999 57.7890   1
   4 -10  34 7.12304 28.0953   1
  -4  10  34 21.7048 25.7168   1
  -4 -10  34-4.74627 31.0269   1
  -4 -10 -34-12.6586 18.9855   1
  -4  12   0 2961.38 108.750   1
   4  12   0 3176.03 111.519   1
  -4 -12   0 2929.61 111.775   1
  -4 -12   0 3097.28 114.250   1
   4  12   0 3328.83 112.408   1
   4 -12   0 3115.22 110.888   1
   4  12  -2 75.4633 14.5204   1
   4  12   2 88.5508 13.8046   1
   4  12   2 88.8042 13.5886   1
   4 -12   2 90.8407 14.1426   1
   4 -12  -2 78.0789 12.6388   1
  -4  12   2 93.1656 9.14670   1
  -4  12  -2 90.4735 10.6377   1
  -4  12  -2 94.4968 14.9329   1
  -4  12   2 93.7697 12.5525   1
  -4 -12  -2 87.6854 13.2500   1
  -4 -12   2 72.2023 15.4160   1
   4  12  -2 97.4007 14.0793   1
  -4 -12   2 104.104 18.9116   1
  -4 -12  -2 73.0724 15.3881   1
  -4  12   4 505.323 22.0434   1
  -4 -12   4 510.838 28.8395   1
  -4 -12   4 515.851 28.6263   1
   4  12   4 555.052 27.8705   1
   4  12  -4 540.889 27.9433   1
   4 -12   4 529.410 27.6791   1
   4 -12  -4 510.050 24.1192   1
   4  12  -4 550.717 27.5579   1
   4  12   4 560.238 25.5853   1
  -4 -12  -4 539.796 32.8321   1
  -4  12  -4 554.417 24.9881   1
  -4  12   4 555.543 24.0599   1
  -4  12  -4 573.258 28.6551   1
   4  12   6 26.3173 14.1134   1
   4  12  -6 17.4992 14.4101   1
  -4 -12   6 26.0527 13.6588   1
  -4  12   6 40.3380 9.42161   1
   4 -12   6 39.0286 11.4755   1
  -4  12  -6 31.6036 14.8699   1
  -4  12  -6 14.1534 10.0131   1
   4 -12  -6 11.3378 9.18655   1
   4 -12   6 23.7774 14.0050   1
  -4 -12   6 16.3931 15.7177   1
   4  12  -6 26.7276 13.3668   1
  -4  12   6 17.2011 6.76232   1
  -4 -12  -6 37.3851 23.3194   1
   4 -12   8 1222.61 51.3983   1
   4  12   8 1420.82 55.4233   1
  -4 -12   8 1321.54 54.3493   1
   4  12  -8 1257.70 54.8071   1
   4 -12   8 1325.15 54.3964   1
  -4  12  -8 1384.48 54.5931   1
  -4  12  -8 1240.04 51.2355   1
   4 -12  -8 1353.64 48.1453   1
   4  12  -8 1303.95 53.9012   1
  -4 -12   8 1209.39 55.2506   1
  -4 -12  -8 1206.62 61.2727   1
   4  12   8 1356.23 51.5794   1
   4  12 -10-5.94564 14.4236   1
  -4 -12 -10-4.90432 25.3198   1
   4  12  10 16.7264 17.4268   1
  -4 -12  10-2.46490 14.1281   1
   4  12 -10-4.77771 15.9715   1
  -4 -12  10-0.34887 16.2455   1
  -4  12 -10 4.88687 11.4307   1
   4 -12 -10-1.89705 7.23805   1
   4 -12  10 17.0592 16.1853   1
   4 -12  10 2.36378 12.6925   1
  -4  12 -10-12.8388 16.0228   1
   4  12  10-1.73785 11.4630   1
  -4  12 -12 619.298 32.8878   1
   4 -12  12 535.649 28.6206   1
  -4 -12 -12 528.529 37.9248   1
  -4  12  12 484.219 25.9152   1
   4  12  12 544.628 26.0174   1
   4  12 -12 512.177 30.7976   1
  -4 -12  12 529.812 32.7428   1
   4  12  12 603.754 34.8927   1
  -4 -12  12 576.403 30.9432   1
   4  12 -12 552.995 33.2423   1
   4 -12  12 550.368 32.3484   1
  -4  12 -12 560.557 28.7163   1
   4 -12 -12 550.353 21.7958   1
  -4  12  12 591.137 22.7479   1
  -4 -12 -12 573.011 25.9077   1
  -4  12  14-0.82251 17.5672   1
  -4 -12 -14 11.9698 22.8413   1
   4  12 -14-1.77476 17.2982   1
  -4  12  14-5.93140 7.62731   1
   4  12  14-6.88579 25.8019   1
   4  12  14-3.42722 9.89532   1
  -4 -12 -14 0.59654 10.9910   1
   4  12 -14-3.65122 20.3632   1
  -4  12 -14 17.7783 13.9941   1
   4 -12  14 2.65219 18.4218   1
   4 -12  14 4.94708 14.6732   1
  -4  12 -14-1.47311 19.2411   1
  -4 -12  14 11.5088 19.2133   1
   4  12 -16 288.134 38.5086   1
  -4 -12  16 334.587 34.0258   1
  -4  12 -16 298.885 27.0235   1
  -4  12 -16 281.291 23.2305   1
  -4 -12  16 331.837 40.8358   1
  -4  12  16 312.929 15.7700   1
   4  12 -16 368.767 34.9174   1
   4  12  16 302.121 17.4778   1
  -4 -12 -16 247.917 24.4632   1
   4 -12  16 302.852 23.4136   1
   4  12  18 19.2137 11.2230   1
   4  12 -18 27.5280 22.0267   1
  -4 -12  18 42.5848 22.1012   1
   4  12 -18-1.34879 24.5802   1
  -4  12 -18 38.3385 18.6877   1
   4 -12  18 42.3726 18.9568   1
  -4  12 -18 2.95616 20.0153   1
  -4  12  18 5.50343 21.5817   1
  -4 -12  18 12.5175 24.2009   1
  -4  12  18 30.4275 11.7611   1
  -4 -12  20 813.508 40.7447   1
   4 -12  20 856.710 43.4305   1
   4 -12 -20 520.388 27.0008   1
   4  12  20 845.936 31.6157   1
  -4  12 -20 804.563 38.9677   1
   4 -12 -20 601.398 26.8843   1
   4 -12  20 850.573 38.4064   1
  -4  12  20 799.716 30.4456   1
  -4 -12  20 733.123 43.3785   1
  -4  12 -20 521.103 32.2752   1
  -4  12  20 694.794 35.6327   1
  -4  12  22 35.9296 18.8873   1
  -4 -12  22 67.7121 24.0947   1
   4 -12  22 50.6470 26.2074   1
   4 -12 -22 27.6877 11.9367   1
   4  12  22 54.4353 14.4925   1
   4 -12  22 57.0069 21.7672   1
  -4 -12 -22 36.4348 14.7061   1
  -4  12 -22 32.4596 17.9470   1
  -4  12  22 43.3741 15.2466   1
  -4 -12 -22 52.6050 19.4797   1
   4 -12 -22 36.8822 11.1143   1
  -4 -12  24 20.5678 28.3723   1
   4  12  24 7.02638 31.5061   1
  -4  12  24-2.34093 17.6226   1
  -4 -12  24-7.25249 25.5914   1
   4 -12  24-11.9508 27.4660   1
   4  12 -24 42.1696 30.8467   1
   4 -12 -24 22.2168 13.0071   1
   4  12  24 3.30821 15.4239   1
  -4 -12 -24 52.6164 21.2170   1
   4 -12 -24 16.3292 11.7484   1
   4 -12  24 10.4581 21.8250   1
  -4 -12 -24 15.6288 15.9636   1
  -4  12 -24 23.0049 26.0611   1
  -4  12  24-3.56942 9.97719   1
   4 -12  26 53.0804 24.1501   1
  -4 -12 -26 40.7292 18.3684   1
  -4 -12 -26 63.3638 22.8432   1
  -4  12  26 46.9089 18.3283   1
  -4 -12  26 45.7355 27.8825   1
   4 -12  26 11.7275 30.0119   1
   4  12 -26 63.7915 33.4305   1
  -4  12 -26 59.5811 25.2220   1
   4 -12 -26 31.4398 14.8470   1
   4  12  26 20.8531 18.4402   1
   4  12  26 14.9668 46.4289   1
   4 -12 -26 44.9789 12.1171   1
  -4  12 -26 54.6470 30.3285   1
  -4 -12  26 50.8372 29.9214   1
   4 -12 -28 961.033 39.4846   1
  -4  12  28 878.074 44.2369   1
  -4 -12  28 1000.36 55.0346   1
   4  12  28 916.289 45.6393   1
   4  12 -28 980.188 59.8648   1
   4 -12  28 1090.67 59.1246   1
  -4  12 -28 1060.75 53.0759   1
   4 -12 -28 895.235 42.0277   1
   4  12  28 1201.02 73.3665   1
  -4 -12 -28 1151.81 49.9109   1
   4 -12  28 1063.31 51.9966   1
  -4 -12  28 900.539 56.5015   1
  -4  12 -28 1003.20 56.5934   1
  -4  12  28 994.141 43.5169   1
   4 -12  30 10.7475 26.0942   1
  -4  12  30 2.50822 20.1292   1
  -4  12  30 9.14832 27.9616   1
  -4 -12  30-8.78132 29.9764   1
   4 -12  30-1.93656 34.0526   1
   4  12 -30 7.34251 34.3099   1
   4  12  30 12.1646 21.6954   1
   4 -12 -30-0.64542 17.8080   1
  -4 -12 -30 8.50162 23.9630   1
   4  12  30 5.41771 51.9899   1
   4 -12 -30 4.77492 13.7016   1
  -4 -12  30 8.55558 32.0694   1
  -4  12 -30 31.1077 32.1846   1
   4  12  32 111.481 55.8812   1
  -4 -12 -32 105.294 28.2533   1
  -4  12  32 68.9334 22.0683   1
  -4 -12  32 76.3640 33.9436   1
   4 -12  32 109.714 39.0432   1
   4  12 -32 21.5830 38.9526   1
  -4  12 -32 99.6497 29.7147   1
   4  12  32 124.616 26.2088   1
   4 -12 -32 96.0742 21.3635   1
   4 -12  32 103.483 29.0877   1
  -4  12  32 88.5285 24.3380   1
  -4 -12  32 86.1318 35.5155   1
  -4  12 -32 99.2010 35.7151   1
   4 -14   0-10.2575 13.3474   1
  -4  14   0 16.2261 9.02644   1
   4  14   0 2.31129 13.2921   1
  -4 -14   0 8.78706 16.2204   1
   4  14   0-2.49997 13.2494   1
  -4  14   2 4017.19 142.789   1
  -4 -14  -2 4194.55 148.066   1
   4  14   2 4061.58 143.808   1
   4  14  -2 3886.58 144.373   1
   4 -14   2 3902.61 144.077   1
   4 -14  -2 3902.55 142.664   1
  -4  14   2 3675.06 140.334   1
  -4  14  -2 3787.40 141.618   1
   4  14   2 4305.57 143.922   1
   4  14  -2 4083.97 144.791   1
  -4  14  -2 4184.91 144.624   1
  -4 -14  -4 8.67572 22.8025   1
  -4 -14   4 8.56624 13.9884   1
   4  14  -4 4.12137 14.0648   1
   4  14   4 33.8410 16.1110   1
   4  14   4 16.3024 12.8250   1
  -4  14  -4 14.4190 9.99497   1
   4 -14   4 14.4563 14.6775   1
   4 -14  -4-0.53276 11.4314   1
   4  14  -4 12.5025 13.4887   1
  -4 -14  -4 25.2432 15.3562   1
  -4  14   4-0.83632 7.23911   1
  -4  14  -4-7.97345 14.7475   1
  -4  14   4 1.61277 11.4431   1
   4 -14  -4 10.2072 14.8744   1
  -4 -14  -6 226.840 28.2727   1
  -4 -14   6 281.376 21.2675   1
   4  14   6 274.699 19.4503   1
   4  14  -6 271.799 21.7473   1
   4 -14   6 278.198 21.8826   1
   4 -14  -6 271.315 16.6192   1
  -4  14  -6 238.561 17.0931   1
  -4  14   6 265.748 16.3156   1
  -4 -14  -6 235.832 17.8020   1
   4  14  -6 267.222 21.0539   1
  -4  14  -6 306.100 22.6441   1
  -4  14  -8 104.666 19.0148   1
  -4  14   8 110.218 11.3978   1
   4  14  -8 119.157 17.6211   1
   4 -14  -8 48.4436 19.8942   1
  -4 -14  -8 111.781 27.8504   1
   4  14   8 135.792 17.7984   1
   4  14  -8 108.602 18.1531   1
  -4 -14   8 114.499 17.8384   1
   4 -14  -8 92.6862 11.4872   1
   4 -14   8 116.262 19.0742   1
  -4  14  -8 95.6599 14.1820   1
  -4 -14   8 94.9248 18.7173   1
   4  14   8 120.916 14.0415   1
  -4  14 -10 786.318 39.4761   1
  -4  14  10 732.766 29.6273   1
  -4 -14 -10 607.592 45.7497   1
   4 -14 -10 674.230 34.7162   1
  -4  14  10 806.724 29.7506   1
   4  14  10 833.151 36.7209   1
  -4 -14  10 787.033 37.8385   1
   4  14 -10 742.544 39.2938   1
   4 -14 -10 740.374 29.6574   1
   4 -14  10 752.530 39.1219   1
  -4  14 -10 725.429 35.1037   1
   4  14 -10 778.387 38.1853   1
  -4 -14  10 681.296 39.2654   1
  -4 -14 -10 783.751 33.4072   1
   4  14  10 723.217 33.4717   1
  -4 -14  12 12.9455 19.7265   1
   4  14 -12 2.57749 17.2370   1
  -4  14 -12 11.2217 19.3165   1
  -4  14  12 10.5244 8.12522   1
  -4 -14 -12-3.30375 19.5014   1
   4  14  12 4.70582 14.9632   1
  -4 -14  12 7.86874 17.2257   1
  -4  14 -12 2.06405 14.4468   1
   4  14  12 11.1547 12.5347   1
   4 -14  12 20.2689 19.0346   1
   4  14 -12 21.4235 19.7072   1
  -4  14  12 19.1339 8.16285   1
  -4 -14  14-10.5505 22.5253   1
   4  14  14-1.84375 12.1445   1
  -4  14  14 5.25690 7.26013   1
   4 -14  14 23.1004 20.2009   1
   4  14 -14-3.37131 21.2979   1
  -4  14 -14 9.20533 15.8984   1
   4  14 -14 3.12312 19.0328   1
  -4  14 -14-9.00100 18.7479   1
  -4 -14 -14-4.25420 27.5393   1
  -4 -14  16 30.6990 24.3015   1
  -4 -14 -16 26.1657 13.0172   1
   4  14 -16 16.7448 23.7523   1
   4 -14  16 32.2157 22.3742   1
  -4  14 -16 16.0184 17.0063   1
   4  14 -16 34.8450 21.8152   1
  -4  14  16 23.4635 8.66901   1
   4  14  16 22.9578 11.9112   1
  -4 -14 -16 31.1727 24.7030   1
  -4  14 -16 5.91288 16.8024   1
  -4 -14 -18 695.124 30.2475   1
   4  14 -18 508.162 41.3133   1
  -4 -14  18 646.589 37.8973   1
  -4 -14  18 547.713 39.5547   1
  -4  14 -18 625.356 35.1749   1
   4  14 -18 657.168 38.6298   1
   4  14  18 675.542 28.2540   1
   4  14  18 617.921 46.8334   1
  -4  14  20 70.1261 18.4218   1
   4  14 -20 126.506 26.1824   1
  -4 -14 -20 144.461 17.9387   1
  -4 -14  20 121.458 25.4286   1
   4 -14  20 94.5496 28.2990   1
   4  14 -20 115.377 29.3563   1
  -4  14 -20 126.947 23.2210   1
   4  14  20 121.667 14.6120   1
   4  14  20 113.851 38.7261   1
  -4  14 -20 111.114 24.1304   1
  -4 -14  20 92.0384 27.9572   1
  -4  14  20 87.0957 10.6349   1
  -4 -14 -22 514.175 29.3680   1
  -4 -14  22 498.333 36.4081   1
  -4  14 -22 556.397 39.0237   1
  -4  14  22 401.927 21.5089   1
   4 -14  22 514.769 39.8367   1
   4  14  22 507.901 25.4510   1
  -4  14 -22 543.531 34.1451   1
   4  14 -22 501.860 36.8953   1
  -4  14  22 357.112 31.6043   1
   4  14  22 555.039 51.4951   1
  -4 -14 -22 433.794 24.5800   1
   4  14 -24 12.8855 25.8758   1
  -4 -14  24-7.65354 26.0072   1
   4 -14  24-5.59686 29.3100   1
   4  14 -24 9.38773 31.0322   1
   4  14  24-3.46689 15.3038   1
  -4 -14 -24-36.8757 21.0485   1
   4  14  24 5.81642 45.3816   1
  -4  14  24-11.5590 24.1965   1
  -4  14  24-0.76234 12.9033   1
  -4 -14 -24 12.7891 15.1503   1
  -4 -14  24 1.63839 29.5196   1
  -4  14 -24-0.54781 29.1342   1
  -4  14  26 283.064 27.3142   1
  -4 -14 -26 432.003 30.4185   1
  -4 -14  26 360.770 36.4816   1
   4  14 -26 369.725 41.3765   1
   4 -14  26 387.305 39.7400   1
   4  14  26 355.231 25.1466   1
  -4  14 -26 368.663 33.4385   1
  -4 -14  26 303.711 38.1141   1
  -4  14  26 355.015 21.7897   1
  -4  14 -26 382.271 38.6763   1
   4  14  26 436.978 53.2138   1
  -4  14  28 18.1667 15.9839   1
   4 -14 -28-1.86474 8.89663   1
   4  14  28-38.8892 50.1643   1
  -4  14  28 6.84194 18.5324   1
  -4 -14  28 1.73129 29.2179   1
  -4  14 -28-6.42148 31.7902   1
  -4 -14  28 2.87092 31.3548   1
   4 -14  28-8.29062 33.6195   1
  -4  14 -28-22.8544 26.4634   1
   4  14  28 13.7493 18.8636   1
   4  14 -28 3.19693 27.9497   1
  -4 -14 -28 2.22101 24.5461   1
   4 -14 -28-2.01066 11.0424   1
   4  14  30 326.940 47.5531   1
  -4  14  30 357.647 29.9260   1
   4 -14 -30 290.694 19.5237   1
  -4 -14 -30 495.569 35.2623   1
  -4 -14  30 366.416 40.2380   1
   4  14  30 341.900 28.4995   1
   4 -14  30 394.417 44.7747   1
   4  14 -30 356.476 44.2241   1
   4 -14 -30 242.838 18.8127   1
  -4  14 -30 428.212 36.8849   1
  -4  14  30 363.369 24.2857   1
  -4  14 -30 417.148 42.6447   1
  -4 -14  30 385.900 42.3116   1
  -4 -14 -30 335.038 26.2054   1
   4  14 -30 373.819 38.7461   1
  -4  14 -32-16.7029 34.9302   1
   4 -14 -32-1.00410 15.5204   1
   4  14 -32 9.65907 31.2167   1
  -4  14  32 0.19088 20.6187   1
  -4 -14  32-3.69094 35.2310   1
  -4 -14 -32-1.52829 17.2871   1
  -4 -14  32 28.4589 33.9169   1
   4  14 -32 2.84939 36.9173   1
  -4  14 -32 2.27056 29.1362   1
  -4  14  32-10.4325 24.5905   1
   4  14  32 24.9627 51.0855   1
  -4 -14 -32 10.3450 28.2542   1
   4 -14 -32 9.88160 14.7409   1
   4  16   0 6776.17 233.076   1
   4  16   0 7218.24 233.984   1
   4 -16   0 6654.30 232.626   1
  -4  16   0 6119.37 229.780   1
  -4 -16   0 6345.96 234.218   1
  -4 -16   0 7132.52 236.300   1
  -4  16   2 8.70732 9.05108   1
  -4 -16  -2-5.50284 15.1015   1
   4  16  -2-7.88819 13.9948   1
  -4 -16  -2-1.43737 18.9372   1
  -4 -16   2 16.0395 18.0309   1
   4  16  -2 8.96850 14.6697   1
   4  16   2-8.40555 13.8753   1
   4 -16   2-4.71796 15.5315   1
   4 -16  -2 11.6033 14.0945   1
  -4  16  -2-11.4847 10.5134   1
  -4 -16   2 13.6974 16.7908   1
   4  16   2-1.53043 12.6349   1
  -4  16   2 13.5793 14.4790   1
  -4  16  -2 11.7382 16.1279   1
  -4  16   4 48.0492 9.06121   1
   4  16  -4 46.0440 15.7668   1
  -4 -16  -4 41.5941 14.8715   1
  -4 -16  -4 53.9618 20.4070   1
   4  16  -4 60.1616 16.9536   1
   4  16   4 92.7557 14.8431   1
  -4 -16   4 54.7971 16.8437   1
   4 -16  -4 57.1567 14.0927   1
   4 -16   4 55.8003 17.2137   1
  -4  16  -4 57.0514 12.1783   1
  -4 -16   4 40.5929 17.4764   1
   4  16   4 65.0220 15.7106   1
  -4  16   4 62.9732 14.3663   1
   4 -16   4 31.0388 12.8649   1
  -4  16  -4 63.1448 17.9232   1
   4 -16  -6-0.90709 19.1198   1
   4  16  -6-9.81314 15.5568   1
  -4 -16  -6 0.24739 13.2335   1
  -4 -16   6-9.19597 17.0276   1
  -4 -16  -6-1.67664 23.1824   1
   4  16  -6-14.4604 16.4266   1
  -4 -16   6 4.37088 15.7226   1
   4  16   6 2.39271 13.5036   1
   4 -16   6-1.62606 16.7853   1
   4 -16  -6-11.1465 12.6603   1
  -4  16  -6-2.17955 12.1779   1
   4  16   6 6.63156 12.2829   1
   4 -16   6-2.85812 13.1690   1
  -4  16   6 2.54752 12.3026   1
  -4  16  -6-6.43410 17.2122   1
   4 -16   8 485.278 26.7785   1
   4 -16  -8 277.396 30.8191   1
  -4  16   8 296.082 20.0197   1
  -4 -16  -8 487.334 38.8907   1
   4  16   8 533.235 26.3294   1
  -4 -16   8 516.078 30.4080   1
   4  16  -8 529.687 31.5879   1
[truncated: 748,916 more chars]
